# Supplementary material for: Pilot Study on Mass Spectrometry–Based Analysis of the Proteome of CD34+CD123+ Progenitor Cells for the Identification of Potential Targets for Immunotherapy in Acute Myeloid Leukemia
Source: Proteomes. 2018 Feb 12;6(1):11. doi: 10.3390/proteomes6010011 (PMC5874770; doi:10.3390/proteomes6010011)
Supplement: Supplementary file 1 [file proteomes-06-00011-s001.zip]

Archive with 4 entries (4 files):
- Supplemental_Table_S3.xlsx
- Supplemental_Table_S4.xlsx
- Supplemental_Table_S1.xlsx
- Supplemental_Table_S2.xlsx
