# Supplementary material for: Pilot Study on Mass Spectrometry–Based Analysis of the Proteome of CD34+CD123+ Progenitor Cells for the Identification of Potential Targets for Immunotherapy in Acute Myeloid Leukemia
Source: Proteomes. 2018 Feb 12;6(1):11. doi: 10.3390/proteomes6010011 (PMC5874770; doi:10.3390/proteomes6010011)
Supplement: Supplementary file 1 [file proteomes-06-00011-s001.zip › Supplemental_Table_S3.xlsx]

## Sheet: new_reg_vs_all_2070
Annotation Cluster 1	Enrichment Score: 3.1086975075431647
Category	Term	Count	%	PValue	Genes	List Total	Pop Hits	Pop Total	Fold Enrichment	Bonferroni	Benjamini	FDR
GOTERM_BP_FAT	GO:0071495~cellular response to endogenous stimulus	29	16.9591	0.000193406	P17516, P46940, P52895, O60610, Q9UNH7, P00441, P61981, P62979, P38606, Q13526, Q04828, Q99497, P68104, P31146, Q9H1E3, O75348, O15145, Q9UI12, P17844, P21283, P62987, O14737, P0CG48, P26599, P09211, P15121, P0CG47, P55008, P42330	167	163	1912	2.03696	0.480726	0.0786501	0.35239
GOTERM_BP_FAT	GO:0070887~cellular response to chemical stimulus	54	31.5789	0.000568269	P46940, P17516, P04406, P52895, O60610, P04732, P61769, P13640, P29350, Q9TQE0, P38606, Q13526, Q9HB71, P32119, Q99497, Q04828, Q8N339, P68104, P30626, P31146, P02787, P17844, P05109, P21283, P09493, P26599, P09211, P10599, P63244, P15121, P04792, P55008, Q9UNH7, P00441, P61981, P62979, P09382, Q9H1E3, O75348, P35611, O15145, Q9UI12, Q13177, P63165, P62987, O14737, Q9NYU2, P0CG48, Q6IBS0, P80297,…	167	408	1912	1.51532	0.854247	0.0963924	1.03206
GOTERM_BP_FAT	GO:0071310~cellular response to organic substance	45	26.3158	0.000874968	P17516, P46940, P04406, P52895, O60610, Q9UNH7, P00441, P61981, P13640, P62979, P61769, Q9TQE0, P29350, P38606, Q13526, P09382, Q99497, Q04828, P68104, P30626, P31146, Q9H1E3, O75348, P35611, O15145, Q9UI12, P17844, Q13177, P21283, P63165, P62987, O14737, P0CG48, Q9NYU2, P26599, P09211, Q6IBS0, P80297, P15121, P63244, P0CG47, P04792, P55008, P42330, P02795	167	326	1912	1.5804	0.948475	0.0912338	1.58488
GOTERM_BP_FAT	GO:0010033~response to organic substance	54	31.5789	0.0017025	P46940, P17516, P04406, P52895, O60610, P49321, P61769, P13640, Q9TQE0, P29350, P38606, Q13526, Q9HB71, P08758, Q99497, Q04828, P68104, P30626, P31146, P17844, P05109, P21283, P26599, P09211, P15121, P63244, P04792, P55008, Q9UNH7, P00441, Q15121, P11766, P61981, P62979, P68032, P09382, Q9H1E3, O75348, P35611, O15145, Q9UI12, Q13177, P63165, P62987, O14737, Q9NYU2, P0CG48, Q6IBS0, P80297, P68133,…	167	426	1912	1.45129	0.99689	0.11332	3.06196
GOTERM_BP_FAT	GO:0009719~response to endogenous stimulus	33	19.2982	0.00174746	P17516, P46940, P52895, O60610, Q9UNH7, P00441, Q15121, P61981, P62979, P38606, Q13526, Q9HB71, Q99497, Q04828, P68104, P31146, Q9H1E3, O75348, O15145, Q9UI12, P17844, P21283, P62987, O14737, P0CG48, P26599, P09211, P68133, P15121, P0CG47, P55008, P42330, Q99757	167	222	1912	1.70189	0.99733	0.111758	3.14161
Annotation Cluster 2	Enrichment Score: 2.7182232497391623
Category	Term	Count	%	PValue	Genes	List Total	Pop Hits	Pop Total	Fold Enrichment	Bonferroni	Benjamini	FDR
GOTERM_BP_FAT	GO:0070887~cellular response to chemical stimulus	54	31.5789	0.000568269	P46940, P17516, P04406, P52895, O60610, P04732, P61769, P13640, P29350, Q9TQE0, P38606, Q13526, Q9HB71, P32119, Q99497, Q04828, Q8N339, P68104, P30626, P31146, P02787, P17844, P05109, P21283, P09493, P26599, P09211, P10599, P63244, P15121, P04792, P55008, Q9UNH7, P00441, P61981, P62979, P09382, Q9H1E3, O75348, P35611, O15145, Q9UI12, Q13177, P63165, P62987, O14737, Q9NYU2, P0CG48, Q6IBS0, P80297,…	167	408	1912	1.51532	0.854247	0.0963924	1.03206
GOTERM_BP_FAT	GO:1901700~response to oxygen-containing compound	34	19.883	0.000648283	P17516, P46940, P52895, P00441, P11766, P68871, P61981, P49321, P61769, Q9TQE0, P38606, P68032, P00738, Q9HB71, P09382, P32119, Q99497, Q04828, P30626, Q9H1E3, P69905, O75348, P05109, Q9UI12, P21283, P09493, P09211, P10599, Q6IBS0, P63244, P15121, P55008, P42330, Q99757	167	219	1912	1.77749	0.888875	0.0950431	1.17656
GOTERM_BP_FAT	GO:1901701~cellular response to oxygen-containing compound	24	14.0351	0.00162485	P17516, P30626, Q9H1E3, O75348, P52895, P00441, Q9UI12, P21283, P61981, P61769, P09493, Q9TQE0, P38606, P09211, P10599, Q6IBS0, P09382, P63244, P15121, P32119, P42330, P55008, Q04828, Q99497	167	141	1912	1.94878	0.995952	0.110613	2.92425
GOTERM_BP_FAT	GO:0009725~response to hormone	19	11.1111	0.0223859	P46940, P17516, Q9H1E3, P52895, O75348, P17844, Q9UI12, P21283, P61981, P09211, P38606, P68133, P15121, Q9HB71, P42330, P55008, Q04828, Q99497, Q99757	167	127	1912	1.71286	1	0.426408	33.847
Annotation Cluster 3	Enrichment Score: 2.700115202980914
Category	Term	Count	%	PValue	Genes	List Total	Pop Hits	Pop Total	Fold Enrichment	Bonferroni	Benjamini	FDR
GOTERM_BP_FAT	GO:0071248~cellular response to metal ion	12	7.01754	1.32662e-05	P46940, P13640, P61769, P02787, P00441, P80297, P04732, Q9HB71, P42330, P63165, P02795, Q8N339	167	29	1912	4.73756	0.0439511	0.0148704	0.0242089
GOTERM_BP_FAT	GO:0071241~cellular response to inorganic substance	12	7.01754	7.44875e-05	P46940, P13640, P61769, P02787, P00441, P80297, P04732, Q9HB71, P42330, P63165, P02795, Q8N339	167	34	1912	4.04086	0.223045	0.0411899	0.135857
GOTERM_BP_FAT	GO:0010035~response to inorganic substance	22	12.8655	0.000231618	P46940, P02787, P69905, P00441, P04732, P05109, P68871, P63165, P61769, P13640, P10599, P00738, P68133, Q9HB71, P63244, P15121, P80297, P32119, P42330, Q99497, P02795, Q8N339	167	108	1912	2.33222	0.543795	0.0688609	0.421874
GOTERM_BP_FAT	GO:0071276~cellular response to cadmium ion	6	3.50877	0.000817591	P13640, P00441, P80297, P04732, P42330, P63165	167	10	1912	6.86946	0.937409	0.0942292	1.48168
GOTERM_BP_FAT	GO:1990267~response to transition metal nanoparticle	10	5.84795	0.00109879	P13640, P61769, P02787, P00441, P80297, P04732, P05109, P02795, Q99497, Q8N339	167	32	1912	3.57784	0.975881	0.0982926	1.98647
GOTERM_BP_FAT	GO:0010038~response to metal ion	15	8.77193	0.0015235	P46940, P02787, P00441, P04732, P05109, P63165, P61769, P13640, P80297, Q9HB71, P68133, P42330, Q99497, P02795, Q8N339	167	68	1912	2.52554	0.99429	0.110769	2.74424
GOTERM_BP_FAT	GO:0071294~cellular response to zinc ion	5	2.92398	0.00290696	P13640, P80297, P04732, P02795, Q8N339	167	8	1912	7.15569	0.999948	0.138811	5.17443
GOTERM_BP_FAT	GO:0046686~response to cadmium ion	7	4.09357	0.00541635	P13640, P61769, P00441, P80297, P04732, P42330, P63165	167	20	1912	4.00719	1	0.188683	9.43662
GOTERM_BP_FAT	GO:0010043~response to zinc ion	6	3.50877	0.00679815	P13640, P80297, P04732, P05109, P02795, Q8N339	167	15	1912	4.57964	1	0.211999	11.7056
GOTERM_BP_FAT	GO:0040008~regulation of growth	15	8.77193	0.00734757	P00441, Q13642, P04732, P05109, P58546, Q13177, Q13838, P13640, P50897, Q13526, Q6IBS0, P63244, P80297, P02795, Q8N339	167	80	1912	2.14671	1	0.221086	12.5928
GOTERM_BP_FAT	GO:0040007~growth	18	10.5263	0.00803645	P46940, P35611, P00441, Q13642, P04732, P05109, P17844, P58546, Q13838, P13640, P50897, Q13526, Q6IBS0, P63244, P80297, P68133, P02795, Q8N339	167	106	1912	1.94419	1	0.23311	13.6933
GOTERM_BP_FAT	GO:0046688~response to copper ion	4	2.33918	0.010564	P13640, P00441, P80297, Q99497	167	6	1912	7.63273	1	0.264741	17.6198
GOTERM_BP_FAT	GO:0045926~negative regulation of growth	8	4.67836	0.0273866	P13640, P50897, Q13642, P80297, P04732, P63244, P02795, Q8N339	167	35	1912	2.61694	1	0.472707	39.7576
GOTERM_BP_FAT	GO:0016049~cell growth	11	6.43275	0.0275663	P46940, P50897, Q13526, Q6IBS0, Q13642, P68133, P63244, P05109, P17844, P58546, Q13838	167	59	1912	2.13458	1	0.470388	39.9604
Annotation Cluster 4	Enrichment Score: 2.625741351142415
Category	Term	Count	%	PValue	Genes	List Total	Pop Hits	Pop Total	Fold Enrichment	Bonferroni	Benjamini	FDR
GOTERM_BP_FAT	GO:0006720~isoprenoid metabolic process	6	3.50877	0.000210031	P14324, P17516, P00352, P11766, P42330, Q04828	167	8	1912	8.58683	0.509171	0.0760277	0.382625
GOTERM_BP_FAT	GO:0006721~terpenoid metabolic process	6	3.50877	0.000210031	P14324, P17516, P00352, P11766, P42330, Q04828	167	8	1912	8.58683	0.509171	0.0760277	0.382625
GOTERM_BP_FAT	GO:0044598~doxorubicin metabolic process	5	2.92398	0.000716327	P17516, P52895, P15121, P42330, Q04828	167	6	1912	9.54092	0.911768	0.0891494	1.29929
GOTERM_BP_FAT	GO:0044597~daunorubicin metabolic process	5	2.92398	0.000716327	P17516, P52895, P15121, P42330, Q04828	167	6	1912	9.54092	0.911768	0.0891494	1.29929
GOTERM_BP_FAT	GO:0030647~aminoglycoside antibiotic metabolic process	5	2.92398	0.000716327	P17516, P52895, P15121, P42330, Q04828	167	6	1912	9.54092	0.911768	0.0891494	1.29929
GOTERM_BP_FAT	GO:0030638~polyketide metabolic process	5	2.92398	0.000716327	P17516, P52895, P15121, P42330, Q04828	167	6	1912	9.54092	0.911768	0.0891494	1.29929
GOTERM_BP_FAT	GO:1901661~quinone metabolic process	6	3.50877	0.000817591	P17516, P52895, P15121, O75828, P42330, Q04828	167	10	1912	6.86946	0.937409	0.0942292	1.48168
GOTERM_BP_FAT	GO:0001523~retinoid metabolic process	5	2.92398	0.0015585	P17516, P00352, P11766, P42330, Q04828	167	7	1912	8.17793	0.994929	0.110796	2.80644
GOTERM_BP_FAT	GO:0016101~diterpenoid metabolic process	5	2.92398	0.0015585	P17516, P00352, P11766, P42330, Q04828	167	7	1912	8.17793	0.994929	0.110796	2.80644
GOTERM_BP_FAT	GO:0009753~response to jasmonic acid	4	2.33918	0.00240975	P17516, P52895, P42330, Q04828	167	4	1912	11.4491	0.999718	0.127362	4.30771
GOTERM_BP_FAT	GO:0071395~cellular response to jasmonic acid stimulus	4	2.33918	0.00240975	P17516, P52895, P42330, Q04828	167	4	1912	11.4491	0.999718	0.127362	4.30771
GOTERM_BP_FAT	GO:0016137~glycoside metabolic process	5	2.92398	0.00290696	P17516, P52895, P15121, P42330, Q04828	167	8	1912	7.15569	0.999948	0.138811	5.17443
GOTERM_BP_FAT	GO:0034754~cellular hormone metabolic process	6	3.50877	0.00486888	P17516, P52895, P00352, P15121, P42330, Q04828	167	14	1912	4.90676	1	0.184659	8.52249
GOTERM_BP_FAT	GO:0008202~steroid metabolic process	9	5.26316	0.0057315	P14324, P17516, P62633, P52895, P00441, P15121, P61916, P42330, Q04828	167	33	1912	3.12248	1	0.194571	9.95893
GOTERM_BP_FAT	GO:0019748~secondary metabolic process	5	2.92398	0.00758984	P17516, P52895, P15121, P42330, Q04828	167	10	1912	5.72455	1	0.225524	12.9813
GOTERM_BP_FAT	GO:0006694~steroid biosynthetic process	6	3.50877	0.0121432	P14324, P17516, P62633, P00441, P15121, P42330	167	17	1912	4.04086	1	0.289716	19.9867
GOTERM_BP_FAT	GO:0042445~hormone metabolic process	6	3.50877	0.0156581	P17516, P52895, P00352, P15121, P42330, Q04828	167	18	1912	3.81637	1	0.345812	25.0262
GOTERM_BP_FAT	GO:0008207~C21-steroid hormone metabolic process	4	2.33918	0.0259649	P52895, P15121, P42330, Q04828	167	8	1912	5.72455	1	0.4615	38.1301
GOTERM_BP_FAT	GO:0010817~regulation of hormone levels	10	5.84795	0.031709	P17516, P30626, Q9TQE0, P52895, P00352, Q9BV40, Q9UNH7, P15121, P42330, Q04828	167	52	1912	2.20175	1	0.494554	44.4609
Annotation Cluster 5	Enrichment Score: 2.607656517468104
Category	Term	Count	%	PValue	Genes	List Total	Pop Hits	Pop Total	Fold Enrichment	Bonferroni	Benjamini	FDR
GOTERM_BP_FAT	GO:0001895~retina homeostasis	8	4.67836	0.000191639	P61769, P02787, P02768, P00441, P63261, P60709, P04264, P04792	167	16	1912	5.72455	0.477607	0.0885899	0.349176
GOTERM_BP_FAT	GO:0001894~tissue homeostasis	11	6.43275	0.00102898	P31146, P61769, P02787, P02768, P35611, P00441, P63261, P60709, P15121, P04264, P04792	167	38	1912	3.31421	0.969437	0.0975006	1.86137
GOTERM_BP_FAT	GO:0048871~multicellular organismal homeostasis	11	6.43275	0.005658	P31146, P61769, P02787, P02768, P35611, P00441, P63261, P60709, P15121, P04264, P04792	167	47	1912	2.67958	1	0.194262	9.83738
GOTERM_BP_FAT	GO:0060249~anatomical structure homeostasis	13	7.60234	0.0332522	P31146, P02787, P35611, P02768, P78371, P00441, P60709, P61769, P63261, P15121, P50991, P04264, P04792	167	78	1912	1.90818	1	0.504857	46.0543
Annotation Cluster 6	Enrichment Score: 2.5664688131597218
Category	Term	Count	%	PValue	Genes	List Total	Pop Hits	Pop Total	Fold Enrichment	Bonferroni	Benjamini	FDR
GOTERM_BP_FAT	GO:0032480~negative regulation of type I interferon production	6	3.50877	0.000210031	P62987, P62979, P0CG48, Q13526, P0CG47, Q15366	167	8	1912	8.58683	0.509171	0.0760277	0.382625
GOTERM_BP_FAT	GO:0001818~negative regulation of cytokine production	10	5.84795	0.000852394	P62987, P62979, Q9TQE0, P0CG48, P61970, P09211, P09525, Q13526, P0CG47, Q15366	167	31	1912	3.69326	0.944376	0.0918128	1.54429
GOTERM_BP_FAT	GO:0001817~regulation of cytokine production	16	9.35673	0.00316916	P46940, Q3LXA3, P00441, P62987, P62979, P61769, P0CG48, Q9TQE0, P61970, P09525, P09211, Q13526, P0CG47, Q15366, P04792, Q99497	167	81	1912	2.26155	0.999979	0.146278	5.62849
GOTERM_BP_FAT	GO:0001816~cytokine production	16	9.35673	0.00574721	Q3LXA3, P00441, P05109, P62987, P62979, P61769, P0CG48, Q9TQE0, P61970, P09525, P09211, Q13526, P0CG47, Q15366, P04792, Q99497	167	86	1912	2.13007	1	0.193128	9.98489
GOTERM_BP_FAT	GO:0051241~negative regulation of multicellular organismal process	16	9.35673	0.0451161	P62987, P61769, P62979, P30626, Q9TQE0, P0CG48, P61970, P09211, P09525, P00441, Q13526, P09382, P04264, P08758, P0CG47, Q15366	167	109	1912	1.6806	1	0.574586	56.9388
Annotation Cluster 7	Enrichment Score: 2.3315589690705663
Category	Term	Count	%	PValue	Genes	List Total	Pop Hits	Pop Total	Fold Enrichment	Bonferroni	Benjamini	FDR
GOTERM_BP_FAT	GO:0098754~detoxification	11	6.43275	0.000222715	P69905, P09211, P02768, P00441, P10599, P80297, P00738, P32119, P68871, Q99497, Q9Y2Q3	167	32	1912	3.93563	0.529821	0.072687	0.405688
GOTERM_BP_FAT	GO:0098869~cellular oxidant detoxification	10	5.84795	0.000493354	P69905, P09211, P02768, P00441, P10599, P00738, P32119, P68871, Q99497, Q9Y2Q3	167	29	1912	3.94797	0.812109	0.0887	0.896579
GOTERM_BP_FAT	GO:1990748~cellular detoxification	10	5.84795	0.000852394	P69905, P09211, P02768, P00441, P10599, P00738, P32119, P68871, Q99497, Q9Y2Q3	167	31	1912	3.69326	0.944376	0.0918128	1.54429
GOTERM_BP_FAT	GO:0000302~response to reactive oxygen species	13	7.60234	0.0019695	P69905, P00441, P68871, P09493, P09211, P10599, P63244, P15121, P00738, P32119, P42330, Q99497, Q99757	167	55	1912	2.70615	0.998743	0.118406	3.53404
GOTERM_BP_FAT	GO:2000379~positive regulation of reactive oxygen species metabolic process	7	4.09357	0.00215575	O95865, P09211, P00441, P68871, P55008, P42330, Q99497	167	17	1912	4.71434	0.999332	0.1224	3.86207
GOTERM_BP_FAT	GO:0009636~response to toxic substance	11	6.43275	0.00341002	P69905, P09211, P02768, P00441, P10599, P80297, P00738, P32119, P68871, Q99497, Q9Y2Q3	167	44	1912	2.86228	0.999991	0.152383	6.04378
GOTERM_BP_FAT	GO:0006979~response to oxidative stress	16	9.35673	0.00405247	P69905, P00441, P68871, P09493, P09211, P10599, P00738, P63244, P15121, P04264, P32119, P42330, P04792, P55008, Q99497, Q99757	167	83	1912	2.20706	0.999999	0.171767	7.14308
GOTERM_BP_FAT	GO:2000377~regulation of reactive oxygen species metabolic process	8	4.67836	0.00808715	O95865, P09211, P00441, P00738, P68871, P55008, P42330, Q99497	167	28	1912	3.27117	1	0.23243	13.7737
GOTERM_BP_FAT	GO:0042743~hydrogen peroxide metabolic process	6	3.50877	0.0092057	P69905, P00441, P00738, P32119, P68871, Q99497	167	16	1912	4.29341	1	0.251829	15.5312
GOTERM_BP_FAT	GO:0072593~reactive oxygen species metabolic process	10	5.84795	0.00957569	O95865, P69905, P09211, P00441, P00738, P32119, P68871, P55008, P42330, Q99497	167	43	1912	2.66258	1	0.254487	16.105
GOTERM_BP_FAT	GO:0090322~regulation of superoxide metabolic process	3	1.75439	0.0212014	P09211, P00441, Q99497	167	3	1912	11.4491	1	0.411364	32.3687
GOTERM_BP_FAT	GO:0042542~response to hydrogen peroxide	8	4.67836	0.0273866	P69905, P00441, P10599, P00738, P15121, P63244, P68871, Q99497	167	35	1912	2.61694	1	0.472707	39.7576
GOTERM_BP_FAT	GO:1903409~reactive oxygen species biosynthetic process	5	2.92398	0.0274723	O95865, P00441, P68871, P55008, Q99497	167	14	1912	4.08896	1	0.47149	39.8544
GOTERM_BP_FAT	GO:1903428~positive regulation of reactive oxygen species biosynthetic process	4	2.33918	0.0365069	O95865, P68871, P55008, Q99497	167	9	1912	5.08849	1	0.527632	49.2744
Annotation Cluster 8	Enrichment Score: 2.291045187509565
Category	Term	Count	%	PValue	Genes	List Total	Pop Hits	Pop Total	Fold Enrichment	Bonferroni	Benjamini	FDR
GOTERM_BP_FAT	GO:0006469~negative regulation of protein kinase activity	10	5.84795	0.000367283	P09936, P29350, P09211, Q9UNH7, P63244, Q13177, P60983, P04792, P61981, Q99497	167	28	1912	4.08896	0.711939	0.0796233	0.668195
GOTERM_BP_FAT	GO:0045859~regulation of protein kinase activity	18	10.5263	0.000675746	P46940, P09936, Q9UNH7, P00441, Q13177, Q15121, P60983, P61981, P62987, P62979, P0CG48, P29350, P09211, P10599, P63244, P0CG47, P04792, Q99497	167	85	1912	2.42452	0.898754	0.0910135	1.22612
GOTERM_BP_FAT	GO:0033673~negative regulation of kinase activity	10	5.84795	0.000852394	P09936, P29350, P09211, Q9UNH7, P63244, Q13177, P60983, P04792, P61981, Q99497	167	31	1912	3.69326	0.944376	0.0918128	1.54429
GOTERM_BP_FAT	GO:0043549~regulation of kinase activity	18	10.5263	0.00195585	P46940, P09936, Q9UNH7, P00441, Q13177, Q15121, P60983, P61981, P62987, P62979, P0CG48, P29350, P09211, P10599, P63244, P0CG47, P04792, Q99497	167	93	1912	2.21596	0.998684	0.119756	3.50997
GOTERM_BP_FAT	GO:0051338~regulation of transferase activity	24	14.0351	0.00239189	P46940, P09936, Q9UNH7, P00441, P78371, Q14240, Q13177, Q15121, P60983, P61981, P62987, P62979, P29350, P0CG48, P09211, P63208, P10599, Q13526, P63244, P50991, P0CG47, P63279, P04792, Q99497	167	145	1912	1.89502	0.999701	0.128479	4.27643
GOTERM_BP_FAT	GO:0051348~negative regulation of transferase activity	15	8.77193	0.00270772	P62987, P62979, P09936, P0CG48, P29350, P09211, Q9UNH7, P63244, Q14240, Q13177, P60983, P0CG47, P04792, P61981, Q99497	167	72	1912	2.38523	0.999898	0.137711	4.82801
GOTERM_BP_FAT	GO:0001933~negative regulation of protein phosphorylation	11	6.43275	0.00406148	P09936, P29350, P09211, Q9UNH7, Q13526, P63244, Q13177, P60983, P04792, P61981, Q99497	167	45	1912	2.79867	0.999999	0.169999	7.1584
GOTERM_BP_FAT	GO:0044092~negative regulation of molecular function	26	15.2047	0.00715735	P46940, P09936, Q9UNH7, Q14240, P30086, P61981, P61769, P62979, P29350, Q13526, P00738, P08758, Q99497, P30626, P30740, Q13177, P35237, P60983, P63165, P62987, P0CG48, P09525, P09211, P63244, P0CG47, P04792	167	176	1912	1.69134	1	0.219897	12.2866
GOTERM_BP_FAT	GO:0071900~regulation of protein serine/threonine kinase activity	12	7.01754	0.00933099	P62987, P46940, P62979, P09936, P0CG48, P29350, P09211, P00441, Q15121, P0CG47, P04792, P61981	167	58	1912	2.36878	1	0.252778	15.7259
GOTERM_BP_FAT	GO:0043086~negative regulation of catalytic activity	22	12.8655	0.00936702	P46940, P30740, P09936, Q9UNH7, P30086, Q14240, Q13177, P35237, P60983, P61981, P62987, P62979, P29350, P0CG48, P09525, P09211, P00738, P63244, P08758, P0CG47, P04792, Q99497	167	143	1912	1.7614	1	0.251635	15.7818
GOTERM_BP_FAT	GO:0065009~regulation of molecular function	48	28.0702	0.0100149	P46940, P09936, Q9UNH7, P52594, P00441, Q13642, P30086, Q14240, Q15121, P58546, P61981, P62979, P61769, P50897, P29350, P63208, Q13526, P00738, P50991, P08758, P63279, Q99497, P05062, P30626, P30740, Q00722, Q9H1E3, P42768, P00352, P35611, P78371, P05109, Q9UI12, P35237, Q13177, P60983, P63165, P62987, O14737, O95865, P09493, P0CG48, P09211, P09525, P10599, P63244, P0CG47, P04792	167	398	1912	1.3808	1	0.258541	16.7813
GOTERM_BP_FAT	GO:0042326~negative regulation of phosphorylation	11	6.43275	0.0102912	P09936, P29350, P09211, Q9UNH7, Q13526, P63244, Q13177, P60983, P04792, P61981, Q99497	167	51	1912	2.46941	1	0.260759	17.2043
GOTERM_BP_FAT	GO:0050790~regulation of catalytic activity	42	24.5614	0.0130946	P46940, P09936, Q9UNH7, P52594, P00441, P30086, Q14240, Q15121, P61981, P62979, P50897, P29350, P63208, Q13526, P00738, P50991, P08758, P63279, Q99497, P05062, P30740, Q00722, P42768, P00352, P78371, P05109, Q9UI12, P35237, Q13177, P60983, P63165, P62987, O14737, O95865, P09493, P0CG48, P09211, P09525, P10599, P63244, P0CG47, P04792	167	342	1912	1.40603	1	0.306528	21.3814
GOTERM_BP_FAT	GO:0001932~regulation of protein phosphorylation	20	11.6959	0.0190483	P46940, P09936, Q9UNH7, P00441, Q13177, Q15121, P60983, P61981, P62987, P62979, P29350, P0CG48, P09211, P10599, Q13526, P63244, P0CG47, P04792, P55008, Q99497	167	134	1912	1.70882	1	0.38732	29.6015
GOTERM_BP_FAT	GO:0045936~negative regulation of phosphate metabolic process	12	7.01754	0.0354873	P46940, P09936, P29350, P09211, Q9UNH7, Q13526, P63244, Q13177, P60983, P04792, P61981, Q99497	167	70	1912	1.9627	1	0.521666	48.2857
GOTERM_BP_FAT	GO:0010563~negative regulation of phosphorus metabolic process	12	7.01754	0.0354873	P46940, P09936, P29350, P09211, Q9UNH7, Q13526, P63244, Q13177, P60983, P04792, P61981, Q99497	167	70	1912	1.9627	1	0.521666	48.2857
Annotation Cluster 9	Enrichment Score: 2.273214796899847
Category	Term	Count	%	PValue	Genes	List Total	Pop Hits	Pop Total	Fold Enrichment	Bonferroni	Benjamini	FDR
GOTERM_BP_FAT	GO:1901615~organic hydroxy compound metabolic process	13	7.60234	0.000435604	P14324, P62633, Q00722, P60174, P00352, Q3LXA3, P00441, P15121, P58546, P11766, P61916, P42330, Q99497	167	47	1912	3.16677	0.771484	0.0881313	0.792024
GOTERM_BP_FAT	GO:0006066~alcohol metabolic process	11	6.43275	0.00128157	P14324, P62633, Q00722, P60174, P00352, Q3LXA3, P00441, P15121, P11766, P61916, P42330	167	39	1912	3.22923	0.987025	0.105423	2.31327
GOTERM_BP_FAT	GO:0008202~steroid metabolic process	9	5.26316	0.0057315	P14324, P17516, P62633, P52895, P00441, P15121, P61916, P42330, Q04828	167	33	1912	3.12248	1	0.194571	9.95893
GOTERM_BP_FAT	GO:0006694~steroid biosynthetic process	6	3.50877	0.0121432	P14324, P17516, P62633, P00441, P15121, P42330	167	17	1912	4.04086	1	0.289716	19.9867
GOTERM_BP_FAT	GO:1901617~organic hydroxy compound biosynthetic process	6	3.50877	0.0197932	P14324, P62633, P00441, P15121, P42330, Q99497	167	19	1912	3.61551	1	0.396773	30.5707
GOTERM_BP_FAT	GO:0006629~lipid metabolic process	19	11.1111	0.0298373	P17516, P62633, P06865, Q00722, P52895, P00352, P00441, P61916, P11766, P14324, Q01469, P50897, Q6NVY1, P09211, P63244, P15121, P25705, P42330, Q04828	167	131	1912	1.66056	1	0.488685	42.4686
Annotation Cluster 10	Enrichment Score: 2.2699377087219275
Category	Term	Count	%	PValue	Genes	List Total	Pop Hits	Pop Total	Fold Enrichment	Bonferroni	Benjamini	FDR
GOTERM_BP_FAT	GO:0007169~transmembrane receptor protein tyrosine kinase signaling pathway	21	12.2807	6.42064e-05	P46940, Q9H1E3, O75348, O15144, O15145, Q9UNH7, P60709, Q9UI12, Q13177, P21283, P62987, P62979, P0CG48, P26599, P38606, P63261, P59998, P0CG47, O60496, P61158, P04792	167	92	1912	2.61338	0.195503	0.0425748	0.117116
GOTERM_BP_FAT	GO:0007167~enzyme linked receptor protein signaling pathway	22	12.8655	0.000924688	P46940, Q9H1E3, O75348, O15144, O15145, Q9UNH7, P60709, Q9UI12, Q13177, P21283, P62987, P62979, P0CG48, P26599, P38606, Q13526, P63261, P59998, P0CG47, O60496, P61158, P04792	167	119	1912	2.11664	0.956469	0.0933027	1.67422
GOTERM_BP_FAT	GO:0038093~Fc receptor signaling pathway	13	7.60234	0.0395923	P62987, P62979, P0CG48, P42768, O15144, O15145, P63208, P63261, P60709, P59998, Q13177, P61158, P0CG47	167	80	1912	1.86048	1	0.550845	52.1585
GOTERM_BP_FAT	GO:0002429~immune response-activating cell surface receptor signaling pathway	15	8.77193	0.0426812	P62987, P62979, P29350, Q9TQE0, P0CG48, P42768, O15144, O15145, P63208, P63261, P60709, P59998, Q13177, P61158, P0CG47	167	99	1912	1.73471	1	0.568144	54.8902
GOTERM_BP_FAT	GO:0007166~cell surface receptor signaling pathway	36	21.0526	0.0445544	P46940, Q9UNH7, P60709, Q15121, P62979, P61769, P29350, Q9TQE0, P38606, P63208, Q13526, P59998, O60496, Q99497, P31146, Q00722, Q9H1E3, O75348, P42768, O15144, O15145, Q9UI12, Q13177, P21283, P63165, P62987, P0CG48, P26599, P09211, P09525, P63261, P63244, P61158, P0CG47, P04792, P02795	167	307	1912	1.34257	1	0.571919	56.4742
Annotation Cluster 11	Enrichment Score: 2.2507192751896974
Category	Term	Count	%	PValue	Genes	List Total	Pop Hits	Pop Total	Fold Enrichment	Bonferroni	Benjamini	FDR
GOTERM_BP_FAT	GO:0061061~muscle structure development	17	9.94152	0.000278647	P30626, P09936, Q13642, P17844, P58546, Q13838, P35580, P09493, P26599, Q7Z406, Q13526, P68032, P63261, P09382, P68133, Q9HB71, P35749	167	72	1912	2.70326	0.611004	0.0700549	0.507327
GOTERM_BP_FAT	GO:0055002~striated muscle cell development	9	5.26316	0.000816819	P35580, P09493, P09936, Q13526, P63261, P68032, P68133, P35749, Q13838	167	25	1912	4.12168	0.937245	0.0974558	1.48029
GOTERM_BP_FAT	GO:0055001~muscle cell development	9	5.26316	0.000816819	P35580, P09493, P09936, Q13526, P63261, P68032, P68133, P35749, Q13838	167	25	1912	4.12168	0.937245	0.0974558	1.48029
GOTERM_BP_FAT	GO:0042692~muscle cell differentiation	13	7.60234	0.00139786	P09936, P58546, Q13838, P35580, P09493, P26599, Q13526, P68032, P63261, P09382, Q9HB71, P68133, P35749	167	53	1912	2.80827	0.991255	0.104359	2.52066
GOTERM_BP_FAT	GO:0051146~striated muscle cell differentiation	11	6.43275	0.00158259	P35580, P09493, P09936, Q13526, P63261, P68032, P68133, Q9HB71, P58546, P35749, Q13838	167	40	1912	3.1485	0.995328	0.110107	2.84924
GOTERM_BP_FAT	GO:0007517~muscle organ development	10	5.84795	0.00271909	P30626, P09493, Q7Z406, Q13526, Q13642, P68032, P68133, P17844, P58546, Q13838	167	36	1912	3.18031	0.999901	0.13621	4.84782
GOTERM_BP_FAT	GO:0060537~muscle tissue development	11	6.43275	0.00341002	P35580, P09493, Q7Z406, Q13526, P68032, P68133, Q9HB71, P17844, P58546, P35749, Q13838	167	44	1912	2.86228	0.999991	0.152383	6.04378
GOTERM_BP_FAT	GO:0003012~muscle system process	14	8.18713	0.00447551	P62736, P30626, P00441, P58546, P63165, Q13838, P09493, Q7Z406, Q13526, P68032, P68133, P55008, P63267, P35749	167	68	1912	2.35717	1	0.179108	7.86027
GOTERM_BP_FAT	GO:0090257~regulation of muscle system process	8	4.67836	0.006533	P30626, P09493, P00441, Q13526, P58546, P55008, P63165, Q13838	167	27	1912	3.39233	1	0.210408	11.2745
GOTERM_BP_FAT	GO:0043500~muscle adaptation	5	2.92398	0.00758984	Q13526, P68133, P58546, P55008, Q13838	167	10	1912	5.72455	1	0.225524	12.9813
GOTERM_BP_FAT	GO:0030048~actin filament-based movement	8	4.67836	0.00808715	P30626, P35580, P09493, P42768, Q7Z406, P68032, P68133, P63165	167	28	1912	3.27117	1	0.23243	13.7737
GOTERM_BP_FAT	GO:0014706~striated muscle tissue development	10	5.84795	0.00816685	P35580, P09493, Q7Z406, Q13526, P68032, P68133, Q9HB71, P17844, P35749, Q13838	167	42	1912	2.72598	1	0.232486	13.9001
GOTERM_BP_FAT	GO:0030239~myofibril assembly	6	3.50877	0.0092057	P35580, P09493, P63261, P68032, P68133, P35749	167	16	1912	4.29341	1	0.251829	15.5312
GOTERM_BP_FAT	GO:0055013~cardiac muscle cell development	5	2.92398	0.0111301	P35580, Q13526, P68032, P35749, Q13838	167	11	1912	5.20414	1	0.274836	18.4757
GOTERM_BP_FAT	GO:0055006~cardiac cell development	5	2.92398	0.0111301	P35580, Q13526, P68032, P35749, Q13838	167	11	1912	5.20414	1	0.274836	18.4757
GOTERM_BP_FAT	GO:0055007~cardiac muscle cell differentiation	6	3.50877	0.0121432	P35580, Q13526, P68032, Q9HB71, P35749, Q13838	167	17	1912	4.04086	1	0.289716	19.9867
GOTERM_BP_FAT	GO:0035051~cardiocyte differentiation	6	3.50877	0.0156581	P35580, Q13526, P68032, Q9HB71, P35749, Q13838	167	18	1912	3.81637	1	0.345812	25.0262
GOTERM_BP_FAT	GO:0010927~cellular component assembly involved in morphogenesis	7	4.09357	0.020774	P35580, P09493, P52594, P63261, P68032, P68133, P35749	167	26	1912	3.08245	1	0.407241	31.8276
GOTERM_BP_FAT	GO:0048738~cardiac muscle tissue development	7	4.09357	0.020774	P35580, P09493, Q13526, P68032, Q9HB71, P35749, Q13838	167	26	1912	3.08245	1	0.407241	31.8276
GOTERM_BP_FAT	GO:0043502~regulation of muscle adaptation	4	2.33918	0.0259649	Q13526, P58546, P55008, Q13838	167	8	1912	5.72455	1	0.4615	38.1301
GOTERM_BP_FAT	GO:0014866~skeletal myofibril assembly	3	1.75439	0.0399931	P68032, P68133, P35749	167	4	1912	8.58683	1	0.552445	52.5215
Annotation Cluster 12	Enrichment Score: 2.195239229146646
Category	Term	Count	%	PValue	Genes	List Total	Pop Hits	Pop Total	Fold Enrichment	Bonferroni	Benjamini	FDR
GOTERM_BP_FAT	GO:0030041~actin filament polymerization	15	8.77193	3.65969e-05	P31146, O60610, O15144, P42768, O15145, P35611, P58546, P60983, P40121, P50552, P0CG34, Q6IBS0, P59998, P61158, P55008	167	49	1912	3.50483	0.116614	0.0305227	0.0667706
GOTERM_BP_FAT	GO:0030833~regulation of actin filament polymerization	13	7.60234	0.000435604	P40121, P31146, P50552, P42768, O15144, O15145, P35611, Q6IBS0, P0CG34, P59998, P58546, P60983, P61158	167	47	1912	3.16677	0.771484	0.0881313	0.792024
GOTERM_BP_FAT	GO:0008154~actin polymerization or depolymerization	15	8.77193	0.000681736	P31146, O60610, O15144, P42768, O15145, P35611, P58546, P60983, P40121, P50552, P0CG34, Q6IBS0, P59998, P61158, P55008	167	63	1912	2.72598	0.900789	0.0882782	1.23692
GOTERM_BP_FAT	GO:0007015~actin filament organization	19	11.1111	0.00105386	P31146, P42768, O60610, O15144, O15145, P35611, P58546, P60983, P40121, P09493, P50552, P0CG34, P68032, Q6IBS0, P68133, P59998, P13797, P61158, P55008	167	96	1912	2.26597	0.97191	0.097031	1.90597
GOTERM_BP_FAT	GO:0030029~actin filament-based process	25	14.6199	0.00126044	P30626, P31146, P42768, O60610, O15144, P35611, O15145, P58546, P60983, P63165, P40121, P35580, P09493, P50552, Q7Z406, P0CG34, P68032, P63261, Q6IBS0, P68133, P59998, P13797, P61158, P55008, P35749	167	147	1912	1.94713	0.986061	0.106357	2.27553
GOTERM_BP_FAT	GO:0030036~actin cytoskeleton organization	23	13.4503	0.00189328	P31146, P42768, O60610, O15144, O15145, P35611, P58546, P60983, P35580, P40121, P09493, P50552, Q7Z406, P0CG34, P68032, P63261, Q6IBS0, P68133, P59998, P13797, P61158, P55008, P35749	167	134	1912	1.96514	0.998372	0.118291	3.39951
GOTERM_BP_FAT	GO:0030832~regulation of actin filament length	13	7.60234	0.0019695	P40121, P31146, P50552, P42768, O15144, O15145, P35611, Q6IBS0, P0CG34, P59998, P58546, P60983, P61158	167	55	1912	2.70615	0.998743	0.118406	3.53404
GOTERM_BP_FAT	GO:0008064~regulation of actin polymerization or depolymerization	13	7.60234	0.0019695	P40121, P31146, P50552, P42768, O15144, O15145, P35611, Q6IBS0, P0CG34, P59998, P58546, P60983, P61158	167	55	1912	2.70615	0.998743	0.118406	3.53404
GOTERM_BP_FAT	GO:0051258~protein polymerization	15	8.77193	0.00204533	P31146, O60610, O15144, P42768, O15145, P35611, P58546, P60983, P40121, P50552, P0CG34, Q6IBS0, P59998, P61158, P55008	167	70	1912	2.45338	0.999029	0.118492	3.66773
GOTERM_BP_FAT	GO:0032970~regulation of actin filament-based process	16	9.35673	0.00245121	P31146, P30626, O15144, P42768, P35611, O15145, P58546, P60983, P63165, P40121, P09493, P50552, P0CG34, Q6IBS0, P59998, P61158	167	79	1912	2.31881	0.999755	0.127428	4.38027
GOTERM_BP_FAT	GO:0032271~regulation of protein polymerization	13	7.60234	0.00272051	P40121, P31146, P50552, P42768, O15144, O15145, P35611, Q6IBS0, P0CG34, P59998, P58546, P60983, P61158	167	57	1912	2.6112	0.999902	0.134297	4.85029
GOTERM_BP_FAT	GO:0045010~actin nucleation	7	4.09357	0.00300429	P31146, O15144, P42768, O15145, P59998, P61158, P60983	167	18	1912	4.45243	0.999963	0.141138	5.34321
GOTERM_BP_FAT	GO:0034314~Arp2/3 complex-mediated actin nucleation	6	3.50877	0.00486888	O15144, P42768, O15145, P59998, P61158, P60983	167	14	1912	4.90676	1	0.184659	8.52249
GOTERM_BP_FAT	GO:0090066~regulation of anatomical structure size	16	9.35673	0.00512817	P62736, P31146, O15144, P42768, P35611, O15145, P00441, P58546, P60983, P68871, P40121, P50552, P0CG34, Q6IBS0, P59998, P61158	167	85	1912	2.15513	1	0.18728	8.95652
GOTERM_BP_FAT	GO:0030838~positive regulation of actin filament polymerization	8	4.67836	0.00521287	P31146, P50552, O15144, P42768, O15145, P59998, P61158, P60983	167	26	1912	3.5228	1	0.186085	9.09788
GOTERM_BP_FAT	GO:0032956~regulation of actin cytoskeleton organization	14	8.18713	0.00657348	P40121, P31146, P09493, P50552, P42768, O15144, O15145, P35611, Q6IBS0, P0CG34, P59998, P58546, P60983, P61158	167	71	1912	2.25757	1	0.209591	11.3404
GOTERM_BP_FAT	GO:0043254~regulation of protein complex assembly	16	9.35673	0.0098119	P31146, O15144, P42768, O15145, P35611, P58546, P60983, P63165, P40121, P50552, P0CG34, Q6IBS0, P63244, P59998, P61158, Q99497	167	91	1912	2.01303	1	0.255942	16.4694
GOTERM_BP_FAT	GO:0031334~positive regulation of protein complex assembly	11	6.43275	0.0118075	P40121, P31146, P50552, O15144, P42768, O15145, P63244, P59998, P61158, P60983, P63165	167	52	1912	2.42193	1	0.286924	19.489
GOTERM_BP_FAT	GO:0032273~positive regulation of protein polymerization	8	4.67836	0.0119889	P31146, P50552, O15144, P42768, O15145, P59998, P61158, P60983	167	30	1912	3.05309	1	0.288609	19.7584
GOTERM_BP_FAT	GO:0044089~positive regulation of cellular component biogenesis	14	8.18713	0.0161031	P46940, P40121, P31146, P09493, P50552, P42768, O15144, O15145, Q6IBS0, P63244, P59998, P60983, P61158, P63165	167	79	1912	2.02895	1	0.351493	25.6424
GOTERM_BP_FAT	GO:0032535~regulation of cellular component size	13	7.60234	0.0276772	P40121, P31146, P50552, P42768, O15144, O15145, P35611, Q6IBS0, P0CG34, P59998, P58546, P60983, P61158	167	76	1912	1.9584	1	0.469507	40.0852
GOTERM_BP_FAT	GO:0002433~immune response-regulating cell surface receptor signaling pathway involved in phagocytosis	7	4.09357	0.0294125	O15144, P42768, O15145, P63261, P60709, P59998, P61158	167	28	1912	2.86228	1	0.485945	42.0071
GOTERM_BP_FAT	GO:0038096~Fc-gamma receptor signaling pathway involved in phagocytosis	7	4.09357	0.0294125	O15144, P42768, O15145, P63261, P60709, P59998, P61158	167	28	1912	2.86228	1	0.485945	42.0071
GOTERM_BP_FAT	GO:0043623~cellular protein complex assembly	19	11.1111	0.0298373	P05062, P31146, P42768, O60610, O15144, O15145, P35611, P78371, P58546, P60983, P40121, P50552, Q9TQE0, P0CG34, Q6IBS0, P59998, P61158, P55008, P35749	167	131	1912	1.66056	1	0.488685	42.4686
GOTERM_BP_FAT	GO:0048013~ephrin receptor signaling pathway	6	3.50877	0.0300661	O15144, O15145, P63261, P60709, P59998, P61158	167	21	1912	3.27117	1	0.48911	42.7156
GOTERM_BP_FAT	GO:0002431~Fc receptor mediated stimulatory signaling pathway	7	4.09357	0.0345032	O15144, P42768, O15145, P63261, P60709, P59998, P61158	167	29	1912	2.76358	1	0.515856	47.3142
GOTERM_BP_FAT	GO:0038094~Fc-gamma receptor signaling pathway	7	4.09357	0.0345032	O15144, P42768, O15145, P63261, P60709, P59998, P61158	167	29	1912	2.76358	1	0.515856	47.3142
GOTERM_BP_FAT	GO:0038093~Fc receptor signaling pathway	13	7.60234	0.0395923	P62987, P62979, P0CG48, P42768, O15144, O15145, P63208, P63261, P60709, P59998, Q13177, P61158, P0CG47	167	80	1912	1.86048	1	0.550845	52.1585
GOTERM_BP_FAT	GO:0002429~immune response-activating cell surface receptor signaling pathway	15	8.77193	0.0426812	P62987, P62979, P29350, Q9TQE0, P0CG48, P42768, O15144, O15145, P63208, P63261, P60709, P59998, Q13177, P61158, P0CG47	167	99	1912	1.73471	1	0.568144	54.8902
GOTERM_BP_FAT	GO:0051493~regulation of cytoskeleton organization	15	8.77193	0.0494043	P31146, O15144, P42768, P35611, O15145, P05109, P58546, P60983, P40121, P09493, P50552, P0CG34, Q6IBS0, P59998, P61158	167	101	1912	1.70036	1	0.594835	60.3347
GOTERM_BP_FAT	GO:0006909~phagocytosis	11	6.43275	0.0499394	P31146, O15144, P42768, O15145, Q8NBS9, P63261, P60709, P63244, P59998, P61158, P55008	167	65	1912	1.93754	1	0.59696	60.7402
Annotation Cluster 13	Enrichment Score: 2.179607831807211
Category	Term	Count	%	PValue	Genes	List Total	Pop Hits	Pop Total	Fold Enrichment	Bonferroni	Benjamini	FDR
GOTERM_BP_FAT	GO:0048878~chemical homeostasis	24	14.0351	0.000240849	P31146, P30626, P02787, Q9H1E3, O75348, O60610, P00441, Q13642, P05109, Q9UI12, P21283, P61916, P61769, P50897, P29350, Q9TQE0, P09211, P38606, P09382, P63244, P80297, P04264, Q04828, P02795	167	124	1912	2.21596	0.557845	0.0657469	0.438652
GOTERM_BP_FAT	GO:0050801~ion homeostasis	17	9.94152	0.000458112	P31146, P30626, P02787, O75348, O60610, P00441, Q13642, P05109, Q9UI12, P21283, P61769, P50897, P29350, P38606, P63244, P80297, P02795	167	75	1912	2.59513	0.788269	0.0872744	0.832787
GOTERM_BP_FAT	GO:0042592~homeostatic process	38	22.2222	0.000570847	O60610, P00441, Q13642, P60709, P61916, P61769, P50897, Q9TQE0, P29350, O95758, P38606, P09382, P50991, P04264, P32119, Q04828, P30626, P31146, P02787, Q9H1E3, O75348, P35611, P02768, P78371, Q8NBS9, P05109, Q9UI12, P21283, O00115, P09211, P10599, P63261, P80297, P63244, P15121, P04792, P02795, Q99757	167	254	1912	1.71286	0.855515	0.0921981	1.03672
GOTERM_BP_FAT	GO:0019725~cellular homeostasis	23	13.4503	0.000640981	P31146, P30626, P02787, Q9H1E3, O75348, O60610, P35611, P00441, Q8NBS9, P05109, Q9UI12, P21283, P50897, P29350, Q9TQE0, P38606, P10599, P09382, P63244, P80297, P32119, P02795, Q99757	167	124	1912	2.12362	0.886089	0.0982742	1.16338
GOTERM_BP_FAT	GO:0055082~cellular chemical homeostasis	18	10.5263	0.00102679	P31146, P30626, P02787, Q9H1E3, O75348, O60610, P00441, P05109, Q9UI12, P21283, P50897, P29350, Q9TQE0, P38606, P09382, P63244, P80297, P02795	167	88	1912	2.34186	0.969209	0.100099	1.85744
GOTERM_BP_FAT	GO:0055076~transition metal ion homeostasis	7	4.09357	0.00215575	P30626, P61769, P02787, P00441, P80297, P05109, P02795	167	17	1912	4.71434	0.999332	0.1224	3.86207
GOTERM_BP_FAT	GO:0055080~cation homeostasis	15	8.77193	0.00235733	P31146, P30626, P02787, O75348, O60610, P00441, P05109, Q9UI12, P21283, P61769, P50897, P29350, P38606, P80297, P02795	167	71	1912	2.41882	0.999663	0.128782	4.2159
GOTERM_BP_FAT	GO:0098771~inorganic ion homeostasis	15	8.77193	0.00270772	P31146, P30626, P02787, O75348, O60610, P00441, P05109, Q9UI12, P21283, P61769, P50897, P29350, P38606, P80297, P02795	167	72	1912	2.38523	0.999898	0.137711	4.82801
GOTERM_BP_FAT	GO:0030003~cellular cation homeostasis	14	8.18713	0.00391115	P31146, P30626, P02787, O75348, O60610, P00441, P05109, Q9UI12, P21283, P50897, P29350, P38606, P80297, P02795	167	67	1912	2.39235	0.999998	0.168399	6.90231
GOTERM_BP_FAT	GO:0006873~cellular ion homeostasis	14	8.18713	0.00447551	P31146, P30626, P02787, O75348, O60610, P00441, P05109, Q9UI12, P21283, P50897, P29350, P38606, P80297, P02795	167	68	1912	2.35717	1	0.179108	7.86027
GOTERM_BP_FAT	GO:0046916~cellular transition metal ion homeostasis	6	3.50877	0.00486888	P30626, P02787, P00441, P80297, P05109, P02795	167	14	1912	4.90676	1	0.184659	8.52249
GOTERM_BP_FAT	GO:2000021~regulation of ion homeostasis	7	4.09357	0.00900735	P30626, P31146, P61769, P29350, O60610, Q13642, P63244	167	22	1912	3.6429	1	0.249111	15.222
GOTERM_BP_FAT	GO:0090382~phagosome maturation	5	2.92398	0.0155831	P31146, O75348, P38606, Q9UI12, P21283	167	12	1912	4.77046	1	0.346681	24.9218
GOTERM_BP_FAT	GO:0033572~transferrin transport	5	2.92398	0.0155831	P02787, O75348, P38606, Q9UI12, P21283	167	12	1912	4.77046	1	0.346681	24.9218
GOTERM_BP_FAT	GO:0015682~ferric iron transport	5	2.92398	0.0155831	P02787, O75348, P38606, Q9UI12, P21283	167	12	1912	4.77046	1	0.346681	24.9218
GOTERM_BP_FAT	GO:0072512~trivalent inorganic cation transport	5	2.92398	0.0155831	P02787, O75348, P38606, Q9UI12, P21283	167	12	1912	4.77046	1	0.346681	24.9218
GOTERM_BP_FAT	GO:0034762~regulation of transmembrane transport	9	5.26316	0.036299	O14737, P30626, P31146, P27348, P29350, O60610, Q13642, P63165, Q99497	167	45	1912	2.28982	1	0.527686	49.0743
GOTERM_BP_FAT	GO:0021782~glial cell development	4	2.33918	0.0365069	P09211, P00441, P80297, P05109	167	9	1912	5.08849	1	0.527632	49.2744
GOTERM_BP_FAT	GO:0030001~metal ion transport	12	7.01754	0.0425818	P30626, P31146, P61769, P02787, P29350, O75348, O60610, P38606, Q13642, Q9UI12, P21283, P63165	167	72	1912	1.90818	1	0.569346	54.8046
GOTERM_BP_FAT	GO:0070838~divalent metal ion transport	7	4.09357	0.0463119	P30626, P31146, P61769, P02787, P29350, O60610, P63165	167	31	1912	2.58528	1	0.580378	57.9124
GOTERM_BP_FAT	GO:0072511~divalent inorganic cation transport	7	4.09357	0.0463119	P30626, P31146, P61769, P02787, P29350, O60610, P63165	167	31	1912	2.58528	1	0.580378	57.9124
GOTERM_BP_FAT	GO:0055065~metal ion homeostasis	10	5.84795	0.0484017	P30626, P31146, P61769, P02787, P29350, O60610, P00441, P80297, P05109, P02795	167	56	1912	2.04448	1	0.591015	59.5642
GOTERM_BP_FAT	GO:0055072~iron ion homeostasis	4	2.33918	0.0488999	P30626, P61769, P02787, P00441	167	10	1912	4.57964	1	0.592915	59.9488
Annotation Cluster 14	Enrichment Score: 2.1299782581480957
Category	Term	Count	%	PValue	Genes	List Total	Pop Hits	Pop Total	Fold Enrichment	Bonferroni	Benjamini	FDR
GOTERM_BP_FAT	GO:0000413~protein peptidyl-prolyl isomerization	8	4.67836	0.00318351	Q9Y536, P62937, Q9H2H8, A0A0B4J2A2, Q13526, F5H284, P0DN37, P0DN26	167	24	1912	3.81637	0.99998	0.144923	5.65327
GOTERM_BP_FAT	GO:0018208~peptidyl-proline modification	8	4.67836	0.00410389	Q9Y536, P62937, Q9H2H8, A0A0B4J2A2, Q13526, F5H284, P0DN37, P0DN26	167	25	1912	3.66371	0.999999	0.169533	7.23052
GOTERM_BP_FAT	GO:0006457~protein folding	16	9.35673	0.0311863	A0A0B4J2A2, P78371, Q8NBS9, F5H284, O14737, Q9Y536, P62937, P61769, Q9NYU2, Q9H2H8, P10599, P50991, P0DN37, P0DN26, Q14568, Q99757	167	104	1912	1.7614	1	0.493068	43.9112
Annotation Cluster 15	Enrichment Score: 2.042759639634338
Category	Term	Count	%	PValue	Genes	List Total	Pop Hits	Pop Total	Fold Enrichment	Bonferroni	Benjamini	FDR
GOTERM_BP_FAT	GO:0070911~global genome nucleotide-excision repair	9	5.26316	2.42283e-06	P62987, P54727, P62979, P0CG48, P55854, P61956, P0CG47, P63279, P63165	167	13	1912	7.9263	0.00817497	0.00817497	0.00442173
GOTERM_BP_FAT	GO:0032480~negative regulation of type I interferon production	6	3.50877	0.000210031	P62987, P62979, P0CG48, Q13526, P0CG47, Q15366	167	8	1912	8.58683	0.509171	0.0760277	0.382625
GOTERM_BP_FAT	GO:0048584~positive regulation of response to stimulus	44	25.731	0.000354641	P46940, P52895, Q3LXA3, P00441, P60709, Q15121, P61981, P62979, P61769, P27348, Q9TQE0, P29350, Q9BV40, P63208, Q13526, P09382, P59998, P04264, P49773, P63279, Q99497, P30626, Q96FJ2, Q9H1E3, P42768, O15144, O15145, P05109, P17844, Q13177, O75368, P62987, O14737, Q92734, P0CG48, P10599, P63261, P15121, P63244, P0CG47, P61158, P04792, P55008, P42330	167	304	1912	1.65711	0.699329	0.0822575	0.645266
GOTERM_BP_FAT	GO:0001959~regulation of cytokine-mediated signaling pathway	8	4.67836	0.000673728	P62987, P62979, P0CG48, P29350, P09211, P63244, P0CG47, P63165	167	19	1912	4.82067	0.898059	0.0945078	1.22248
GOTERM_BP_FAT	GO:0060759~regulation of response to cytokine stimulus	8	4.67836	0.000673728	P62987, P62979, P0CG48, P29350, P09211, P63244, P0CG47, P63165	167	19	1912	4.82067	0.898059	0.0945078	1.22248
GOTERM_BP_FAT	GO:0045859~regulation of protein kinase activity	18	10.5263	0.000675746	P46940, P09936, Q9UNH7, P00441, Q13177, Q15121, P60983, P61981, P62987, P62979, P0CG48, P29350, P09211, P10599, P63244, P0CG47, P04792, Q99497	167	85	1912	2.42452	0.898754	0.0910135	1.22612
GOTERM_BP_FAT	GO:1903845~negative regulation of cellular response to transforming growth factor beta stimulus	6	3.50877	0.000817591	P62987, P62979, P0CG48, Q9UNH7, Q13526, P0CG47	167	10	1912	6.86946	0.937409	0.0942292	1.48168
GOTERM_BP_FAT	GO:0030512~negative regulation of transforming growth factor beta receptor signaling pathway	6	3.50877	0.000817591	P62987, P62979, P0CG48, Q9UNH7, Q13526, P0CG47	167	10	1912	6.86946	0.937409	0.0942292	1.48168
GOTERM_BP_FAT	GO:0071363~cellular response to growth factor stimulus	17	9.94152	0.000846058	P46940, P68104, P31146, Q9UNH7, O15145, P62987, O14737, P13640, P62979, P0CG48, P26599, P09211, Q13526, Q6IBS0, P63244, P0CG47, P04792	167	79	1912	2.46373	0.943168	0.0941529	1.53289
GOTERM_BP_FAT	GO:0001818~negative regulation of cytokine production	10	5.84795	0.000852394	P62987, P62979, Q9TQE0, P0CG48, P61970, P09211, P09525, Q13526, P0CG47, Q15366	167	31	1912	3.69326	0.944376	0.0918128	1.54429
GOTERM_BP_FAT	GO:0070848~response to growth factor	17	9.94152	0.00112771	P46940, P68104, P31146, Q9UNH7, O15145, P62987, O14737, P13640, P62979, P0CG48, P26599, P09211, Q13526, Q6IBS0, P63244, P0CG47, P04792	167	81	1912	2.4029	0.978134	0.0981614	2.03824
GOTERM_BP_FAT	GO:0010803~regulation of tumor necrosis factor-mediated signaling pathway	6	3.50877	0.00139441	P62987, P62979, P0CG48, P09211, P63244, P0CG47	167	11	1912	6.24496	0.991152	0.106457	2.5145
GOTERM_BP_FAT	GO:0000717~nucleotide-excision repair, DNA duplex unwinding	5	2.92398	0.0015585	P62987, P54727, P62979, P0CG48, P0CG47	167	7	1912	8.17793	0.994929	0.110796	2.80644
GOTERM_BP_FAT	GO:0036297~interstrand cross-link repair	5	2.92398	0.0015585	P62987, P62979, Q9H1E3, P0CG48, P0CG47	167	7	1912	8.17793	0.994929	0.110796	2.80644
GOTERM_BP_FAT	GO:0043549~regulation of kinase activity	18	10.5263	0.00195585	P46940, P09936, Q9UNH7, P00441, Q13177, Q15121, P60983, P61981, P62987, P62979, P0CG48, P29350, P09211, P10599, P63244, P0CG47, P04792, Q99497	167	93	1912	2.21596	0.998684	0.119756	3.50997
GOTERM_BP_FAT	GO:0090101~negative regulation of transmembrane receptor protein serine/threonine kinase signaling pathway	6	3.50877	0.00222406	P62987, P62979, P0CG48, Q9UNH7, Q13526, P0CG47	167	12	1912	5.72455	0.99947	0.123959	3.98212
GOTERM_BP_FAT	GO:0051338~regulation of transferase activity	24	14.0351	0.00239189	P46940, P09936, Q9UNH7, P00441, P78371, Q14240, Q13177, Q15121, P60983, P61981, P62987, P62979, P29350, P0CG48, P09211, P63208, P10599, Q13526, P63244, P50991, P0CG47, P63279, P04792, Q99497	167	145	1912	1.89502	0.999701	0.128479	4.27643
GOTERM_BP_FAT	GO:1901186~positive regulation of ERBB signaling pathway	4	2.33918	0.00240975	P62987, P62979, P0CG48, P0CG47	167	4	1912	11.4491	0.999718	0.127362	4.30771
GOTERM_BP_FAT	GO:0045742~positive regulation of epidermal growth factor receptor signaling pathway	4	2.33918	0.00240975	P62987, P62979, P0CG48, P0CG47	167	4	1912	11.4491	0.999718	0.127362	4.30771
GOTERM_BP_FAT	GO:0051348~negative regulation of transferase activity	15	8.77193	0.00270772	P62987, P62979, P09936, P0CG48, P29350, P09211, Q9UNH7, P63244, Q14240, Q13177, P60983, P0CG47, P04792, P61981, Q99497	167	72	1912	2.38523	0.999898	0.137711	4.82801
GOTERM_BP_FAT	GO:0006289~nucleotide-excision repair	9	5.26316	0.00378576	P62987, P54727, P62979, P0CG48, P55854, P61956, P0CG47, P63279, P63165	167	31	1912	3.32393	0.999997	0.165559	6.68818
GOTERM_BP_FAT	GO:1902533~positive regulation of intracellular signal transduction	20	11.6959	0.004437	P46940, P52895, P00441, P05109, P17844, Q15121, P62987, P62979, Q92734, P0CG48, P29350, P10599, P09382, P63244, P15121, P0CG47, P42330, P49773, P63279, Q99497	167	117	1912	1.95711	1	0.179825	7.79522
GOTERM_BP_FAT	GO:0010942~positive regulation of cell death	19	11.1111	0.00466108	Q96FJ2, P69905, P00441, P05109, Q13177, Q15121, P61981, P68871, P62987, O14737, P62979, P27348, P0CG48, Q13526, P00738, P63244, P0CG47, P42330, Q99497	167	109	1912	1.99571	1	0.179514	8.17323
GOTERM_BP_FAT	GO:0090288~negative regulation of cellular response to growth factor stimulus	6	3.50877	0.00486888	P62987, P62979, P0CG48, Q9UNH7, Q13526, P0CG47	167	14	1912	4.90676	1	0.184659	8.52249
GOTERM_BP_FAT	GO:0043405~regulation of MAP kinase activity	10	5.84795	0.00487276	P62987, P46940, P62979, P09936, P0CG48, P29350, P09211, P00441, Q15121, P0CG47	167	39	1912	2.93567	1	0.182758	8.529
GOTERM_BP_FAT	GO:0000715~nucleotide-excision repair, DNA damage recognition	5	2.92398	0.00488094	P62987, P54727, P62979, P0CG48, P0CG47	167	9	1912	6.36061	1	0.181043	8.54272
GOTERM_BP_FAT	GO:0006294~nucleotide-excision repair, preincision complex assembly	5	2.92398	0.00488094	P62987, P54727, P62979, P0CG48, P0CG47	167	9	1912	6.36061	1	0.181043	8.54272
GOTERM_BP_FAT	GO:0010647~positive regulation of cell communication	31	18.1287	0.00514324	P46940, P52895, P00441, Q15121, P61981, P62979, P27348, P29350, Q9TQE0, Q9BV40, Q13526, P09382, P63279, P49773, Q99497, P30626, Q96FJ2, Q9H1E3, P05109, P17844, Q13177, O75368, P62987, O14737, Q92734, P0CG48, P10599, P63244, P15121, P0CG47, P42330	167	218	1912	1.62808	1	0.185786	8.98168
GOTERM_BP_FAT	GO:0023056~positive regulation of signaling	31	18.1287	0.00631965	P46940, P52895, P00441, Q15121, P61981, P62979, P27348, P29350, Q9TQE0, Q9BV40, Q13526, P09382, P63279, P49773, Q99497, P30626, Q96FJ2, Q9H1E3, P05109, P17844, Q13177, O75368, P62987, O14737, Q92734, P0CG48, P10599, P63244, P15121, P0CG47, P42330	167	221	1912	1.60598	1	0.206226	10.9261
GOTERM_BP_FAT	GO:1903844~regulation of cellular response to transforming growth factor beta stimulus	6	3.50877	0.00679815	P62987, P62979, P0CG48, Q9UNH7, Q13526, P0CG47	167	15	1912	4.57964	1	0.211999	11.7056
GOTERM_BP_FAT	GO:0017015~regulation of transforming growth factor beta receptor signaling pathway	6	3.50877	0.00679815	P62987, P62979, P0CG48, Q9UNH7, Q13526, P0CG47	167	15	1912	4.57964	1	0.211999	11.7056
GOTERM_BP_FAT	GO:0043122~regulation of I-kappaB kinase/NF-kappaB signaling	9	5.26316	0.00836012	P62987, P62979, Q92734, P0CG48, P09211, P09382, P0CG47, P04792, P63279	167	35	1912	2.94405	1	0.235346	14.2058
GOTERM_BP_FAT	GO:0071900~regulation of protein serine/threonine kinase activity	12	7.01754	0.00933099	P62987, P46940, P62979, P09936, P0CG48, P29350, P09211, P00441, Q15121, P0CG47, P04792, P61981	167	58	1912	2.36878	1	0.252778	15.7259
GOTERM_BP_FAT	GO:0043086~negative regulation of catalytic activity	22	12.8655	0.00936702	P46940, P30740, P09936, Q9UNH7, P30086, Q14240, Q13177, P35237, P60983, P61981, P62987, P62979, P29350, P0CG48, P09525, P09211, P00738, P63244, P08758, P0CG47, P04792, Q99497	167	143	1912	1.7614	1	0.251635	15.7818
GOTERM_BP_FAT	GO:0009967~positive regulation of signal transduction	28	16.3743	0.00972376	P46940, P52895, P00441, Q15121, P61981, P62979, P27348, P29350, Q13526, P09382, P63279, P49773, Q99497, Q96FJ2, Q9H1E3, P05109, P17844, Q13177, O75368, P62987, O14737, Q92734, P0CG48, P10599, P63244, P15121, P0CG47, P42330	167	199	1912	1.61093	1	0.255903	16.3336
GOTERM_BP_FAT	GO:0002755~MyD88-dependent toll-like receptor signaling pathway	4	2.33918	0.010564	P62987, P62979, P0CG48, P0CG47	167	6	1912	7.63273	1	0.264741	17.6198
GOTERM_BP_FAT	GO:0002753~cytoplasmic pattern recognition receptor signaling pathway	5	2.92398	0.0111301	P62987, P62979, P0CG48, Q3LXA3, P0CG47	167	11	1912	5.20414	1	0.274836	18.4757
GOTERM_BP_FAT	GO:0090287~regulation of cellular response to growth factor stimulus	6	3.50877	0.0121432	P62987, P62979, P0CG48, Q9UNH7, Q13526, P0CG47	167	17	1912	4.04086	1	0.289716	19.9867
GOTERM_BP_FAT	GO:0032147~activation of protein kinase activity	8	4.67836	0.0170976	P62987, P62979, P0CG48, P00441, P10599, Q15121, P0CG47, Q99497	167	32	1912	2.86228	1	0.364235	27.0021
GOTERM_BP_FAT	GO:0035666~TRIF-dependent toll-like receptor signaling pathway	4	2.33918	0.0173182	P62987, P62979, P0CG48, P0CG47	167	7	1912	6.54234	1	0.365738	27.3005
GOTERM_BP_FAT	GO:0002756~MyD88-independent toll-like receptor signaling pathway	4	2.33918	0.0173182	P62987, P62979, P0CG48, P0CG47	167	7	1912	6.54234	1	0.365738	27.3005
GOTERM_BP_FAT	GO:0001932~regulation of protein phosphorylation	20	11.6959	0.0190483	P46940, P09936, Q9UNH7, P00441, Q13177, Q15121, P60983, P61981, P62987, P62979, P29350, P0CG48, P09211, P10599, Q13526, P63244, P0CG47, P04792, P55008, Q99497	167	134	1912	1.70882	1	0.38732	29.6015
GOTERM_BP_FAT	GO:0000187~activation of MAPK activity	6	3.50877	0.0197932	P62987, P62979, P0CG48, P00441, Q15121, P0CG47	167	19	1912	3.61551	1	0.396773	30.5707
GOTERM_BP_FAT	GO:0043406~positive regulation of MAP kinase activity	7	4.09357	0.020774	P62987, P46940, P62979, P0CG48, P00441, Q15121, P0CG47	167	26	1912	3.08245	1	0.407241	31.8276
GOTERM_BP_FAT	GO:0043161~proteasome-mediated ubiquitin-dependent protein catabolic process	13	7.60234	0.022818	P09936, P63165, P54727, P62987, P62979, Q9NYU2, P0CG48, P63208, P61956, P63244, P0CG47, Q15366, Q99497	167	74	1912	2.01133	1	0.430281	34.3785
GOTERM_BP_FAT	GO:0006915~apoptotic process	34	19.883	0.0237556	P04406, P00441, Q15121, P61981, P62979, P50897, P27348, P29350, Q13526, P68032, P09382, P08758, P49773, P32119, Q99497, P31146, Q96FJ2, P02768, Q8NBS9, P05109, P17844, Q13177, P62987, O14737, O95865, P0CG48, O00115, P09211, P09525, P63244, P0CG47, P04792, P55008, P42330	167	273	1912	1.4259	1	0.441123	35.5182
GOTERM_BP_FAT	GO:0090092~regulation of transmembrane receptor protein serine/threonine kinase signaling pathway	6	3.50877	0.0245855	P62987, P62979, P0CG48, Q9UNH7, Q13526, P0CG47	167	20	1912	3.43473	1	0.447841	36.5113
GOTERM_BP_FAT	GO:0007173~epidermal growth factor receptor signaling pathway	6	3.50877	0.0245855	P62987, P46940, P62979, P0CG48, Q9UNH7, P0CG47	167	20	1912	3.43473	1	0.447841	36.5113
GOTERM_BP_FAT	GO:0035872~nucleotide-binding domain, leucine rich repeat containing receptor signaling pathway	4	2.33918	0.0259649	P62987, P62979, P0CG48, P0CG47	167	8	1912	5.72455	1	0.4615	38.1301
GOTERM_BP_FAT	GO:0038128~ERBB2 signaling pathway	4	2.33918	0.0259649	P62987, P62979, P0CG48, P0CG47	167	8	1912	5.72455	1	0.4615	38.1301
GOTERM_BP_FAT	GO:0042276~error-prone translesion synthesis	4	2.33918	0.0259649	P62987, P62979, P0CG48, P0CG47	167	8	1912	5.72455	1	0.4615	38.1301
GOTERM_BP_FAT	GO:0070423~nucleotide-binding oligomerization domain containing signaling pathway	4	2.33918	0.0259649	P62987, P62979, P0CG48, P0CG47	167	8	1912	5.72455	1	0.4615	38.1301
GOTERM_BP_FAT	GO:0061418~regulation of transcription from RNA polymerase II promoter in response to hypoxia	4	2.33918	0.0259649	P62987, P62979, P0CG48, P0CG47	167	8	1912	5.72455	1	0.4615	38.1301
GOTERM_BP_FAT	GO:0043065~positive regulation of apoptotic process	16	9.35673	0.0266152	Q96FJ2, P00441, P05109, Q15121, Q13177, P61981, P62987, O14737, P62979, P27348, P0CG48, Q13526, P63244, P0CG47, P42330, Q99497	167	102	1912	1.79594	1	0.465266	38.8796
GOTERM_BP_FAT	GO:0043068~positive regulation of programmed cell death	16	9.35673	0.0266152	Q96FJ2, P00441, P05109, Q15121, Q13177, P61981, P62987, O14737, P62979, P27348, P0CG48, Q13526, P63244, P0CG47, P42330, Q99497	167	102	1912	1.79594	1	0.465266	38.8796
GOTERM_BP_FAT	GO:0007219~Notch signaling pathway	5	2.92398	0.0274723	P62987, P62979, P0CG48, P09525, P0CG47	167	14	1912	4.08896	1	0.47149	39.8544
GOTERM_BP_FAT	GO:1902531~regulation of intracellular signal transduction	26	15.2047	0.0282876	P46940, P09936, P52895, Q3LXA3, P00441, Q15121, P62979, P29350, Q13526, P09382, P49773, P63279, Q99497, P30626, P05109, P17844, P62987, Q92734, P0CG48, P09211, P10599, P15121, P63244, P0CG47, P04792, P42330	167	197	1912	1.51105	1	0.474729	40.768
GOTERM_BP_FAT	GO:0071559~response to transforming growth factor beta	7	4.09357	0.0294125	P62987, O14737, P62979, P0CG48, Q9UNH7, Q13526, P0CG47	167	28	1912	2.86228	1	0.485945	42.0071
GOTERM_BP_FAT	GO:0071560~cellular response to transforming growth factor beta stimulus	7	4.09357	0.0294125	P62987, O14737, P62979, P0CG48, Q9UNH7, Q13526, P0CG47	167	28	1912	2.86228	1	0.485945	42.0071
GOTERM_BP_FAT	GO:0008543~fibroblast growth factor receptor signaling pathway	6	3.50877	0.0300661	P62987, P46940, P62979, P0CG48, P26599, P0CG47	167	21	1912	3.27117	1	0.48911	42.7156
GOTERM_BP_FAT	GO:0071897~DNA biosynthetic process	8	4.67836	0.0315901	P62987, P62979, P62937, P0CG48, P78371, P50991, P0CG47, Q13838	167	36	1912	2.54424	1	0.4954	44.3363
GOTERM_BP_FAT	GO:0007249~I-kappaB kinase/NF-kappaB signaling	8	4.67836	0.0315901	P62987, P62979, Q92734, P0CG48, P09211, P09382, P0CG47, P63279	167	36	1912	2.54424	1	0.4954	44.3363
GOTERM_BP_FAT	GO:0010498~proteasomal protein catabolic process	13	7.60234	0.0332522	P09936, P63165, P54727, P62987, P62979, Q9NYU2, P0CG48, P63208, P61956, P63244, P0CG47, Q15366, Q99497	167	78	1912	1.90818	1	0.504857	46.0543
GOTERM_BP_FAT	GO:2000045~regulation of G1/S transition of mitotic cell cycle	7	4.09357	0.0345032	P62987, P62979, P0CG48, P29350, Q13642, P0CG47, P55008	167	29	1912	2.76358	1	0.515856	47.3142
GOTERM_BP_FAT	GO:1902806~regulation of cell cycle G1/S phase transition	7	4.09357	0.0345032	P62987, P62979, P0CG48, P29350, Q13642, P0CG47, P55008	167	29	1912	2.76358	1	0.515856	47.3142
GOTERM_BP_FAT	GO:0043123~positive regulation of I-kappaB kinase/NF-kappaB signaling	7	4.09357	0.0345032	P62987, P62979, Q92734, P0CG48, P09382, P0CG47, P63279	167	29	1912	2.76358	1	0.515856	47.3142
GOTERM_BP_FAT	GO:0006297~nucleotide-excision repair, DNA gap filling	4	2.33918	0.0365069	P62987, P62979, P0CG48, P0CG47	167	9	1912	5.08849	1	0.527632	49.2744
GOTERM_BP_FAT	GO:0043618~regulation of transcription from RNA polymerase II promoter in response to stress	4	2.33918	0.0365069	P62987, P62979, P0CG48, P0CG47	167	9	1912	5.08849	1	0.527632	49.2744
GOTERM_BP_FAT	GO:0010939~regulation of necrotic cell death	4	2.33918	0.0365069	P62987, P62979, P0CG48, P0CG47	167	9	1912	5.08849	1	0.527632	49.2744
GOTERM_BP_FAT	GO:0070987~error-free translesion synthesis	4	2.33918	0.0365069	P62987, P62979, P0CG48, P0CG47	167	9	1912	5.08849	1	0.527632	49.2744
GOTERM_BP_FAT	GO:0006511~ubiquitin-dependent protein catabolic process	14	8.18713	0.0366693	P09936, P63165, P62987, P54727, P62979, Q9NYU2, P0CG48, P63208, P61956, P63244, P0CG47, P63279, Q15366, Q99497	167	88	1912	1.82145	1	0.527132	49.4302
GOTERM_BP_FAT	GO:0016051~carbohydrate biosynthetic process	9	5.26316	0.0408013	P62987, P05062, P62979, P60174, P04406, P37837, P0CG48, P15121, P0CG47	167	46	1912	2.24004	1	0.555638	53.2458
GOTERM_BP_FAT	GO:0019941~modification-dependent protein catabolic process	14	8.18713	0.0430565	P09936, P63165, P62987, P54727, P62979, Q9NYU2, P0CG48, P63208, P61956, P63244, P0CG47, P63279, Q15366, Q99497	167	90	1912	1.78097	1	0.569334	55.2118
GOTERM_BP_FAT	GO:0012501~programmed cell death	35	20.4678	0.0432728	P04406, P00441, Q15121, P61981, P62979, P50897, P27348, P29350, Q13526, P68032, P09382, P08758, P49773, P32119, Q99497, P31146, Q96FJ2, P02768, Q8NBS9, P05109, P17844, O60361, Q13177, P62987, O14737, O95865, P0CG48, O00115, P09211, P09525, P63244, P0CG47, P04792, P55008, P42330	167	296	1912	1.35378	1	0.567118	55.3962
GOTERM_BP_FAT	GO:1901184~regulation of ERBB signaling pathway	5	2.92398	0.043585	P62987, P62979, P0CG48, Q9UNH7, P0CG47	167	16	1912	3.57784	1	0.567764	55.6612
GOTERM_BP_FAT	GO:0042059~negative regulation of epidermal growth factor receptor signaling pathway	5	2.92398	0.043585	P62987, P62979, P0CG48, Q9UNH7, P0CG47	167	16	1912	3.57784	1	0.567764	55.6612
GOTERM_BP_FAT	GO:0042058~regulation of epidermal growth factor receptor signaling pathway	5	2.92398	0.043585	P62987, P62979, P0CG48, Q9UNH7, P0CG47	167	16	1912	3.57784	1	0.567764	55.6612
GOTERM_BP_FAT	GO:1901185~negative regulation of ERBB signaling pathway	5	2.92398	0.043585	P62987, P62979, P0CG48, Q9UNH7, P0CG47	167	16	1912	3.57784	1	0.567764	55.6612
GOTERM_BP_FAT	GO:0045860~positive regulation of protein kinase activity	10	5.84795	0.0437745	P62987, P46940, P62979, P0CG48, P00441, P10599, Q13177, Q15121, P0CG47, Q99497	167	55	1912	2.08165	1	0.567363	55.8212
GOTERM_BP_FAT	GO:0033683~nucleotide-excision repair, DNA incision	4	2.33918	0.0488999	P62987, P62979, P0CG48, P0CG47	167	10	1912	4.57964	1	0.592915	59.9488
GOTERM_BP_FAT	GO:0006296~nucleotide-excision repair, DNA incision, 5'-to lesion	4	2.33918	0.0488999	P62987, P62979, P0CG48, P0CG47	167	10	1912	4.57964	1	0.592915	59.9488
GOTERM_BP_FAT	GO:0019985~translesion synthesis	4	2.33918	0.0488999	P62987, P62979, P0CG48, P0CG47	167	10	1912	4.57964	1	0.592915	59.9488
