# Supplementary material for: Pilot Study on Mass Spectrometry–Based Analysis of the Proteome of CD34+CD123+ Progenitor Cells for the Identification of Potential Targets for Immunotherapy in Acute Myeloid Leukemia
Source: Proteomes. 2018 Feb 12;6(1):11. doi: 10.3390/proteomes6010011 (PMC5874770; doi:10.3390/proteomes6010011)
Supplement: Supplementary file 1 [file proteomes-06-00011-s001.zip › Supplemental_Table_S4.xlsx]

## Sheet: Sheet0
Ingenuity Canonical Pathways	-log(p-value)	p value	z-score	Molecules
Remodeling of Epithelial Adherens Junctions	8.83	1.47911e-09	2.449	ACTR3,RAB5C,ACTA2,ACTB,ARPC2,ARPC3,IQGAP1,ACTC1,ACTG1,ARPC4
Actin Cytoskeleton Signaling	8.07	8.51138e-09	3.207	MYH10,DIAPH1,ACTR3,ACTA2,WAS,ACTB,ARPC2,PAK2,ARPC3,MYH11,IQGAP1,ACTG1,ACTC1,ARPC4
Fcγ Receptor-mediated Phagocytosis in Macrophages and Monocytes	7.3	5.01187e-08	3.162	ACTR3,ACTA2,WAS,ACTB,ARPC2,ARPC3,ACTC1,ACTG1,VASP,ARPC4
Regulation of Actin-based Motility by Rho	6.81	1.54882e-07	3	ACTR3,ACTA2,WAS,ACTB,ARPC2,PAK2,ARPC3,ACTC1,ARPC4
Signaling by Rho Family GTPases	5.53	2.95121e-06	3.317	ACTR3,ACTA2,WAS,ACTB,ARPC2,RACK1,PAK2,ARPC3,IQGAP1,ACTC1,ACTG1,ARPC4
RhoGDI Signaling	5.52	3.01995e-06	-3	ACTR3,ACTA2,ACTB,ARPC2,RACK1,PAK2,ARPC3,ACTC1,ACTG1,ARPC4
Cdc42 Signaling	5.44	3.63078e-06	2.828	B2M,DIAPH1,ACTR3,WAS,ARPC2,PAK2,ARPC3,IQGAP1,ARPC4
Integrin Signaling	5.02	9.54993e-06	2.714	ACTR3,ACTA2,WAS,ACTB,ARPC2,PAK2,ARPC3,ACTC1,ACTG1,VASP,ARPC4
RhoA Signaling	4.87	1.34896e-05	2.828	ACTR3,ACTA2,ACTB,ARPC2,ARPC3,ACTC1,ACTG1,ARPC4
Actin Nucleation by ARP-WASP Complex	4.4	3.98107e-05	2.449	ACTR3,WAS,ARPC2,ARPC3,VASP,ARPC4
fMLP Signaling in Neutrophils	3.55	0.000281838	2.449	PLCB2,ACTR3,WAS,ARPC2,RACK1,ARPC3,ARPC4
Agrin Interactions at Neuromuscular Junction	3.26	0.000549541	2.236	ACTA2,ACTB,PAK2,ACTC1,ACTG1
Ephrin Receptor Signaling	2.89	0.00128825	2.449	ACTR3,WAS,ARPC2,RACK1,PAK2,ARPC3,ARPC4
Rac Signaling	2.78	0.00165959	2.449	ACTR3,ARPC2,PAK2,ARPC3,IQGAP1,ARPC4
Tec Kinase Signaling	2.75	0.00177828	2.449	ACTA2,WAS,ACTB,RACK1,PAK2,ACTC1,ACTG1
CD28 Signaling in T Helper Cells	2.64	0.00229087	1.633	PTPN6,ACTR3,WAS,ARPC2,ARPC3,ARPC4
Death Receptor Signaling	2.51	0.0030903	2.236	ACTA2,ACTB,ACTC1,ACTG1,HSPB1
VEGF Signaling	2.36	0.00436516	1.342	PTPN6,ACTA2,ACTB,ACTC1,ACTG1
Paxillin Signaling	2.3	0.00501187	2.236	ACTA2,ACTB,PAK2,ACTC1,ACTG1
ILK Signaling	2.02	0.00954993	2.449	MYH10,ACTA2,ACTB,MYH11,ACTC1,ACTG1
