# Supplementary material for: Pilot Study on Mass Spectrometry–Based Analysis of the Proteome of CD34+CD123+ Progenitor Cells for the Identification of Potential Targets for Immunotherapy in Acute Myeloid Leukemia
Source: Proteomes. 2018 Feb 12;6(1):11. doi: 10.3390/proteomes6010011 (PMC5874770; doi:10.3390/proteomes6010011)
Supplement: Supplementary file 1 [file proteomes-06-00011-s001.zip › Supplemental_Table_S1.xlsx]

## Sheet: log
processed
erase of following columns	Checked
	FidoCT Confidence
	FidoCT Group Confidence
	Master
	FidoCT Probability
	FidoCT q-value
rearrangement of columns
introduction of new header
erase of ratio columns
erase of abundace values indicated as "Not Found"
erase of "Sample identification" columns
erase of all proteins with low identification confidence (p value < 0.05)	2233 proteins identified in both fractions
Log2-transformation of all abundance values
Median correction to MAX median among all samples

## Sheet: Suppl table 1
Protein information						Identification parameters												Test for significance cytosolic fraction						Quantification parameters cytosol												Test for significance mambrane fraction						Quantitative parameters membrane
Accession	Gene ID	Description	# AAs	MW [kDa]	calc. pI	Protein FDR	Exp. q-value	Sum PEP Score	# Peptides	# PSMs	# Unique Peptides	# Razor Peptides	Score Sequest HT	# Peptides Sequest HT	Score MS Amanda	# Peptides MS Amanda	Coverage	mean abundance DON_cytosol	mean abundance AML_cytosol	LOG2 FC AML/DON_cytosol	p value cytosol (permuted FDR)	Significance cytosol (permuted FDR)	status (cytosol)	Abundance: DON_004_cytosol	Abundance: DON_005_cytosol	Abundance: DON_012_cytosol	Abundance: DON_013_cytosol	Abundance: DON_011_cytosol	Abundance: AML_037_cytosol	Abundance: AML_033_cytosol	Abundance: AML_036_cytosol	Abundance: AML_044_cytosol	Abundance: AML_049_cytosol	number of quant channels DON_cytosol	number of quant channels AML_cytosol	mean abundance DON_membrane	mean abundance AML_membrane	LOG2 FC AML/DON_membrane	p value membrane (permuted FDR)	Significance membrane (permuted FDR)	status (membrane)	Abundance: DON_004_membrane	Abundance: DON_005_membrane	Abundance: DON_012_membrane	Abundance: DON_013_membrane	Abundance: DON_011_membrane	Abundance: AML_037_membrane	Abundance: AML_033_membrane	Abundance: AML_036_membrane
P08238	HSP90AB1	Heat shock protein HSP 90-beta OS=Homo sapiens GN=HSP90AB1 PE=1 SV=4	724	83.212	5.03	< 0.01	0	174.434	36	150	16	2	283.05	36	18893.7	36	48.6188	14.5145	15.0081	0.493537	0.00296376		reliably quantified	14.5895	14.3351	14.5086	14.8077	14.3317	14.8465	14.8633	15.1393	15.2298	14.9614	5	5	14.086	14.1335	0.0475297	0.694103		reliably quantified	14.1082	13.8607	14.0702	14.2752	14.1156	14.232	13.8883	14.1468
P07900	HSP90AA1	Heat shock protein HSP 90-alpha OS=Homo sapiens GN=HSP90AA1 PE=1 SV=5	732	84.607	5.02	< 0.01	0	216.506	43	180	25	20	345.238	43	22793.8	42	59.153	16.0236	16.4564	0.432867	0.00592998		reliably quantified	16.1235	15.8917	15.9156	16.3749	15.8122	16.4491	16.3681	16.4959	16.6592	16.31	5	5	15.4433	15.2067	-0.236617	0.154864		reliably quantified	15.6345	15.3776	15.3682	15.5475	15.2888	15.3844	14.8658	14.9627
P00558	PGK1	Phosphoglycerate kinase 1 OS=Homo sapiens GN=PGK1 PE=1 SV=3	417	44.586	8.1	< 0.01	0	233.103	39	224	33	7	449.065	39	28459.3	37	82.7338	17.0531	16.487	-0.566156	0.0133237		reliably quantified	17.0267	17.3879	16.8914	16.9916	16.968	16.7008	15.8974	16.6893	16.4293	16.7181	5	5	15.0584	15.4522	0.39377	0.0389573		reliably quantified	15.045	15.2304	15.0172	14.9657	15.0338	15.1178	15.1874	15.7042
P0DMV9	HSPA1B; HSPA1A	Heat shock 70 kDa protein 1B OS=Homo sapiens GN=HSPA1B PE=1 SV=1	641	70.009	5.66	< 0.01	0	243.431	46	232	22	12	451.298	44	28219.5	44	60.9984	16.416	15.897	-0.519016	0.0142288		reliably quantified	16.5754	16.6467	16.1723	16.3602	16.3252	16.4572	15.8328	15.7578	15.7211	15.7159	5	5	13.5266	13.3619	-0.164726	0.365687		reliably quantified	13.489	13.7151	13.4561	13.3833	13.5894	13.6838	13.7002	13.0225
P06733	ENO1	Alpha-enolase OS=Homo sapiens GN=ENO1 PE=1 SV=2	434	47.139	7.39	< 0.01	0	593.828	62	698	51	15	1618.34	62	104195	60	85.2535	18.6221	18.1402	-0.481898	0.0255069		reliably quantified	18.7656	18.7311	18.5268	18.4195	18.6675	18.3085	18.5746	18.0062	17.5929	18.219	5	5	17.3204	17.4469	0.126545	0.428096		reliably quantified	17.2092	17.582	17.3186	17.055	17.4371	17.0981	17.6947	17.5841
P35579	MYH9	Myosin-9 OS=Homo sapiens GN=MYH9 PE=1 SV=4	1960	226.392	5.6	< 0.01	0	190.155	54	159	47	7	290.154	53	19252.8	52	28.7755	15.0744	15.6246	0.55018	0.032522		reliably quantified	15.0623	15.0048	15.2093	15.0581	15.0376	15.2545	15.4341	16.3548	15.8166	15.2632	5	5	15.6848	15.9947	0.309949	0.245253		reliably quantified	15.3454	15.2985	15.4841	16.3711	15.9247	16.1447	16.2867	16.1845
P63261	ACTG1	Actin, cytoplasmic 2 OS=Homo sapiens GN=ACTG1 PE=1 SV=1	375	41.766	5.48	< 0.01	0	420.551	67	551	1	0	1082.44	63	77007.2	65	79.2	10.5885	11.6638	1.0752	1.50558e-05	+	sign. altered abundance	10.4466	10.3886	10.8328	10.603	10.6718	11.5781	11.8005	11.8871	11.65	11.4031	5	5	11.3883	11.2657	-0.122612	0.738591		reliably quantified	11.1031	10.4837	11.1678	12.423	11.7637	11.6425	11.4721	10.9138
Q9P2T1	GMPR2	GMP reductase 2 OS=Homo sapiens GN=GMPR2 PE=1 SV=1	348	37.85	7.23	< 0.01	0.00155039	9.08373	3	6	3	0	11.0907	3	717.816	3	9.1954	12.1497	11.2477	-0.902063	2.24518e-05	+	sign. altered abundance	12.2374	12.4152	11.9038	12.1875	12.0047	11.3914	11.159	11.2678	11.1271	11.293	5	5				1		not quantifiable
P30101	PDIA3	Protein disulfide-isomerase A3 OS=Homo sapiens GN=PDIA3 PE=1 SV=4	505	56.747	6.35	< 0.01	0	183.534	35	186	35	0	370.169	33	23579.4	35	48.5149	16.6851	16.475	-0.210154	0.0634364		reliably quantified	16.5816	16.9228	16.5877	16.6357	16.6979	16.6232	16.6378	16.2675	16.3238	16.5225	5	5	14.9298	14.8199	-0.109936	0.478303		reliably quantified	15.1857	14.8385	15.1168	14.6217	14.8866	15.1533	14.5491	14.9344
P14618	PKM	Pyruvate kinase PKM OS=Homo sapiens GN=PKM PE=1 SV=4	531	57.9	7.84	< 0.01	0	179.701	33	126	33	0	256.976	33	18254	32	67.7966	15.1191	15.752	0.632897	0.0814212		reliably quantified	15.0406	15.0926	15.0551	15.2344	15.1728	15.3767	15.4544	17.0056	15.3696	15.5536	5	5	15.1713	15.1034	-0.0678531	0.79563		reliably quantified	14.9784	14.8108	15.0851	15.6575	15.3246	15.3075	15.0719	15.5698
Q9UNH7	SNX6	Sorting nexin-6 OS=Homo sapiens GN=SNX6 PE=1 SV=1	406	46.62	6.16	< 0.01	0.00155039	9.38509	3	6	3	0	10.1964	3	769.771	3	6.65025	10.7455	11.5128	0.767329	4.90609e-05	+	sign. altered abundance	10.7966	10.6435	10.7002	10.8817	10.7054	11.1888	11.6619	11.6339	11.6197	11.4598	5	5				1		not quantifiable
P11766	ADH5	Alcohol dehydrogenase class-3 OS=Homo sapiens GN=ADH5 PE=1 SV=4	374	39.698	7.49	< 0.01	0.00211268	5.5668	2	4	2	0	6.6028	2	400.351	2	4.54545	11.5519	11.0179	-0.53399	5.04385e-05	+	sign. altered abundance	11.4251	11.6241	11.3883	11.7078	11.6142	10.9494	11.0271	11.1201	11.0304	10.9626	5	5				1		not quantifiable
Q9H2H8	PPIL3	Peptidyl-prolyl cis-trans isomerase-like 3 OS=Homo sapiens GN=PPIL3 PE=1 SV=1	161	18.143	6.79	< 0.01	0.00101626	12.2197	3	6	3	0	11.2406	3	787.669	3	25.4658	12.3282	11.6066	-0.721584	5.81841e-05	+	sign. altered abundance	12.3689	12.4085	12.342	12.1153	12.4064	11.539	11.4557	11.6063	11.5284	11.9038	5	5				1		not quantifiable
P0CG34	TMSB15B; LOC101060235; TMSB15A	Thymosin beta-15A OS=Homo sapiens GN=TMSB15A PE=1 SV=1	45	5.226	5.36	< 0.01	0.00211268	6.31839	2	2	2	0			538.39	2	31.1111	11.7519	10.4451	-1.30679	6.90961e-05	+	sign. altered abundance	11.6515	11.7875	11.9246	11.2263	12.1697	10.5964	10.3719	10.2791	10.3185	10.6597	5	5				1		not quantifiable
P35611	ADD1	Alpha-adducin OS=Homo sapiens GN=ADD1 PE=1 SV=2	737	80.905	5.83	< 0.01	0.00155039	8.07295	2	4	2	0	8.51784	2	684.511	2	2.98507	10.2297	10.9204	0.690688	9.09608e-05	+	sign. altered abundance	10.279	10.0844	10.1307	10.2202	10.4343	10.7403	11.096	11.0095	11.011	10.7453	5	5				1		not quantifiable
O15067	PFAS	Phosphoribosylformylglycinamidine synthase OS=Homo sapiens GN=PFAS PE=1 SV=4	1338	144.643	5.76	< 0.01	0.00101626	27.5806	8	16	8	0	30.542	8	2036.98	8	5.97907	13.7355	13.065	-0.67052	9.10556e-05	+	sign. altered abundance	13.6678	13.9039	13.7259	13.6674	13.7126	13.3694	12.9698	12.985	12.8969	13.1038	5	5				1		not quantifiable
P06576	ATP5B	ATP synthase subunit beta, mitochondrial OS=Homo sapiens GN=ATP5B PE=1 SV=3	529	56.525	5.4	< 0.01	0	173.167	22	119	22	0	256.108	22	17860.2	22	57.845	15.0421	15.5853	0.543204	0.100044		reliably quantified	15.0124	14.9873	14.9046	15.2595	15.0466	15.6386	16.6331	14.9772	15.194	15.4836	5	5	15.6524	15.0733	-0.579109	0.0978865		reliably quantified	15.8143	15.548	16.0676	15.5246	15.3073	15.3876	14.5424	15.5862
P19338	NCL	Nucleolin OS=Homo sapiens GN=NCL PE=1 SV=3	710	76.568	4.7	< 0.01	0	322.379	67	431	67	0	800.082	67	53067.5	67	53.8028	17.6922	17.2522	-0.440028	0.104136		reliably quantified	17.54	17.5773	18.1381	17.7539	17.4519	17.7677	16.937	16.6813	17.2385	17.6365	5	5	17.71	17.5557	-0.154307	0.517392		reliably quantified	18.0132	17.7496	17.4122	17.5371	17.8378	17.5472	17.6984	16.8396
Q9HB71	CACYBP	Calcyclin-binding protein OS=Homo sapiens GN=CACYBP PE=1 SV=2	228	26.194	8.25	< 0.01	0.00155039	10.8155	4	9	4	0	15.0376	3	1373.54	4	17.5439	12.7109	13.611	0.900102	0.000102532	+	sign. altered abundance	12.7499	12.4531	12.8121	12.6706	12.869	13.2101	13.6149	13.7286	13.7355	13.7661	5	5				1		not quantifiable
Q9Y490	TLN1	Talin-1 OS=Homo sapiens GN=TLN1 PE=1 SV=3	2541	269.599	6.07	< 0.01	0	282.8	70	176	70	0	356.892	70	23268.9	68	34.0417	15.841	16.1415	0.300527	0.112889		reliably quantified	15.8306	15.7886	15.8334	15.9542	15.7983	15.8243	15.8905	16.7156	16.311	15.9662	5	5	14.238	14.0768	-0.16118	0.0462893		reliably quantified	14.2406	14.3237	14.1511	14.2416	14.2331	14.0681	14.1073	14.2944
P13796	LCP1	Plastin-2 OS=Homo sapiens GN=LCP1 PE=1 SV=6	627	70.244	5.43	< 0.01	0	216.968	40	171	33	8	303.855	40	22761.2	40	69.378	16.0821	16.4227	0.340628	0.120734		reliably quantified	16.1916	16.0939	15.9199	16.2391	15.9657	16.3034	16.3748	17.1129	15.9757	16.3467	5	5	14.1696	14.1449	-0.0246869	0.853894		reliably quantified	14.0742	14.1264	14.0497	14.3556	14.2422	13.965	14.2608	14.5348
P09651	HNRNPA1	Heterogeneous nuclear ribonucleoprotein A1 OS=Homo sapiens GN=HNRNPA1 PE=1 SV=5	372	38.723	9.13	< 0.01	0	199.75	38	227	32	2	482.023	35	32783.8	38	69.086	15.975	15.762	-0.212963	0.13591		reliably quantified	15.9902	16.0045	15.9967	16.0684	15.815	16.0756	15.8637	15.3405	15.7536	15.7765	5	5	16.0238	15.5617	-0.462113	0.0818912		reliably quantified	16.6637	16.2908	15.8873	15.5585	15.719	15.4998	15.4051	15.2475
Q12765	SCRN1	Secernin-1 OS=Homo sapiens GN=SCRN1 PE=1 SV=2	414	46.353	4.75	< 0.01	0.00101626	18.8333	5	13	5	0	30.351	5	1655.05	4	14.2512	13.0305	12.0173	-1.01321	0.000106598	+	sign. altered abundance	12.9813	13.1946	12.9566	12.9789	13.0412	12.0097	12.1358	11.8872	12.4395	11.6142	5	5				1		not quantifiable
P08670	VIM	Vimentin OS=Homo sapiens GN=VIM PE=1 SV=4	466	53.619	5.12	< 0.01	0	340.855	60	380	59	1	716.691	58	46101.4	59	90.3433	16.6567	16.9762	0.319565	0.207952		reliably quantified	16.7641	16.5334	16.4346	16.715	16.8361	17.2957	16.5343	17.3411	16.3485	17.3615	5	5	16.9153	17.0804	0.165055	0.71904		reliably quantified	17.142	16.7954	16.873	16.7119	17.0544	17.6355	16.6182	18.0324
P04075	ALDOA	Fructose-bisphosphate aldolase A OS=Homo sapiens GN=ALDOA PE=1 SV=2	364	39.395	8.09	< 0.01	0	171.478	33	163	28	5	332.84	32	22378.5	31	77.4725	15.9978	15.8272	-0.170602	0.217733		reliably quantified	15.906	16.2152	15.9499	15.8814	16.0363	15.7418	15.5112	16.1109	15.7047	16.0673	5	5	14.7881	15.0045	0.216425	0.0912838		reliably quantified	14.9338	14.5678	14.8466	14.9524	14.6397	15.0151	14.9408	15.0952
P11021	HSPA5	78 kDa glucose-regulated protein OS=Homo sapiens GN=HSPA5 PE=1 SV=2	654	72.288	5.16	< 0.01	0	242.503	46	207	41	0	408.325	45	26759.3	45	62.2324	16.3167	16.4435	0.12671	0.238177		reliably quantified	16.3661	16.3603	16.1966	16.3005	16.3603	16.7483	16.5734	16.2994	16.3361	16.26	5	5	14.8739	15.0372	0.163351	0.19392		reliably quantified	14.9756	14.9798	14.8425	14.7661	14.8053	15.0922	14.7032	15.3327
P26038	MSN	Moesin OS=Homo sapiens GN=MSN PE=1 SV=3	577	67.778	6.4	< 0.01	0	400.88	73	385	59	15	753.565	72	48007.6	72	79.2028	17.534	17.3709	-0.163153	0.25693		reliably quantified	17.4699	17.7287	17.4216	17.4122	17.6378	17.568	17.0748	17.5968	17.1061	17.5087	5	5	15.4703	15.6005	0.130159	0.522194		reliably quantified	15.6258	15.6028	15.5026	15.3883	15.2322	15.5163	15.0412	16.1514
P11142	HSPA8	Heat shock cognate 71 kDa protein OS=Homo sapiens GN=HSPA8 PE=1 SV=1	646	70.854	5.52	< 0.01	0	325.311	54	293	41	15	598.006	52	38270.5	52	68.4211	17.2417	17.0887	-0.153005	0.329588		reliably quantified	17.3259	17.5399	17.008	17.1839	17.1508	17.4121	16.7802	16.9143	17.0366	17.3003	5	5	15.4844	15.5677	0.0832919	0.357932		reliably quantified	15.478	15.749	15.3768	15.3542	15.464	15.5457	15.6013	15.5612
P21333	FLNA	Filamin-A OS=Homo sapiens GN=FLNA PE=1 SV=4	2647	280.564	6.06	< 0.01	0	294.014	67	194	61	6	378.942	65	27124.9	67	33.4719	16.2422	16.4693	0.227159	0.392013		reliably quantified	16.2142	16.2541	16.2386	16.2922	16.2119	16.2832	15.9371	17.3975	16.1626	16.5663	5	5	14.4743	14.7079	0.233588	0.101473		reliably quantified	14.4378	14.3909	14.3848	14.5337	14.6244	14.767	15.044	14.8376
P10809	HSPD1	60 kDa heat shock protein, mitochondrial OS=Homo sapiens GN=HSPD1 PE=1 SV=2	573	61.016	5.87	< 0.01	0	262.674	42	220	42	0	416.812	42	30111.6	42	73.822	16.2004	16.4512	0.2508	0.39332		reliably quantified	16.2345	16.0299	16.1752	16.2905	16.2719	16.4143	17.2976	15.5799	16.5517	16.4124	5	5	17.1152	16.4068	-0.708435	0.0146762		reliably quantified	17.3321	17.2212	17.3931	16.6712	16.9587	16.8589	15.9204	16.4207
P27797	CALR	Calreticulin OS=Homo sapiens GN=CALR PE=1 SV=1	417	48.112	4.44	< 0.01	0	194.918	32	188	32	0	380.307	31	23240.6	30	64.2686	16.9372	16.711	-0.226267	0.420011		reliably quantified	16.9024	17.1266	16.8049	16.8622	16.9901	17.1106	16.8406	16.1406	16.0833	17.3797	5	5	14.0644	14.2425	0.178058	0.597199		reliably quantified	14.1505	14.3097	14.2048	13.6523	14.0049	14.1226	13.2927	14.4126
P04083	ANXA1	Annexin A1 OS=Homo sapiens GN=ANXA1 PE=1 SV=2	346	38.69	7.02	< 0.01	0	166.932	29	133	29	0	293.072	28	20091.1	29	76.3006	15.7898	15.5512	-0.238587	0.640015		reliably quantified	15.9166	15.745	15.698	15.8273	15.7621	16.7003	14.3231	15.8494	14.4653	16.4179	5	5	15.9105	15.2998	-0.610745	0.172356		reliably quantified	16.4139	16.1641	15.7251	15.5651	15.6842	16.0755	14.3637	15.5944
P22626	HNRNPA2B1	Heterogeneous nuclear ribonucleoproteins A2/B1 OS=Homo sapiens GN=HNRNPA2B1 PE=1 SV=2	353	37.407	8.95	< 0.01	0	302.057	50	381	46	4	774.125	49	49467.9	50	90.6516	16.9471	16.8915	-0.055656	0.723578		reliably quantified	17.0292	17.0133	16.8974	17.0612	16.7346	17.2432	17.2446	16.5813	16.7548	16.6335	5	5	17.0219	16.3508	-0.67111	0.0416372		reliably quantified	17.76	17.3585	16.8752	16.4866	16.629	16.4092	15.9047	16.1718
P09104	ENO2	Gamma-enolase OS=Homo sapiens GN=ENO2 PE=1 SV=3	434	47.239	5.03	< 0.01	0.00101626	105.018	15	142	4	0	326.297	15	20948.1	14	30.6452	12.4171	12.0074	-0.409731	1.30718e-05		reliably quantified	12.4958	12.4722	12.3944	12.3277	12.3954	12.0022	11.9753	12.0085	11.9266	12.1243	5	5				1		not quantifiable
P13798	APEH	Acylamino-acid-releasing enzyme OS=Homo sapiens GN=APEH PE=1 SV=4	732	81.173	5.48	< 0.01	0.00101626	38.8853	10	24	10	0	45.8632	10	3153.19	10	14.6175	14.136	13.6508	-0.485221	0.000126015		reliably quantified	14.1261	14.2981	14.083	14.0567	14.116	13.7681	13.6108	13.7972	13.5558	13.5218	5	5	8.60955	8.8453	0.235749	0.331259		reliably quantified	8.36883	8.73725	8.08934	8.81497	9.03735	8.57224	9.43695	8.67327
Q9Y230	RUVBL2	RuvB-like 2 OS=Homo sapiens GN=RUVBL2 PE=1 SV=3	463	51.125	5.64	< 0.01	0.00101626	14.3669	4	7	4	0	12.6718	3	1058.52	4	10.1512	11.4586	11.9196	0.460958	0.000318858		reliably quantified	11.4646	11.468	11.4723	11.4896	11.3987	11.7399	12.182	11.8856	11.97	11.8204	5	5				1		not quantifiable
P61106	RAB14	Ras-related protein Rab-14 OS=Homo sapiens GN=RAB14 PE=1 SV=4	215	23.882	6.21	< 0.01	0.00101626	13.8996	4	17	3	0	23.3439	4	1660.11	4	16.2791	9.63089	10.0161	0.385194	0.000751352		reliably quantified	9.74865	9.48837	9.63309	9.72193	9.5624	9.97633	9.98405	10.0114	10.219	9.88967	5	5	11.8872	11.9795	0.0922939	0.715226		reliably quantified	11.9368	12.0651	12.1648	11.3604	11.9086	12.4334	11.8396	12.0413
P05107	ITGB2	Integrin beta-2 OS=Homo sapiens GN=ITGB2 PE=1 SV=2	769	84.726	6.95	< 0.01	0.00101626	14.0796	5	12	5	0	13.2759	5	1026.4	5	7.28218	9.91862	10.4276	0.509012	0.000774167		reliably quantified	9.74198	9.78573	10.1049	9.8678	10.0927	10.5586	10.2929	10.5275	10.493	10.2662	5	5	11.9512	12.1251	0.173979	0.80016		reliably quantified	12.124	11.8791	12.0386	11.8685	11.8455	12.5354	11.872	13.725
Q96I24	FUBP3	Far upstream element-binding protein 3 OS=Homo sapiens GN=FUBP3 PE=1 SV=2	572	61.602	8.38	< 0.01	0.00101626	20.6841	7	24	3	0	30.5476	7	2179.39	7	10.4895	10.9594	11.2064	0.247007	0.000979395		reliably quantified	10.8462	11.011	11.0824	10.9156	10.9421	11.2283	11.1403	11.219	11.2952	11.1494	5	5	8.888	8.79365	-0.0943469	0.631441		reliably quantified	8.79745	8.93733	8.79561	8.84321	9.06638	9.05672	9.27506	8.22747
P50990	CCT8	T-complex protein 1 subunit theta OS=Homo sapiens GN=CCT8 PE=1 SV=4	548	59.583	5.6	< 0.01	0.00101626	32.5308	9	19	9	0	36.6134	9	2433.99	8	17.5182	12.9037	13.4592	0.555486	0.00141209		reliably quantified	12.8098	12.7934	12.9364	13.0978	12.8812	13.1841	13.6891	13.6099	13.5637	13.2491	5	5	9.42653	8.97734	-0.449195	0.0231192		reliably quantified	9.46681	9.40335	9.63149	9.45403	9.17698	8.90208	8.67423	9.05832
Q86UE4	MTDH	Protein LYRIC OS=Homo sapiens GN=MTDH PE=1 SV=2	582	63.799	9.32	< 0.01	0.00101626	23.3464	6	14	6	0	27.6839	6	2205.99	6	10.9966	12.4922	12.9669	0.474674	0.00142849		reliably quantified	12.6077	12.4121	12.4364	12.4398	12.5652	12.6992	13.1319	13.0657	13.1393	12.7984	5	5	9.21168	9.28228	0.0705991	0.762923		reliably quantified	8.82044	9.41085	9.1391	9.37887	9.30915	9.74657	9.68219	9.09968
Q14152	EIF3A	Eukaryotic translation initiation factor 3 subunit A OS=Homo sapiens GN=EIF3A PE=1 SV=1	1382	166.468	6.79	< 0.01	0.00101626	24.4504	10	23	10	0	30.7268	10	1907.25	10	6.36758	12.7719	13.0805	0.308575	0.00143242		reliably quantified	12.7821	12.7022	12.7795	12.8557	12.7401	13.0144	12.9335	13.2797	13.0612	13.1136	5	5	11.5825	11.6147	0.032183	0.774626		reliably quantified	11.4383	11.6241	11.3413	11.8564	11.6523	11.7199	11.8007	11.5419
Q9Y266	NUDC	Nuclear migration protein nudC OS=Homo sapiens GN=NUDC PE=1 SV=1	331	38.219	5.38	< 0.01	0.00101626	15.6875	5	14	5	0	22.7222	5	1749.97	5	15.71	12.4124	12.68	0.267577	0.00144525		reliably quantified	12.3901	12.2675	12.5054	12.468	12.4309	12.6688	12.6522	12.5944	12.8175	12.667	5	5	10.7554	10.1249	-0.630411	0.0234376		reliably quantified	10.8529	11.0922	10.8675	10.4018	10.5624	10.2939	9.56784	10.1865
P20962	PTMS	Parathymosin OS=Homo sapiens GN=PTMS PE=1 SV=2	102	11.523	4.16	< 0.01	0.00101626	24.1712	4	20	4	0	39.8469	4	2640.86	4	23.5294	13.7817	11.7906	-1.99108	0.00012949	+	sign. altered abundance	13.8977	13.8681	13.9158	13.2561	13.9709	11.5907	12.5031	11.4851	12.2747	11.0996	5	5	9.91774	9.00399	-0.913754	0.025899		reliably quantified	9.87637	10.338	10.1113	9.36725	9.89573	8.9436	8.75187	8.46048
Q9H444	CHMP4B	Charged multivesicular body protein 4b OS=Homo sapiens GN=CHMP4B PE=1 SV=1	224	24.935	4.82	< 0.01	0.00101626	24.9571	8	18	8	0	32.767	8	2416.27	8	35.7143	13.1582	13.6207	0.462553	0.00170728		reliably quantified	13.2062	13.1091	13.2031	13.0427	13.2298	13.5039	13.3391	13.8725	13.7543	13.6338	5	5				1		not quantifiable
P60842	EIF4A1	Eukaryotic initiation factor 4A-I OS=Homo sapiens GN=EIF4A1 PE=1 SV=1	406	46.125	5.48	< 0.01	0.00101626	24.6323	6	14	4	2	34.6266	6	1958.97	6	19.7044	12.3068	13.1431	0.836228	0.000129615	+	sign. altered abundance	12.278	12.1523	12.3248	12.5378	12.2413	12.8159	13.1413	13.4356	13.2675	13.0552	5	5				1		not quantifiable
P21291	CSRP1	Cysteine and glycine-rich protein 1 OS=Homo sapiens GN=CSRP1 PE=1 SV=3	193	20.554	8.57	< 0.01	0.00101626	13.6214	3	6	3	0	15.3108	3	1008.43	3	22.7979	12.6513	11.4308	-1.22049	0.000131964	+	sign. altered abundance	12.3944	12.4536	12.8432	12.6523	12.9132	11.2899	10.925	11.6446	11.6783	11.6164	5	5				1		not quantifiable
P09936	UCHL1	Ubiquitin carboxyl-terminal hydrolase isozyme L1 OS=Homo sapiens GN=UCHL1 PE=1 SV=2	223	24.808	5.48	< 0.01	0.00101626	11.6048	4	8	4	0	15.9724	4	942.247	4	18.8341	13.0725	11.6569	-1.41562	0.000140678	+	sign. altered abundance	12.5828	13.2249	13.1949	12.6868	13.6732	11.7481	11.7648	11.7375	11.4149	11.6193	5	5				1		not quantifiable
Q8WUM4	PDCD6IP	Programmed cell death 6-interacting protein OS=Homo sapiens GN=PDCD6IP PE=1 SV=1	868	95.963	6.52	< 0.01	0.00101626	24.1959	7	16	7	0	24.7594	7	1674.44	7	8.52535	12.088	12.508	0.419979	0.00190841		reliably quantified	12.0121	12.0113	12.0585	12.2619	12.0962	12.2589	12.5171	12.6776	12.6764	12.4098	5	5	11.3734	11.1572	-0.216193	0.0414995		reliably quantified	11.3162	11.2193	11.3373	11.4772	11.5169	11.1899	11.0384	11.2618
P33241	LSP1	Lymphocyte-specific protein 1 OS=Homo sapiens GN=LSP1 PE=1 SV=1	339	37.169	4.74	< 0.01	0.00101626	90.0215	14	61	14	0	125.665	13	7380.05	14	53.6873	13.8897	14.468	0.578224	0.000175887	+	sign. altered abundance	13.7153	13.961	13.9521	13.8411	13.9793	14.5584	14.3985	14.657	14.2336	14.4925	5	5	11.7773	12.2211	0.443798	0.0381894		reliably quantified	11.5161	12.1038	11.782	11.5881	11.8965	12.1118	12.6449	12.1752
O75828	CBR3	Carbonyl reductase [NADPH] 3 OS=Homo sapiens GN=CBR3 PE=1 SV=3	277	30.831	6.18	< 0.01	0.00101626	18.0436	3	8	1	0	18.3391	3	1175.34	3	12.9964	10.0043	9.19159	-0.812685	0.000210586	+	sign. altered abundance	10.0735	9.62024	10.0875	9.96119	10.279	9.37984	9.23527	9.23864	9.00006	9.10415	5	5				1		not quantifiable
P09493	TPM1	Tropomyosin alpha-1 chain OS=Homo sapiens GN=TPM1 PE=1 SV=2	284	32.689	4.74	< 0.01	0.00101626	77.8022	16	74	3	0	156.758	16	9336.69	16	35.2113	11.7676	10.6598	-1.1078	0.000219819	+	sign. altered abundance	11.9474	11.9894	11.4298	11.6864	11.7852	10.7335	10.6531	10.8603	10.9304	10.1218	5	5				1		not quantifiable
Q14240	EIF4A2	Eukaryotic initiation factor 4A-II OS=Homo sapiens GN=EIF4A2 PE=1 SV=2	407	46.373	5.48	< 0.01	0.00101626	15.5522	4	10	2	0	22.4167	4	1359.56	4	11.0565	11.8654	12.6626	0.797203	0.000281427	+	sign. altered abundance	11.8719	11.7297	11.8266	12.124	11.7748	12.3605	12.7016	13.0032	12.7543	12.4934	5	5				1		not quantifiable
P06132	UROD	Uroporphyrinogen decarboxylase OS=Homo sapiens GN=UROD PE=1 SV=2	367	40.761	6.14	< 0.01	0.00101626	16.1579	4	8	4	0	17.9947	4	1014.54	4	16.0763	11.7826	11.3502	-0.432333	0.00210674		reliably quantified	11.9474	11.8463	11.6472	11.8791	11.5929	11.531	11.2746	11.1641	11.4815	11.2999	5	5				1		not quantifiable
Q14568	HSP90AA2; HSP90AA2P	Heat shock protein HSP 90-alpha A2 OS=Homo sapiens GN=HSP90AA2P PE=1 SV=2	343	39.34	4.65	< 0.01	0.00101626	28.3393	6	18	1	0	33.9933	6	2462.31	6	13.9942	12.8772	13.4966	0.619352	0.000311781	+	sign. altered abundance	12.9503	12.5969	12.8908	13.1945	12.7536	13.4989	13.4653	13.4123	13.5258	13.5804	5	5				1		not quantifiable
P32119	PRDX2	Peroxiredoxin-2 OS=Homo sapiens GN=PRDX2 PE=1 SV=5	198	21.878	5.97	< 0.01	0.00101626	42.4515	9	53	8	0	102.266	9	6481.24	9	40.9091	14.1454	13.2547	-0.890604	0.000313238	+	sign. altered abundance	14.0965	13.9871	14.1284	14.2842	14.2307	13.0529	13.2175	13.6037	13.5304	12.8692	5	5	14.0148	12.9523	-1.06244	0.000105313		reliably quantified	14.361	13.9665	13.9707	13.9119	13.8636	13.0368	12.9183	12.7661
Q13838	DDX39B	Spliceosome RNA helicase DDX39B OS=Homo sapiens GN=DDX39B PE=1 SV=1	428	48.96	5.67	< 0.01	0.00101626	41.2593	9	28	3	5	53.5607	9	3396.49	9	29.4393	13.2684	13.8986	0.630197	0.000336714	+	sign. altered abundance	13.274	13.0449	13.3091	13.5089	13.2049	13.7608	14.0777	13.7098	14.0415	13.9031	5	5	12.3606	12.2721	-0.088573	0.598942		reliably quantified	12.2736	12.0008	12.2172	12.7319	12.5797	12.3725	12.4921	11.9305
Q9UI12	ATP6V1H	V-type proton ATPase subunit H OS=Homo sapiens GN=ATP6V1H PE=1 SV=1	483	55.847	6.48	< 0.01	0.00155039	6.90841	2	4	2	0	7.50748	2	500.966	2	5.7971	7.63305	8.73706	1.104	0.000363035	+	sign. altered abundance	7.66063	7.51994	7.682	7.61289	7.68981	8.49824	9.22023	8.79766	9.00043	8.16874	5	5				1		not quantifiable
O43396	TXNL1	Thioredoxin-like protein 1 OS=Homo sapiens GN=TXNL1 PE=1 SV=3	289	32.231	4.96	< 0.01	0.00101626	27.458	6	16	6	0	30.249	6	2111.57	6	29.4118	13.2661	12.7727	-0.493382	0.00232688		reliably quantified	13.2598	13.3987	13.2287	13.2465	13.1968	12.756	12.6288	12.6074	12.6782	13.1933	5	5				1		not quantifiable
P27348	YWHAQ	14-3-3 protein theta OS=Homo sapiens GN=YWHAQ PE=1 SV=1	245	27.747	4.78	< 0.01	0.00101626	73.4176	18	81	11	1	153.758	18	10060.9	18	61.2245	14.8644	14.0028	-0.861673	0.000399842	+	sign. altered abundance	14.8086	15.0907	14.765	14.9617	14.6962	14.2345	13.7244	13.8588	13.8104	14.3858	5	5	11.4128	10.9117	-0.501085	0.00539114		reliably quantified	11.5169	11.6623	11.2844	11.1857	11.4145	10.8181	11.0708	10.5494
Q969E4	TCEAL3	Transcription elongation factor A protein-like 3 OS=Homo sapiens GN=TCEAL3 PE=1 SV=1	200	22.489	4.92	< 0.01	0.00101626	15.1214	5	12	5	0	19.5398	5	1143.06	5	20.5	12.8404	12.1135	-0.726871	0.000497337	+	sign. altered abundance	12.8226	12.9917	12.8252	12.5809	12.9815	12.4486	12.081	11.9288	12.2362	11.8731	5	5				1		not quantifiable
Q5H9L2	TCEAL5	Transcription elongation factor A protein-like 5 OS=Homo sapiens GN=TCEAL5 PE=1 SV=1	206	23.293	4.81	< 0.01	0.00101626	15.1214	5	12	5	0	19.5398	5	1143.06	5	19.9029	12.8404	12.1135	-0.726871	0.000497337	+	sign. altered abundance	12.8226	12.9917	12.8252	12.5809	12.9815	12.4486	12.081	11.9288	12.2362	11.8731	5	5				1		not quantifiable
P60174	TPI1	Triosephosphate isomerase OS=Homo sapiens GN=TPI1 PE=1 SV=3	286	30.772	5.92	< 0.01	0	181.955	21	164	21	0	360.569	21	22579.1	21	77.972	16.7339	15.7783	-0.955666	0.00050948	+	sign. altered abundance	16.8225	16.8079	16.7299	16.4501	16.8594	16.3314	15.7997	15.6229	15.7338	15.4036	5	5	14.3805	14.3021	-0.078393	0.621099		reliably quantified	14.4643	14.5632	14.3925	14.1264	14.356	14.4851	14.3513	14.3118
Q8NBS9	TXNDC5	Thioredoxin domain-containing protein 5 OS=Homo sapiens GN=TXNDC5 PE=1 SV=2	432	47.599	5.97	< 0.01	0.00101626	40.3253	10	24	10	0	51.3152	10	3077.5	10	25	14.4877	13.7495	-0.738187	0.000509912	+	sign. altered abundance	14.5548	14.5752	14.4187	14.4859	14.404	14.0276	14.08	13.5889	13.5929	13.4583	5	5				1		not quantifiable
Q13642	FHL1	Four and a half LIM domains protein 1 OS=Homo sapiens GN=FHL1 PE=1 SV=4	323	36.239	8.97	< 0.01	0.00101626	32.6185	9	22	9	0	38.3734	9	2448.9	9	28.7926	14.0601	12.7347	-1.32547	0.000664783	+	sign. altered abundance	13.915	13.5932	14.2666	14.1552	14.3705	12.8707	12.6728	12.4004	12.2855	13.4439	5	5	10.1222	10.3035	0.181373	0.102216		reliably quantified	9.99227	10.052	10.0862	10.443	10.0373	10.3079	10.3354	10.2244
P21283	ATP6V1C1	V-type proton ATPase subunit C 1 OS=Homo sapiens GN=ATP6V1C1 PE=1 SV=4	382	43.914	7.46	< 0.01	0.00155039	7.90388	3	6	3	0	9.80486	3	696.688	3	6.80628	10.7245	11.3974	0.672876	0.000685642	+	sign. altered abundance	10.7274	10.6371	10.689	10.8616	10.7074	11.0459	11.514	11.7621	11.2544	11.4104	5	5				1		not quantifiable
P62633	CNBP	Cellular nucleic acid-binding protein OS=Homo sapiens GN=CNBP PE=1 SV=1	177	19.45	7.71	< 0.01	0.00101626	54.6997	11	41	11	0	74.9121	10	4937.91	10	58.7571	14.5785	13.8952	-0.683372	0.000819573	+	sign. altered abundance	14.4493	14.5837	14.7042	14.4718	14.6837	13.9695	13.6581	13.6123	13.9656	14.2702	5	5				1		not quantifiable
Q92734	TFG	Protein TFG OS=Homo sapiens GN=TFG PE=1 SV=2	400	43.421	5.1	< 0.01	0.00211268	5.58135	3	10	3	0	15.6257	3	1049.4	3	8	11.6445	11.029	-0.615541	0.000838659	+	sign. altered abundance	11.756	11.6137	11.5969	11.4227	11.8334	11.2461	11.2525	10.8031	10.8642	10.979	5	5	10.5538	9.06468	-1.48913	0.00186851	+	sign. altered abundance	10.8818	11.3361	10.4853	10.0082	10.0577	9.36247	8.63496	8.48843
P02768	ALB	Serum albumin OS=Homo sapiens GN=ALB PE=1 SV=2	609	69.321	6.28	< 0.01	0	566.77	88	693	88	0	1375.12	86	89785.7	87	84.2365	19.1295	17.2794	-1.85011	0.000882976	+	sign. altered abundance	18.8616	20.0781	18.1271	19.0117	19.5692	17.5595	17.6949	17.023	17.0684	17.0512	5	5	16.1197	16.709	0.589313	0.522058		reliably quantified	15.9474	17.0547	15.6359	15.7517	16.2087	16.6702	15.6309	19.6901
P48643	CCT5	T-complex protein 1 subunit epsilon OS=Homo sapiens GN=CCT5 PE=1 SV=1	541	59.633	5.66	< 0.01	0.00101626	25.0204	8	21	8	0	34.935	7	2510.22	8	14.9723	12.5273	12.9701	0.442846	0.00270517		reliably quantified	12.5261	12.3718	12.5421	12.7122	12.4841	12.7137	13.0043	13.1001	13.197	12.8355	5	5	12.0032	11.7262	-0.277053	0.0397718		reliably quantified	12.0907	11.6047	12.0622	12.2398	12.0189	11.7094	11.7551	11.5883
O14979	HNRNPDL; HNRPDL	Heterogeneous nuclear ribonucleoprotein D-like OS=Homo sapiens GN=HNRNPDL PE=1 SV=3	420	46.409	9.57	< 0.01	0.00101626	56.2127	17	71	15	0	110.155	17	7605.47	16	35	14.8399	14.3568	-0.483163	0.00287602		reliably quantified	14.8772	14.7463	14.9179	14.939	14.7193	14.4719	14.6323	13.9891	14.3209	14.3696	5	5	11.231	10.6057	-0.625293	0.0173843		reliably quantified	11.4346	11.5531	11.2635	10.6938	11.2099	10.7466	10.4897	10.0985
Q58FF8	HSP90AB2P	Putative heat shock protein HSP 90-beta 2 OS=Homo sapiens GN=HSP90AB2P PE=1 SV=2	381	44.321	4.84	< 0.01	0.00101626	38.4603	9	39	3	0	64.935	9	4306.18	9	18.1102	12.8951	13.2958	0.40069	0.00292268		reliably quantified	12.9004	12.7481	12.9138	13.1306	12.7825	13.191	13.1651	13.2919	13.547	13.2838	5	5				1		not quantifiable
P22392	NME2; NME1-NME2	Nucleoside diphosphate kinase B OS=Homo sapiens GN=NME2 PE=1 SV=1	152	17.287	8.41	< 0.01	0.00101626	44.0116	12	55	6	7	93.8813	12	6229.61	12	65.1316	14.9453	14.399	-0.546331	0.00292924		reliably quantified	14.9174	15.1878	14.7777	15.0315	14.8121	14.685	14.081	14.5414	14.4409	14.2465	5	5	14.1745	14.0656	-0.108885	0.192073		reliably quantified	14.3228	14.1994	14.3049	13.9251	14.1201	14.1	13.9879	14.1257
Q15121	PEA15	Astrocytic phosphoprotein PEA-15 OS=Homo sapiens GN=PEA15 PE=1 SV=2	130	15.031	5.02	< 0.01	0.00211268	6.71038	2	6	2	0	11.6157	2	766.648	2	16.9231	12.2705	11.7071	-0.563438	0.000884163	+	sign. altered abundance	12.4011	12.4451	12.1889	12.1836	12.134	11.9405	11.5891	11.8835	11.4711	11.6512	5	5				1		not quantifiable
P68032	ACTC1	Actin, alpha cardiac muscle 1 OS=Homo sapiens GN=ACTC1 PE=1 SV=1	377	41.992	5.39	< 0.01	0	204.642	43	390	3	0	656.463	40	47729.7	41	50.3979	12.2686	13.5426	1.27403	0.000926926	+	sign. altered abundance	12.2654	12.1484	12.2688	12.6382	12.022	13.1965	13.5248	14.133	13.9497	12.909	5	5	13.6693	14.2933	0.623976	0.145934		reliably quantified	13.9716	13.2096	13.9709	13.6621	13.5323	13.9317	14.1838	15.5807
P09497	CLTB	Clathrin light chain B OS=Homo sapiens GN=CLTB PE=1 SV=1	229	25.175	4.64	< 0.01	0.00101626	12.3432	4	8	4	0	15.6332	4	971.164	4	15.2838	12.5846	12.7809	0.19622	0.00337289		reliably quantified	12.5935	12.5368	12.6282	12.5282	12.6365	12.6773	12.8616	12.8619	12.828	12.6756	5	5				1		not quantifiable
O94903	PROSC	Proline synthase co-transcribed bacterial homolog protein OS=Homo sapiens GN=PROSC PE=1 SV=1	275	30.325	7.5	< 0.01	0.00101626	27.2959	9	20	9	0	32.6488	9	2152.33	9	34.5455	13.1863	12.8095	-0.376814	0.00346706		reliably quantified	13.164	13.3338	13.0845	13.186	13.1634	12.9	12.9356	12.5013	12.793	12.9176	5	5	9.54919	9.17567	-0.373515	0.0507619		reliably quantified	9.68607	9.46225	9.26208	9.59685	9.73869	9.37391	9.18195	8.67327
P62736	ACTA2	Actin, aortic smooth muscle OS=Homo sapiens GN=ACTA2 PE=1 SV=1	377	41.982	5.39	< 0.01	0	197.366	42	373	3	0	629.15	39	46786.3	40	47.4801	12.2686	13.5426	1.27403	0.000926926	+	sign. altered abundance	12.2654	12.1484	12.2688	12.6382	12.022	13.1965	13.5248	14.133	13.9497	12.909	5	5	13.6693	14.2933	0.623976	0.145934		reliably quantified	13.9716	13.2096	13.9709	13.6621	13.5323	13.9317	14.1838	15.5807
P63267	ACTG2	Actin, gamma-enteric smooth muscle OS=Homo sapiens GN=ACTG2 PE=1 SV=1	376	41.85	5.48	< 0.01	0	195.118	41	371	3	0	625.665	38	46487.4	39	44.4149	12.2686	13.5426	1.27403	0.000926926	+	sign. altered abundance	12.2654	12.1484	12.2688	12.6382	12.022	13.1965	13.5248	14.133	13.9497	12.909	5	5	13.6693	14.2933	0.623976	0.145934		reliably quantified	13.9716	13.2096	13.9709	13.6621	13.5323	13.9317	14.1838	15.5807
P68133	ACTA1	Actin, alpha skeletal muscle OS=Homo sapiens GN=ACTA1 PE=1 SV=1	377	42.024	5.39	< 0.01	0	194.743	40	378	3	0	626.961	37	45704.9	38	46.6844	12.2686	13.5426	1.27403	0.000926926	+	sign. altered abundance	12.2654	12.1484	12.2688	12.6382	12.022	13.1965	13.5248	14.133	13.9497	12.909	5	5	13.6693	14.2933	0.623976	0.145934		reliably quantified	13.9716	13.2096	13.9709	13.6621	13.5323	13.9317	14.1838	15.5807
O75822	EIF3J	Eukaryotic translation initiation factor 3 subunit J OS=Homo sapiens GN=EIF3J PE=1 SV=2	258	29.045	4.83	< 0.01	0.00101626	11.6875	3	8	3	0	14.3305	3	1070.96	3	13.1783	11.579	11.7459	0.166916	0.00370405		reliably quantified	11.5703	11.6156	11.6261	11.5829	11.4999	11.7315	11.7955	11.6156	11.7861	11.8007	5	5				1		not quantifiable
P07686	HEXB	Beta-hexosaminidase subunit beta OS=Homo sapiens GN=HEXB PE=1 SV=3	556	63.071	6.76	< 0.01	0.00101626	50.3476	13	33	12	1	66.5571	13	3795.33	13	25.8993	14.2854	13.838	-0.447397	0.00371292		reliably quantified	14.3164	14.5189	13.9433	14.3828	14.2658	13.8188	13.7125	13.9669	13.9625	13.7294	5	5				1		not quantifiable
Q7Z5R6	APBB1IP	Amyloid beta A4 precursor protein-binding family B member 1-interacting protein OS=Homo sapiens GN=APBB1IP PE=1 SV=1	666	73.137	5.59	< 0.01	0.00155039	6.91836	2	6	2	0	9.38652	2	691.762	2	3.3033	10.0219	10.9346	0.912705	0.000961681	+	sign. altered abundance	9.96214	9.88258	9.88363	10.1993	10.1821	10.46	11.1616	11.3557	11.0487	10.6472	5	5				1		not quantifiable
O00115	DNASE2	Deoxyribonuclease-2-alpha OS=Homo sapiens GN=DNASE2 PE=1 SV=2	360	39.556	8.05	< 0.01	0.00101626	17.938	5	12	5	0	26.0971	5	1568.46	5	18.0556	13.1775	12.387	-0.790482	0.0010298	+	sign. altered abundance	13.3042	13.3022	12.9973	12.9585	13.3255	12.6094	12.7582	12.0091	12.3472	12.2113	5	5				1		not quantifiable
P43487	RANBP1	Ran-specific GTPase-activating protein OS=Homo sapiens GN=RANBP1 PE=1 SV=1	201	23.296	5.29	< 0.01	0.00101626	34.5452	7	28	7	0	54.3659	7	3821.24	7	41.2935	14.257	13.7141	-0.542824	0.00406634		reliably quantified	14.1151	14.3386	14.292	14.1624	14.3768	13.8893	13.379	13.5522	13.6471	14.1032	5	5	12.6904	12.2142	-0.476252	0.113784		reliably quantified	12.9875	13.1699	12.7781	11.9522	12.5645	12.5209	11.6776	11.9796
P00352	ALDH1A1	Retinal dehydrogenase 1 OS=Homo sapiens GN=ALDH1A1 PE=1 SV=2	501	54.827	6.73	< 0.01	0.00101626	67.3052	16	40	14	1	85.8581	15	5993.33	16	36.5269	15.2066	14.0568	-1.14975	0.00105022	+	sign. altered abundance	15.4765	14.9346	15.0709	15.345	15.2058	14.4536	14.0594	13.6162	14.5872	13.5677	5	5	10.8921	10.307	-0.585102	0.0228087		reliably quantified	11.1054	11.3122	10.8526	10.4282	10.7619	10.5388	10.0969	10.0618
P31937	HIBADH	3-hydroxyisobutyrate dehydrogenase, mitochondrial OS=Homo sapiens GN=HIBADH PE=1 SV=2	336	35.306	8.13	< 0.01	0.00101626	13.9772	3	6	3	0	14.4725	3	1209.21	3	13.9881	11.7711	11.2131	-0.558044	0.0041065		reliably quantified	11.6732	12.0609	11.5131	11.8266	11.7817	11.4481	11.4329	10.8796	11.0922	11.2126	5	5				1		not quantifiable
P62258	YWHAE	14-3-3 protein epsilon OS=Homo sapiens GN=YWHAE PE=1 SV=1	255	29.155	4.74	< 0.01	0.00101626	141.213	26	133	22	4	275.532	26	18297.4	26	78.4314	16.35	15.8239	-0.526082	0.00410955		reliably quantified	16.4284	16.5912	16.1778	16.3774	16.1752	16.1506	15.6727	15.7091	15.5846	16.0024	5	5	15.0962	14.7365	-0.359732	0.0996292		reliably quantified	15.3005	15.5388	14.9144	14.7097	15.0175	14.4667	14.4267	15.0821
P50995	ANXA11	Annexin A11 OS=Homo sapiens GN=ANXA11 PE=1 SV=1	505	54.355	7.65	< 0.01	0.00101626	16.3558	4	7	4	0	16.2641	4	899.098	3	9.50495	11.9698	12.2361	0.26635	0.00412066		reliably quantified	11.8694	11.9748	11.9736	11.9742	12.0568	12.1363	12.1944	12.474	12.1721	12.204	5	5				1		not quantifiable
Q99497	PARK7	Protein deglycase DJ-1 OS=Homo sapiens GN=PARK7 PE=1 SV=2	189	19.878	6.79	< 0.01	0.00101626	58.2524	11	46	11	0	89.7807	11	6008.75	11	58.7302	15.1509	14.5264	-0.624503	0.00117986	+	sign. altered abundance	15.2333	15.3913	15.0636	14.8988	15.1677	14.8727	14.3546	14.4043	14.3951	14.6055	5	5	11.9031	11.5691	-0.334051	0.0872532		reliably quantified	12.0099	11.9871	12.0964	11.615	11.8074	11.5879	11.0803	11.5197
Q58FF7	HSP90AB3P	Putative heat shock protein HSP 90-beta-3 OS=Homo sapiens GN=HSP90AB3P PE=5 SV=1	597	68.282	4.79	< 0.01	0.00101626	58.2392	15	66	4	0	119.371	15	7977.19	15	16.7504	12.9461	13.2227	0.276675	0.00417822		reliably quantified	13.0051	12.789	12.9725	13.0773	12.8865	13.1527	13.1824	13.1222	13.3809	13.2754	5	5	12.1867	11.9882	-0.198473	0.481109		reliably quantified	12.0657	11.8504	12.0909	12.6649	12.2616	12.3951	11.981	11.1736
Q15084	PDIA6	Protein disulfide-isomerase A6 OS=Homo sapiens GN=PDIA6 PE=1 SV=1	440	48.091	5.08	< 0.01	0.00101626	76.0846	14	54	14	0	105.472	14	6280.72	14	37.9545	13.7133	14.2622	0.548947	0.00429282		reliably quantified	13.6352	13.5366	13.7806	13.9716	13.6422	14.1776	14.6523	14.257	14.3007	13.9235	5	5	13.836	13.5613	-0.27472	0.0284658		reliably quantified	13.9076	13.8321	13.8405	13.8519	13.7479	13.724	13.2754	13.8285
Q16658	FSCN1	Fascin OS=Homo sapiens GN=FSCN1 PE=1 SV=3	493	54.496	7.24	< 0.01	0.00101626	69.1601	13	45	13	0	90.6009	13	5448.51	13	32.4544	14.7029	14.2065	-0.496379	0.00430502		reliably quantified	14.7933	15.0214	14.4535	14.6112	14.6352	14.4302	13.9681	14.2549	14.3035	14.076	5	5				1		not quantifiable
Q6IPX3	TCEAL6	Transcription elongation factor A protein-like 6 OS=Homo sapiens GN=TCEAL6 PE=2 SV=1	200	22.285	5.24	< 0.01	0.00155039	10.6708	4	8	4	0	12.2825	4	798.411	4	16	12.3989	11.4623	-0.936598	0.00124578	+	sign. altered abundance	12.3925	12.585	12.3462	12.0913	12.5798	11.8903	11.4506	11.2012	11.7765	10.993	5	5				1		not quantifiable
Q13177	PAK2	Serine/threonine-protein kinase PAK 2 OS=Homo sapiens GN=PAK2 PE=1 SV=3	524	58.006	5.96	< 0.01	0.00101626	23.397	6	12	6	0	25.867	6	1719.63	6	14.5038	12.0173	12.6272	0.609942	0.00132177	+	sign. altered abundance	12.0121	12.0198	11.9551	12.1433	11.9562	12.3214	12.5168	12.8799	12.9499	12.4682	5	5				1		not quantifiable
O95881	TXNDC12	Thioredoxin domain-containing protein 12 OS=Homo sapiens GN=TXNDC12 PE=1 SV=1	172	19.194	5.4	< 0.01	0.00101626	19.8755	7	16	7	0	28.4519	7	1804.88	7	43.0233	13.6869	13.1621	-0.52478	0.00468255		reliably quantified	13.6397	13.899	13.5909	13.5815	13.7234	13.6107	13.1523	13.1365	12.8929	13.0182	5	5				1		not quantifiable
P42167	TMPO	Lamina-associated polypeptide 2, isoforms beta/gamma OS=Homo sapiens GN=TMPO PE=1 SV=2	454	50.639	9.38	< 0.01	0.00101626	63.8788	11	51	3	11	98.9756	11	6899.89	11	30.6167	13.134	13.7061	0.572064	0.00136179	+	sign. altered abundance	13.2229	13.0381	13.1579	12.9809	13.2703	13.3728	13.8004	13.5807	13.9859	13.7905	5	5	13.3904	13.7541	0.363727	0.22401		reliably quantified	13.2239	12.9675	13.3349	13.7974	13.6282	14.2076	14.3894	13.1503
Q9NYU2	UGGT1	UDP-glucose:glycoprotein glucosyltransferase 1 OS=Homo sapiens GN=UGGT1 PE=1 SV=3	1555	177.078	5.63	< 0.01	0.00155039	10.6376	3	5	3	0	8.37762	2	674.63	3	2.44373	10.495	11.0859	0.590919	0.00142609	+	sign. altered abundance	10.4861	10.4887	10.4928	10.5727	10.4348	10.8188	11.5417	11.0653	11.0779	10.9261	5	5				1		not quantifiable
Q9NWV4	C1orf123	UPF0587 protein C1orf123 OS=Homo sapiens GN=C1orf123 PE=1 SV=1	160	18.037	5.01	< 0.01	0.00101626	12.2941	4	8	4	0	15.3335	4	957.07	4	25.625	13.0421	12.3865	-0.655534	0.0016792	+	sign. altered abundance	12.9673	13.2091	12.9484	12.9287	13.1568	12.5578	11.8929	12.5323	12.366	12.5837	5	5				1		not quantifiable
P61981	YWHAG	14-3-3 protein gamma OS=Homo sapiens GN=YWHAG PE=1 SV=2	247	28.285	4.89	< 0.01	0.00101626	89.7386	16	99	9	3	169.344	15	12769.4	16	57.4899	15.3025	14.5794	-0.723118	0.0017535	+	sign. altered abundance	15.4423	15.515	15.2148	15.2182	15.1222	14.9217	14.562	14.7586	14.0997	14.5551	5	5	12.6168	12.2925	-0.324345	0.0645201		reliably quantified	12.814	12.9276	12.5874	12.3543	12.4009	12.2563	12.1438	12.6828
P30626	SRI	Sorcin OS=Homo sapiens GN=SRI PE=1 SV=1	198	21.662	5.59	< 0.01	0.00101626	13.7811	4	14	4	0	26.0125	4	1991.59	4	21.2121	13.3274	12.5857	-0.741767	0.00177395	+	sign. altered abundance	13.3792	13.4538	13.0484	13.4391	13.3167	12.9145	12.6141	12.5463	12.0682	12.7852	5	5	9.70304	8.13436	-1.56868	0.000730188	+	sign. altered abundance	9.78582	10.1847	9.88581	9.03655	9.62231	8.57884	7.30481	8.29628
P16989	CSDA; YBX3	Y-box-binding protein 3 OS=Homo sapiens GN=YBX3 PE=1 SV=4	372	40.066	9.77	< 0.01	0.00101626	20.3683	5	10	3	0	18.3004	4	1340.17	5	19.3548	11.3719	10.9012	-0.470747	0.00510502		reliably quantified	11.4464	11.3604	11.3423	11.3595	11.351	11.1438	10.9586	10.4334	10.9614	11.0088	5	5				1		not quantifiable
Q9HC38	GLOD4	Glyoxalase domain-containing protein 4 OS=Homo sapiens GN=GLOD4 PE=1 SV=1	313	34.771	5.6	< 0.01	0.00101626	56.1615	14	34	14	0	68.995	14	4558.26	14	47.2843	14.761	14.2503	-0.510762	0.00515111		reliably quantified	14.891	14.8915	14.5812	14.6698	14.7717	14.491	14.1534	13.9637	14.074	14.5694	5	5				1		not quantifiable
P61956	SUMO2	Small ubiquitin-related modifier 2 OS=Homo sapiens GN=SUMO2 PE=1 SV=3	95	10.864	5.5	< 0.01	0.00101626	29.7941	4	44	2	3	72.6415	4	4660.12	4	61.0526	14.7652	13.9862	-0.778993	0.00182331	+	sign. altered abundance	14.7608	14.974	14.7027	14.4592	14.929	14.3712	13.6382	13.7289	13.9353	14.2574	5	5				1		not quantifiable
P47813	EIF1AX; LOC101060318	Eukaryotic translation initiation factor 1A, X-chromosomal OS=Homo sapiens GN=EIF1AX PE=1 SV=2	144	16.45	5.24	< 0.01	0.00101626	28.2211	9	24	9	0	48.5827	9	2656.62	9	66.6667	14.0986	13.5905	-0.508079	0.00525825		reliably quantified	14.1031	14.2658	14.0746	13.906	14.1434	13.8708	13.5652	13.2561	13.4113	13.849	5	5	13.6536	13.3561	-0.297533	0.0885716		reliably quantified	13.7186	13.8553	13.7842	13.3722	13.5378	13.4425	12.9626	13.2732
P63208	SKP1	S-phase kinase-associated protein 1 OS=Homo sapiens GN=SKP1 PE=1 SV=2	163	18.646	4.54	< 0.01	0.00101626	17.7966	5	14	5	0	23.0284	5	1488.1	5	22.0859	12.9361	12.3498	-0.586257	0.0019244	+	sign. altered abundance	12.8198	13.1189	12.8303	12.9729	12.9385	12.3965	12.1209	12.1477	12.3163	12.7677	5	5	7.40828	6.8666	-0.541686	0.295017		reliably quantified	8.20377	7.94767	6.38574	7.40941	7.09483	5.61141	6.74321	7.42838
P55854	SUMO3	Small ubiquitin-related modifier 3 OS=Homo sapiens GN=SUMO3 PE=1 SV=2	103	11.63	5.49	< 0.01	0.00101626	15.1215	3	16	1	0	33.3334	3	2245.02	3	51.4563	10.5079	9.62914	-0.878794	0.00193975	+	sign. altered abundance	10.5974	10.7679	10.314	10.433	10.4274	9.62928	9.12233	9.54264	9.61754	10.2339	5	5				1		not quantifiable
P55809	OXCT1	Succinyl-CoA:3-ketoacid coenzyme A transferase 1, mitochondrial OS=Homo sapiens GN=OXCT1 PE=1 SV=1	520	56.122	7.46	< 0.01	0.00101626	29.0101	9	18	9	0	31.9802	9	2207.49	9	18.2692	13.6953	13.2621	-0.433183	0.00555212		reliably quantified	13.5363	13.6121	13.6813	13.8513	13.7956	13.298	13.2025	13.0986	13.6338	13.0777	5	5				1		not quantifiable
O14737	PDCD5	Programmed cell death protein 5 OS=Homo sapiens GN=PDCD5 PE=1 SV=3	125	14.276	6.04	< 0.01	0.00101626	21.6646	6	16	6	0	29.8586	6	2210.73	6	44.8	13.4464	12.8693	-0.577182	0.00195779	+	sign. altered abundance	13.4765	13.6854	13.2573	13.364	13.449	13.1896	12.5171	12.8432	12.8914	12.905	5	5				1		not quantifiable
Q8N806	UBR7	Putative E3 ubiquitin-protein ligase UBR7 OS=Homo sapiens GN=UBR7 PE=1 SV=2	425	47.968	4.81	< 0.01	0.00101626	11.7714	4	7	4	0	12.9149	4	632.844	3	8.23529	12.3873	12.0168	-0.370484	0.00569095		reliably quantified	12.2244	12.4653	12.4325	12.4066	12.4076	12.1382	11.8864	11.7254	12.1504	12.1836	5	5				1		not quantifiable
Q92688	ANP32B	Acidic leucine-rich nuclear phosphoprotein 32 family member B OS=Homo sapiens GN=ANP32B PE=1 SV=1	251	28.77	4.06	< 0.01	0.00101626	59.8537	12	56	6	0	116.364	12	7420.73	12	32.2709	13.4525	12.9585	-0.494035	0.00582111		reliably quantified	13.368	13.4702	13.3398	13.7233	13.3613	13.048	12.9177	12.7214	12.7641	13.3413	5	5	11.2104	10.4895	-0.72094	0.0179588		reliably quantified	11.7428	11.4694	10.7761	10.773	11.2908	10.9939	10.528	10.2582
O60496	DOK2	Docking protein 2 OS=Homo sapiens GN=DOK2 PE=1 SV=2	412	45.351	6.02	< 0.01	0.00155039	6.80649	2	4	2	0	7.42464	2	473.535	2	6.5534	9.4186	10.0668	0.64816	0.00206528	+	sign. altered abundance	9.21782	9.3389	9.50846	9.17907	9.84875	10.2053	9.79432	10.196	10.1318	10.0064	5	5				1		not quantifiable
Q6IBS0	TWF2	Twinfilin-2 OS=Homo sapiens GN=TWF2 PE=1 SV=2	349	39.523	6.84	< 0.01	0.00331675	4.31715	2	4	2	0	5.90815	2	371.8	2	4.29799	11.0915	11.653	0.561462	0.00214583	+	sign. altered abundance	11.1119	10.9289	11.1487	11.2114	11.0568	11.6652	11.4071	11.9151	11.9065	11.3711	5	5				1		not quantifiable
P24534	EEF1B2	Elongation factor 1-beta OS=Homo sapiens GN=EEF1B2 PE=1 SV=3	225	24.748	4.67	< 0.01	0.00101626	37.4469	8	26	7	0	54.5736	8	3596.06	8	36.4444	14.3285	13.891	-0.437456	0.00620499		reliably quantified	14.3673	14.6492	14.124	14.1478	14.3542	13.757	13.8034	13.7655	14.0145	14.1148	5	5	11.5701	11.2033	-0.366778	0.000517619		reliably quantified	11.6544	11.6654	11.515	11.5145	11.501	11.0232	11.1755	11.187
P10768	ESD	S-formylglutathione hydrolase OS=Homo sapiens GN=ESD PE=1 SV=2	282	31.442	7.02	< 0.01	0.00101626	34.47	7	20	7	0	41.462	7	2825.35	7	31.5603	13.4792	12.6802	-0.799017	0.00216819	+	sign. altered abundance	13.6196	13.9587	13.0691	13.5932	13.1555	12.9452	12.5503	12.7255	12.5449	12.6352	5	5				1		not quantifiable
P04908	HIST1H2AB; HIST1H2AE	Histone H2A type 1-B/E OS=Homo sapiens GN=HIST1H2AB PE=1 SV=2	130	14.127	11.05	< 0.01	0.00101626	111.241	18	160	3	2	280.192	18	19117	18	63.0769	10.8915	11.3356	0.444074	0.00634284		reliably quantified	10.8693	10.7424	10.9523	11.0878	10.8056	11.1999	11.6071	11.5771	11.1659	11.1279	5	5	14.303	14.7814	0.478349	0.280058		reliably quantified	13.9934	13.732	14.1669	14.7517	14.8711	15.2203	15.6032	13.5911
Q7L7L0	HIST3H2A	Histone H2A type 3 OS=Homo sapiens GN=HIST3H2A PE=1 SV=3	130	14.113	11.05	< 0.01	0.00101626	111.241	18	160	3	0	280.192	18	19117	18	63.0769	10.8915	11.3356	0.444074	0.00634284		reliably quantified	10.8693	10.7424	10.9523	11.0878	10.8056	11.1999	11.6071	11.5771	11.1659	11.1279	5	5	14.303	14.7814	0.478349	0.280058		reliably quantified	13.9934	13.732	14.1669	14.7517	14.8711	15.2203	15.6032	13.5911
O14602	EIF1AY	Eukaryotic translation initiation factor 1A, Y-chromosomal OS=Homo sapiens GN=EIF1AY PE=1 SV=4	144	16.432	5.24	< 0.01	0.00101626	25.558	8	22	8	0	44.7624	8	2472.76	8	59.0278	13.9525	13.4248	-0.527705	0.00636908		reliably quantified	13.965	14.1169	13.9464	13.7435	13.9908	13.7164	13.4157	13.0678	13.2107	13.7137	5	5	13.6536	13.3561	-0.297533	0.0885716		reliably quantified	13.7186	13.8553	13.7842	13.3722	13.5378	13.4425	12.9626	13.2732
P31150	GDI1	Rab GDP dissociation inhibitor alpha OS=Homo sapiens GN=GDI1 PE=1 SV=2	447	50.55	5.14	< 0.01	0.00101626	30.5472	5	12	3	0	30.2002	5	1734.56	5	17.0022	11.9131	11.556	-0.357092	0.00651553		reliably quantified	11.9166	12.1867	11.7474	11.8623	11.8526	11.6717	11.3484	11.6588	11.4631	11.6381	5	5				1		not quantifiable
Q14103	HNRNPD	Heterogeneous nuclear ribonucleoprotein D0 OS=Homo sapiens GN=HNRNPD PE=1 SV=1	355	38.41	7.81	< 0.01	0.00101626	129.364	26	147	23	4	270.593	26	17566.6	26	49.5775	16.3824	15.9446	-0.437756	0.00652288		reliably quantified	16.3429	16.3711	16.4611	16.3343	16.4025	16.2138	16.0137	15.5981	15.7431	16.1545	5	5	15.5358	15.1203	-0.415503	0.113211		reliably quantified	16.0202	15.8583	15.4309	14.9434	15.4264	15.1814	14.9953	14.6758
Q00722	PLCB2	1-phosphatidylinositol 4,5-bisphosphate phosphodiesterase beta-2 OS=Homo sapiens GN=PLCB2 PE=1 SV=2	1185	133.939	6.29	< 0.01	0.00621762	2.51801	2	3	2	0	2.5201	1	307.943	2	1.94093	10.3442	11.0218	0.677642	0.00221108	+	sign. altered abundance	10.324	10.3739	10.3463	10.3705	10.3062	10.7713	10.854	11.1911	11.5448	10.748	5	5				1		not quantifiable
Q9UQE7	SMC3	Structural maintenance of chromosomes protein 3 OS=Homo sapiens GN=SMC3 PE=1 SV=2	1217	141.454	7.18	< 0.01	0.00155039	8.88023	4	10	4	0	10.4688	4	814.172	4	3.04026	9.18579	9.77424	0.588454	0.00230236	+	sign. altered abundance	9.14218	9.36468	9.1749	9.05862	9.18857	10.063	10.0717	9.43505	9.6407	9.66074	5	5	11.9925	12.2555	0.262975	0.258931		reliably quantified	11.7277	11.7521	11.8601	12.3885	12.2344	12.4416	12.7439	11.7746
O75608	LYPLA1	Acyl-protein thioesterase 1 OS=Homo sapiens GN=LYPLA1 PE=1 SV=1	230	24.653	6.77	< 0.01	0.00101626	11.585	4	8	4	0	15.7347	4	1123.37	4	16.9565	12.24	12.7056	0.465596	0.00677698		reliably quantified	12.2796	12.0379	12.204	12.4686	12.2101	12.5786	12.5568	12.9981	12.9308	12.4639	5	5				1		not quantifiable
P30520	ADSS	Adenylosuccinate synthetase isozyme 2 OS=Homo sapiens GN=ADSS PE=1 SV=3	456	50.066	6.55	< 0.01	0.00101626	13.3502	4	8	4	0	14.136	4	943.837	4	9.21053	11.4414	11.8919	0.45049	0.0073132		reliably quantified	11.4666	11.2537	11.509	11.5396	11.4383	11.5875	11.7029	12.0138	11.9137	12.2418	5	5				1		not quantifiable
P13693	TPT1	Translationally-controlled tumor protein OS=Homo sapiens GN=TPT1 PE=1 SV=1	172	19.583	4.93	< 0.01	0.00101626	24.8421	7	21	7	0	44.7122	6	2892.24	7	34.3023	14.0426	13.5478	-0.49487	0.00731618		reliably quantified	13.8882	14.2861	13.9168	14.0461	14.076	13.6755	13.2178	13.5285	13.3957	13.9213	5	5				1		not quantifiable
P14174	MIF	Macrophage migration inhibitory factor OS=Homo sapiens GN=MIF PE=1 SV=4	115	12.468	7.88	< 0.01	0.00101626	21.098	5	25	5	0	42.5181	5	2457.46	5	46.087	12.8955	12.3184	-0.577101	0.00749179		reliably quantified	12.8907	12.8914	12.8559	12.916	12.9236	12.6851	11.8666	12.0264	12.6174	12.3967	5	5	13.7317	13.4751	-0.256607	0.39807		reliably quantified	13.6262	14.1674	13.7059	13.358	13.8013	13.4088	12.6687	14.2283
Q9UMX5	NENF	Neudesin OS=Homo sapiens GN=NENF PE=1 SV=1	172	18.845	5.69	< 0.01	0.00101626	14.728	4	8	4	0	16.5331	4	1206.76	4	23.2558	12.9123	12.4466	-0.465734	0.00751237		reliably quantified	13.0156	13.1266	12.6619	12.7957	12.962	12.8489	12.3513	12.3833	12.2782	12.3713	5	5				1		not quantifiable
Q86UP2	KTN1	Kinectin OS=Homo sapiens GN=KTN1 PE=1 SV=1	1357	156.179	5.64	< 0.01	0.00101626	54.68	14	29	14	0	60.0438	14	4004.31	13	11.0538	13.8716	13.4836	-0.388039	0.0076639		reliably quantified	13.8777	14.0612	13.6406	13.8822	13.8963	13.5274	13.6509	13.1636	13.4704	13.6056	5	5				1		not quantifiable
O60763	USO1	General vesicular transport factor p115 OS=Homo sapiens GN=USO1 PE=1 SV=2	962	107.828	4.91	< 0.01	0.00101626	11.5598	2	4	2	0	12.7646	2	913.648	2	3.1185	9.63791	10.4559	0.817963	0.00232736	+	sign. altered abundance	9.74086	9.26631	9.80231	9.76653	9.61355	10.2091	10.3635	10.6416	10.9706	10.0946	5	5				1		not quantifiable
Q7Z4V5	HDGFRP2	Hepatoma-derived growth factor-related protein 2 OS=Homo sapiens GN=HDGFRP2 PE=1 SV=1	671	74.272	7.49	< 0.01	0.00101626	15.8413	7	18	5	0	25.7187	7	1466.09	7	6.85544	11.8721	11.5826	-0.289451	0.00784739		reliably quantified	11.9597	11.9242	11.8111	12.0085	11.6568	11.6433	11.4059	11.5108	11.7092	11.6439	5	5				1		not quantifiable
P14550	AKR1A1	Alcohol dehydrogenase [NADP(+)] OS=Homo sapiens GN=AKR1A1 PE=1 SV=3	325	36.55	6.79	< 0.01	0.00101626	68.8314	18	58	17	1	114.761	17	7381.77	18	60.6154	15.5073	14.817	-0.690344	0.00232966	+	sign. altered abundance	15.5772	15.7682	15.3139	15.4586	15.4189	15.0392	15.1692	14.8737	14.5065	14.4965	5	5	11.4523	11.5639	0.111514	0.394191		reliably quantified	11.3901	11.6934	11.4901	11.1556	11.5326	11.2808	11.6774	11.7471
P31948	STIP1	Stress-induced-phosphoprotein 1 OS=Homo sapiens GN=STIP1 PE=1 SV=1	543	62.599	6.8	< 0.01	0.00101626	112.609	32	98	32	0	172.944	32	11046.7	31	54.8803	16.0326	15.6502	-0.382485	0.00790922		reliably quantified	15.9825	16.1519	15.9901	15.9287	16.11	15.6746	15.6072	15.4542	15.4983	16.0165	5	5	11.4157	11.2003	-0.215346	0.19853		reliably quantified	11.7682	11.548	11.3252	11.1785	11.2585	11.4694	11.2664	10.7985
P32942	ICAM3	Intercellular adhesion molecule 3 OS=Homo sapiens GN=ICAM3 PE=1 SV=2	547	59.503	5.43	< 0.01	0.00101626	11.3494	4	14	4	0	16.5896	4	1192.43	4	6.03291	11.3377	11.6301	0.292377	0.00793295		reliably quantified	11.4322	11.2646	11.3812	11.3439	11.2667	11.7552	11.5038	11.6014	11.8498	11.4402	5	5	12.1869	11.9627	-0.224244	0.0844454		reliably quantified	12.2394	12.0828	12.0964	12.0369	12.4791	12.0448	11.7709	12.2303
P35237	SERPINB6	Serpin B6 OS=Homo sapiens GN=SERPINB6 PE=1 SV=3	376	42.594	5.27	< 0.01	0.00101626	20.9852	5	10	4	1	20.9283	5	1439.26	5	15.4255	13.5104	12.7662	-0.744199	0.00233985	+	sign. altered abundance	13.528	14.0126	13.1267	13.5301	13.3547	12.943	12.6607	12.8119	12.4754	12.9401	5	5				1		not quantifiable
Q9BY43	CHMP4A	Charged multivesicular body protein 4a OS=Homo sapiens GN=CHMP4A PE=1 SV=3	222	25.083	4.7	< 0.01	0.00101626	12.1689	3	8	3	0	16.0632	3	1049.83	3	13.964	11.7302	12.0761	0.345888	0.00800554		reliably quantified	11.7752	11.6639	11.8674	11.6563	11.6882	11.9985	11.7557	12.2077	12.1757	12.2428	5	5	8.40962	7.59692	-0.812703	0.040266		reliably quantified	8.72619	8.63857	8.90751	7.59353	8.18229	8.38148	7.4662	7.55931
P50897	PPT1	Palmitoyl-protein thioesterase 1 OS=Homo sapiens GN=PPT1 PE=1 SV=1	306	34.171	6.52	< 0.01	0.00101626	25.2039	6	14	6	0	30.071	6	1683.36	6	18.3007	13.1989	12.6144	-0.584511	0.00235418	+	sign. altered abundance	13.362	13.392	13.0107	12.9953	13.2344	12.5396	12.9262	12.3458	12.4904	12.7699	5	5				1		not quantifiable
P61769	B2M	Beta-2-microglobulin OS=Homo sapiens GN=B2M PE=1 SV=1	119	13.706	6.52	< 0.01	0.00155039	10.4283	4	8	4	0	13.286	4	661.842	4	31.0924	12.2335	11.5759	-0.657622	0.00238844	+	sign. altered abundance	12.346	12.3913	11.943	12.2847	12.2025	11.9058	11.721	11.319	11.2392	11.6944	5	5				1		not quantifiable
P15531	NME1	Nucleoside diphosphate kinase A OS=Homo sapiens GN=NME1 PE=1 SV=1	152	17.138	6.19	< 0.01	0.00101626	29.6344	8	36	2	0	69.5467	8	4406.1	8	42.1053	10.5748	10.0079	-0.566874	0.00828514		reliably quantified	10.5791	10.6191	10.4468	10.8742	10.3549	10.3706	9.5745	9.91558	10.2121	9.96685	5	5				1		not quantifiable
P11117	ACP2	Lysosomal acid phosphatase OS=Homo sapiens GN=ACP2 PE=1 SV=3	423	48.313	6.74	< 0.01	0.00331675	3.34679	2	4	2	0	5.68279	2	349.783	2	3.5461	11.9392	11.0282	-0.910946	0.00238853	+	sign. altered abundance	12.2361	12.3519	11.5385	11.7819	11.7875	11.3788	11.0019	10.5296	11.0161	11.2148	5	5				1		not quantifiable
P42768	WAS	Wiskott-Aldrich syndrome protein OS=Homo sapiens GN=WAS PE=1 SV=4	502	52.88	6.64	< 0.01	0.00101626	20.9476	5	10	5	0	18.6882	5	1500.67	5	13.3466	11.3905	12.0427	0.652204	0.00252054	+	sign. altered abundance	11.5137	11.407	11.3286	11.2873	11.4158	11.6667	12.2889	12.4585	11.9735	11.8258	5	5	6.01321	6.40213	0.388922	0.507908		reliably quantified	5.96673		5.34392	6.5599	6.18229	5.44791	6.60657	8.04662
P60709	ACTB	Actin, cytoplasmic 1 OS=Homo sapiens GN=ACTB PE=1 SV=1	375	41.71	5.48	< 0.01	0	422.494	67	553	1	84	1082.44	63	77716.5	65	79.2	16.6607	17.5269	0.866255	0.00255023	+	sign. altered abundance	16.623	16.5974	16.7112	16.7801	16.5918	17.2923	17.4464	18.2086	17.6467	17.0407	5	5	17.7016	17.9832	0.281564	0.159401		reliably quantified	17.6379	17.3912	17.66	18.0077	17.8113	17.8222	18.0663	18.5342
P37837	TALDO1	Transaldolase OS=Homo sapiens GN=TALDO1 PE=1 SV=2	337	37.516	6.81	< 0.01	0.00101626	156.065	27	193	27	0	350.596	27	24446.3	27	55.4896	17.2584	16.3207	-0.937722	0.00256075	+	sign. altered abundance	17.4181	17.6521	16.9791	17.0559	17.1868	16.8694	16.4808	16.1038	15.8014	16.3479	5	5	14.3945	14.1782	-0.216354	0.317331		reliably quantified	14.2906	15.1282	14.2804	14.0442	14.2294	14.1181	14.0548	14.4717
P49321	NASP	Nuclear autoantigenic sperm protein OS=Homo sapiens GN=NASP PE=1 SV=2	788	85.186	4.3	< 0.01	0.00101626	109.142	26	82	25	1	178.996	26	11526.9	26	37.9442	15.5397	14.9008	-0.638893	0.00266169	+	sign. altered abundance	15.5134	15.7134	15.461	15.5363	15.4743	15.1401	14.7605	14.5291	14.7685	15.3057	5	5	9.17026	9.84107	0.670811	0.432662		reliably quantified	9.17284	9.31024	9.27882	8.79488	9.2945	9.61141	8.86602	12.5564
Q01469	FABP5	Fatty acid-binding protein, epidermal OS=Homo sapiens GN=FABP5 PE=1 SV=3	135	15.155	7.01	< 0.01	0.00101626	57.6407	11	37	11	0	79.8611	11	4615.49	11	73.3333	14.9458	14.1747	-0.771137	0.00313403	+	sign. altered abundance	14.9598	15.1173	14.7914	14.85	15.0107	14.5374	13.5371	14.38	14.337	14.082	5	5	11.1914	10.8221	-0.369305	0.432045		reliably quantified	11.1862	12.1515	10.9517	10.6361	11.0315	10.8566	9.61015	11.2008
P14625	HSP90B1	Endoplasmin OS=Homo sapiens GN=HSP90B1 PE=1 SV=1	803	92.411	4.84	< 0.01	0.00101626	114.151	28	105	26	0	205.397	28	14181.1	28	34.2466	14.9891	15.5425	0.553365	0.00896184		reliably quantified	15.0051	14.7961	14.9742	15.2748	14.8954	15.5836	15.9936	15.6212	15.3533	15.1609	5	5	15.1097	14.8031	-0.306655	0.280688		reliably quantified	15.2337	14.9054	15.0785	15.3077	15.0234	15.2394	14.589	15.2189
Q13185	CBX3; C15orf57	Chromobox protein homolog 3 OS=Homo sapiens GN=CBX3 PE=1 SV=4	183	20.798	5.33	< 0.01	0.00101626	80.4232	14	71	12	2	131.889	14	9237.28	14	73.224	15.3919	14.8542	-0.53774	0.00896993		reliably quantified	15.3818	15.4848	15.3512	15.2793	15.4625	15.141	14.77	14.4006	14.7203	15.239	5	5	13.2673	13.1599	-0.107471	0.519842		reliably quantified	13.4952	13.5998	13.141	13.0186	13.0821	13.0946	13.3819	12.802
Q13813	SPTAN1	Spectrin alpha chain, non-erythrocytic 1 OS=Homo sapiens GN=SPTAN1 PE=1 SV=3	2472	284.364	5.35	< 0.01	0.00101626	99.4181	28	66	28	0	115.346	28	7994.81	28	13.5518	14.5325	14.0798	-0.452764	0.0089789		reliably quantified	14.4277	14.6318	14.2701	14.6106	14.7224	14.0952	14.4176	13.7848	13.9794	14.1219	5	5	13.1134	13.4416	0.328189	0.0871986		reliably quantified	12.9831	13.2368	13.0996	12.9931	13.2544	13.0949	14.0263	13.4098
Q3LXA3	DAK; TKFC	Triokinase/FMN cyclase OS=Homo sapiens GN=TKFC PE=1 SV=2	575	58.91	7.49	< 0.01	0.00155039	8.69113	2	4	2	0	9.81645	2	649.573	2	5.3913	9.96064	10.5543	0.59366	0.00332124	+	sign. altered abundance	9.96977	9.87811	10.012	10.034	9.90936	10.4598	10.3734	10.9227	10.8354	10.1802	5	5				1		not quantifiable
P17844	DDX5	Probable ATP-dependent RNA helicase DDX5 OS=Homo sapiens GN=DDX5 PE=1 SV=1	614	69.105	8.92	< 0.01	0.00101626	25.4101	8	26	2	0	39.056	8	2856.48	8	13.6808	9.50793	10.1248	0.616872	0.00363435	+	sign. altered abundance	9.42214	9.38301	9.65285	9.76771	9.31396	9.88762	10.081	10.0926	10.6047	9.95806	5	5	9.8334	10.2997	0.466339	0.00928361		reliably quantified	9.96931	9.42572	9.96381	9.96512	9.84302	10.2737	10.4396	10.1971
O15145	ARPC3	Actin-related protein 2/3 complex subunit 3 OS=Homo sapiens GN=ARPC3 PE=1 SV=3	178	20.533	8.59	< 0.01	0.00155039	7.11898	3	8	3	0	11.7257	3	731.894	3	16.2921	10.2472	11.1696	0.922388	0.0036694	+	sign. altered abundance	10.1602	9.96914	10.3469	10.5002	10.2596	10.8228	10.7718	11.7315	11.6246	10.8973	5	5	10.904	11.0788	0.174762	0.0700713		reliably quantified	10.9355	10.7071	11.0362	10.8277	11.0137	11.1406	11.2331	11.0894
P13929	ENO3	Beta-enolase OS=Homo sapiens GN=ENO3 PE=1 SV=5	434	46.957	7.71	< 0.01	0.00101626	122.665	14	157	3	0	376.172	14	24336.7	13	24.6544	16.0035	15.5084	-0.495067	0.00944728		reliably quantified	16.1266	16.133	15.9024	15.8971	15.9582	15.6947	15.7922	15.5162	14.9979	15.5409	5	5	14.6201	14.7316	0.111477	0.499524		reliably quantified	14.4443	14.9729	14.6707	14.307	14.7055	14.4538	14.5896	15.0725
P78371	CCT2	T-complex protein 1 subunit beta OS=Homo sapiens GN=CCT2 PE=1 SV=4	535	57.452	6.46	< 0.01	0.00101626	32.3813	9	24	9	0	31.784	8	2811.41	9	20	12.4961	13.1548	0.658685	0.00367059	+	sign. altered abundance	12.5037	12.4823	12.4393	12.6614	12.394	12.7473	13.3324	13.3635	13.5219	12.809	5	5	12.2366	11.9063	-0.330334	0.143373		reliably quantified	12.1315	12.1814	12.3279	12.2682	12.2741	11.8661	11.9439	12.2587
O60610	DIAPH1	Protein diaphanous homolog 1 OS=Homo sapiens GN=DIAPH1 PE=1 SV=2	1272	141.258	5.41	< 0.01	0.00211268	6.39771	2	4	2	0	7.39439	2	561.81	2	1.72956	10.4299	11.4458	1.01586	0.00376459	+	sign. altered abundance	10.4993	10.2788	10.4268	10.5693	10.3755	10.8028	11.2742	12.3121	11.3422	11.4977	5	5				1		not quantifiable
P14324	FDPS	Farnesyl pyrophosphate synthase OS=Homo sapiens GN=FDPS PE=1 SV=4	419	48.245	6.15	< 0.01	0.00101626	18.9977	6	13	6	0	25.6004	6	1384.25	5	16.9451	13.1021	12.4807	-0.621392	0.00388662	+	sign. altered abundance	13.2861	13.5967	12.7682	12.9079	12.9516	12.6217	12.3906	12.4863	12.4329	12.4721	5	5				1		not quantifiable
P12956	XRCC6	X-ray repair cross-complementing protein 6 OS=Homo sapiens GN=XRCC6 PE=1 SV=2	609	69.799	6.64	< 0.01	0.00101626	87.542	20	82	20	0	155.668	20	10242.9	20	36.6174	14.7871	15.2397	0.452602	0.00958051		reliably quantified	14.7962	14.4644	14.9384	15.0833	14.6533	15.0972	15.5195	15.1045	15.1819	15.2954	5	5	14.1102	14.4006	0.29046	0.175015		reliably quantified	14.1029	13.6489	14.0257	14.6376	14.1358	14.2831	14.538	14.1805
P34931	HSPA1L	Heat shock 70 kDa protein 1-like OS=Homo sapiens GN=HSPA1L PE=1 SV=2	641	70.331	6.02	< 0.01	0.00101626	113.123	24	122	1	0	224.958	21	14058.5	22	29.3292	10.4679	10.012	-0.45594	0.00963761		reliably quantified	10.4565	10.6403	10.3027	10.2528	10.6874	10.3421	10.164	9.8779	9.80009	9.87586	5	5				1		not quantifiable
P12268	IMPDH2	Inosine-5'-monophosphate dehydrogenase 2 OS=Homo sapiens GN=IMPDH2 PE=1 SV=2	514	55.77	6.9	< 0.01	0.00101626	31.7199	8	16	8	0	35.5474	8	2507.96	8	15.9533	12.5653	13.0631	0.497797	0.00965689		reliably quantified	12.4563	12.5133	12.6951	12.822	12.3398	12.8629	12.7657	13.1564	13.4458	13.0847	5	5	10.3277	10.3842	0.0565269	0.562313		reliably quantified	10.3959	10.1671	10.4062	10.3408	10.3285	10.5438	10.3289	10.615
P54727	RAD23B	UV excision repair protein RAD23 homolog B OS=Homo sapiens GN=RAD23B PE=1 SV=1	409	43.145	4.84	< 0.01	0.00101626	43.3771	9	28	7	2	49.7338	8	3548.17	8	27.8729	14.0486	13.46	-0.588614	0.00409499	+	sign. altered abundance	14.2982	14.3899	13.6999	13.9877	13.8671	13.5501	13.2028	13.4054	13.5421	13.5995	5	5				1		not quantifiable
P52594	AGFG1	Arf-GAP domain and FG repeat-containing protein 1 OS=Homo sapiens GN=AGFG1 PE=1 SV=2	562	58.224	8.63	< 0.01	0.00321958	4.47955	2	4	2	0	6.91502	2	388.362	2	3.38078	9.26395	10.2787	1.01478	0.00416877	+	sign. altered abundance	9.3905	9.54958	9.10944	9.17693	9.09328	9.71069	10.0429	11.044	10.6017	9.99439	5	5				1		not quantifiable
P61970	NUTF2	Nuclear transport factor 2 OS=Homo sapiens GN=NUTF2 PE=1 SV=1	127	14.469	5.38	< 0.01	0.00101626	13.3795	3	8	3	0	18.0531	3	1248.94	3	29.9213	12.8591	12.1027	-0.756476	0.00440312	+	sign. altered abundance	12.9278	13.3585	12.3584	12.9437	12.7072	12.352	11.9344	11.83	12.081	12.3159	5	5				1		not quantifiable
P35637	FUS	RNA-binding protein FUS OS=Homo sapiens GN=FUS PE=1 SV=1	526	53.394	9.36	< 0.01	0.00101626	49.9801	11	42	9	0	90.3147	11	5680.79	11	18.0608	14.34	13.8988	-0.441226	0.0100178		reliably quantified	14.4207	14.5626	14.1893	14.4849	14.0426	13.8646	13.9035	13.7158	13.7768	14.233	5	5	9.69865	8.89221	-0.806435	0.0475341		reliably quantified	10.2341	9.61929	9.54186	9.38849	9.70954	9.37391	9.12139	7.70934
P62979	RPS27A	Ubiquitin-40S ribosomal protein S27a OS=Homo sapiens GN=RPS27A PE=1 SV=2	156	17.953	9.64	< 0.01	0.00101626	37.4209	7	59	7	0	111.604	7	7129.74	7	50	15.2187	14.3863	-0.832323	0.00459118	+	sign. altered abundance	15.2887	15.1732	15.382	14.7574	15.4921	14.7387	14.2497	13.9248	14.1838	14.8347	5	5	12.6222	12.4958	-0.126478	0.252928		reliably quantified	12.4097	12.7094	12.8587	12.4358	12.6975	12.6078	12.6521	12.4252
A8MUU1	FABP5P3	Putative fatty acid-binding protein 5-like protein 3 OS=Homo sapiens GN=FABP5P3 PE=5 SV=1	101	11.292	7.8	< 0.01	0.00155039	10.875	2	7	2	0	13.1249	2	680.069	2	31.6832	12.1429	11.4686	-0.674363	0.00480877	+	sign. altered abundance	12.2172	12.3303	11.8898	12.0792	12.1982	11.8513	10.887	11.5336	11.6037	11.4673	5	5				1		not quantifiable
P55795	HNRNPH2	Heterogeneous nuclear ribonucleoprotein H2 OS=Homo sapiens GN=HNRNPH2 PE=1 SV=1	449	49.232	6.3	< 0.01	0.00101626	49.5821	10	40	2	0	71.3617	10	4684.51	10	24.2762	11.5906	11.9871	0.396477	0.0105816		reliably quantified	11.6394	11.6044	11.5198	11.8577	11.3318	11.9593	11.8258	12.0208	12.2858	11.8438	5	5				1		not quantifiable
Q9BXP5	SRRT	Serrate RNA effector molecule homolog OS=Homo sapiens GN=SRRT PE=1 SV=1	876	100.604	5.96	< 0.01	0.00101626	11.6088	4	12	4	0	12.9727	4	1097.36	4	4.79452	11.9199	12.1685	0.248627	0.0105848		reliably quantified	11.9922	11.8339	11.8065	12.1387	11.8281	12.0589	12.0978	12.188	12.2776	12.2202	5	5				1		not quantifiable
P0CG47	UBB	Polyubiquitin-B OS=Homo sapiens GN=UBB PE=1 SV=1	229	25.746	7.43	< 0.01	0.00101626	31.0425	6	55	6	0	98.6737	6	6474.3	6	77.2926	15.1855	14.3481	-0.837391	0.00488741	+	sign. altered abundance	15.2688	15.1059	15.3602	14.72	15.4725	14.6999	14.2163	13.875	14.1462	14.8031	5	5	12.1746	11.9027	-0.271953	0.142241		reliably quantified	12.0161	12.393	12.5285	11.6915	12.2439	12.0484	12.0824	11.7149
P62987	UBA52	Ubiquitin-60S ribosomal protein L40 OS=Homo sapiens GN=UBA52 PE=1 SV=2	128	14.719	9.83	< 0.01	0.00101626	31.0425	6	55	6	0	98.6737	6	6474.3	6	46.0938	15.1855	14.3481	-0.837391	0.00488741	+	sign. altered abundance	15.2688	15.1059	15.3602	14.72	15.4725	14.6999	14.2163	13.875	14.1462	14.8031	5	5	12.1746	11.9027	-0.271953	0.142241		reliably quantified	12.0161	12.393	12.5285	11.6915	12.2439	12.0484	12.0824	11.7149
P30837	ALDH1B1	Aldehyde dehydrogenase X, mitochondrial OS=Homo sapiens GN=ALDH1B1 PE=1 SV=3	517	57.17	6.8	< 0.01	0.00101626	12.6686	4	8	2	0	16.446	4	1010.98	4	6.38298	11.7689	11.3049	-0.463992	0.0118738		reliably quantified	11.509	11.8659	11.7209	11.8445	11.904	11.5032	11.6469	11.0995	11.2976	10.9771	5	5				1		not quantifiable
Q07666	KHDRBS1	KH domain-containing, RNA-binding, signal transduction-associated protein 1 OS=Homo sapiens GN=KHDRBS1 PE=1 SV=1	443	48.197	8.66	< 0.01	0.00101626	14.3449	7	21	7	0	24.9175	7	1477.07	7	11.9639	11.7056	12.0714	0.365805	0.0118879		reliably quantified	11.773	11.4278	11.9214	11.8869	11.5188	11.9013	11.9928	12.1213	12.1808	12.1608	5	5	12.0277	12.2452	0.217536	0.323715		reliably quantified	11.8873	11.7268	12.0354	12.3949	12.0941	12.3193	12.7105	11.7856
Q9NR45	NANS	Sialic acid synthase OS=Homo sapiens GN=NANS PE=1 SV=2	359	40.281	6.74	< 0.01	0.00101626	20.4531	6	14	6	0	25.8318	6	2067.84	6	19.7772	13.4832	12.9414	-0.541848	0.0118954		reliably quantified	13.4453	13.7008	13.3462	13.5965	13.3274	13.2827	12.8409	13.1329	12.402	13.0485	5	5				1		not quantifiable
Q58FG0	HSP90AA5P	Putative heat shock protein HSP 90-alpha A5 OS=Homo sapiens GN=HSP90AA5P PE=2 SV=1	334	38.714	6.57	< 0.01	0.00101626	20.8562	6	15	3	0	28.5926	6	1710.29	5	14.3713	13.2281	13.6123	0.384219	0.012294		reliably quantified	13.467	13.0446	13.1614	13.4981	12.9695	13.6816	13.6124	13.5667	13.7358	13.465	5	5				1		not quantifiable
P0CG48	UBC	Polyubiquitin-C OS=Homo sapiens GN=UBC PE=1 SV=3	685	76.992	7.66	< 0.01	0.00101626	31.0425	6	55	6	0	98.6737	6	6474.3	6	77.5182	15.1855	14.3481	-0.837391	0.00488741	+	sign. altered abundance	15.2688	15.1059	15.3602	14.72	15.4725	14.6999	14.2163	13.875	14.1462	14.8031	5	5	12.1746	11.9027	-0.271953	0.142241		reliably quantified	12.0161	12.393	12.5285	11.6915	12.2439	12.0484	12.0824	11.7149
P63279	UBE2I	SUMO-conjugating enzyme UBC9 OS=Homo sapiens GN=UBE2I PE=1 SV=1	158	17.995	8.66	< 0.01	0.00101626	13.2945	4	10	4	0	18.8328	4	1213.77	4	22.7848	12.7493	12.0302	-0.719123	0.0050284	+	sign. altered abundance	12.8277	13.016	12.4614	12.6289	12.8125	12.2341	11.5023	11.834	12.1598	12.4207	5	5				1		not quantifiable
Q92974	ARHGEF2	Rho guanine nucleotide exchange factor 2 OS=Homo sapiens GN=ARHGEF2 PE=1 SV=4	986	111.473	7.27	< 0.01	0.00101626	14.1792	5	12	5	0	18.6875	5	1235.52	5	5.27383	11.19	11.6503	0.460321	0.0124342		reliably quantified	11.2489	11.1402	11.0952	11.2569	11.2087	11.4622	11.8284	11.5281	12.1015	11.3313	5	5	11.5077	11.7214	0.213737	0.191687		reliably quantified	11.4308	11.2901	11.4512	11.7169	11.6494	11.7355	12.0831	11.3728
Q13526	PIN1	Peptidyl-prolyl cis-trans isomerase NIMA-interacting 1 OS=Homo sapiens GN=PIN1 PE=1 SV=1	163	18.232	8.82	< 0.01	0.00211268	5.5374	2	4	2	0	2.77112	1	619.955	2	12.2699	11.3808	10.4976	-0.883161	0.00523105	+	sign. altered abundance	11.2601	11.4996	11.4977	11.0828	11.5636	10.7933	9.78904	10.3907	10.455	11.06	5	5				1		not quantifiable
Q9BRP8	WIBG; PYM1	Partner of Y14 and mago OS=Homo sapiens GN=PYM1 PE=1 SV=1	204	22.642	9.45	< 0.01	0.00211268	6.42415	2	6	2	0	10.2025	2	547.43	2	15.1961	9.13816	9.72078	0.582621	0.00538623	+	sign. altered abundance	9.34429	9.08005	9.34137	9.0045	8.92058	9.98954	10.0624	9.40514	9.53974	9.60711	5	5	9.76029	10.2503	0.489989	0.109996		reliably quantified	9.87911	10.023	9.95342	9.55649	9.38945	10.2177	9.56539	11.0923
O60361	NME2P1	Putative nucleoside diphosphate kinase OS=Homo sapiens GN=NME2P1 PE=5 SV=1	137	15.519	8.57	< 0.01	0.00101626	18.3782	6	23	3	0	35.3888	6	2864.78	6	37.9562	13.4807	12.8253	-0.655427	0.0054278	+	sign. altered abundance	13.4111	14.0165	13.214	13.4738	13.288	13.1153	12.5638	12.9379	12.8389	12.6705	5	5	13.43	13.2685	-0.161533	0.120848		reliably quantified	13.5541	13.4482	13.5764	13.1912	13.3802	13.3396	13.162	13.4546
Q15843	NEDD8	NEDD8 OS=Homo sapiens GN=NEDD8 PE=1 SV=1	81	9.066	8.43	< 0.01	0.00101626	16.1	3	29	3	0	45.4565	3	3132.49	3	43.2099	13.406	12.9489	-0.457088	0.013115		reliably quantified	13.3394	13.414	13.3749	13.1594	13.7421	13.1141	12.6571	12.7838	12.9275	13.2619	5	5	11.9113	11.8375	-0.0738168	0.681548		reliably quantified	11.864	12.091	11.9508	11.8358	11.8151	12.0496	11.4738	11.4405
Q6IS14	EIF5AL1	Eukaryotic translation initiation factor 5A-1-like OS=Homo sapiens GN=EIF5AL1 PE=2 SV=2	154	16.762	5	< 0.01	0.00101626	24.167	5	27	5	0	49.5964	4	3842.73	5	34.4156	13.9138	13.4661	-0.447617	0.0131777		reliably quantified	13.9035	14.292	13.6564	13.8667	13.8503	13.3765	13.167	13.4826	13.5416	13.7631	5	5	12.4761	12.2853	-0.19075	0.348314		reliably quantified	12.763	12.5214	12.6827	12.068	12.3451	12.2044	11.8204	12.3374
P52895	AKR1C2	Aldo-keto reductase family 1 member C2 OS=Homo sapiens GN=AKR1C2 PE=1 SV=3	323	36.712	7.49	< 0.01	0.00155039	9.32743	4	8	4	0	13.2698	4	884.408	4	7.12074	12.5821	11.9518	-0.63023	0.0056831	+	sign. altered abundance	12.64	12.631	12.5169	12.7184	12.404	12.4769	11.7196	11.5531	11.9348	12.0747	5	5				1		not quantifiable
P07205	PGK2	Phosphoglycerate kinase 2 OS=Homo sapiens GN=PGK2 PE=1 SV=3	417	44.767	8.54	< 0.01	0.00101626	43.956	8	34	2	0	60.3388	8	3989.33	8	17.9856	11.3526	10.8754	-0.477196	0.0133513		reliably quantified	11.2988	11.54	11.3418	11.2587	11.3235	11.141	10.4013	11.1116	10.6886	11.0343	5	5				1		not quantifiable
P24666	ACP1	Low molecular weight phosphotyrosine protein phosphatase OS=Homo sapiens GN=ACP1 PE=1 SV=3	158	18.031	6.74	< 0.01	0.00101626	38.964	7	18	7	0	38.2905	7	2468.38	7	51.2658	13.3754	13.002	-0.373443	0.0135599		reliably quantified	13.2155	13.615	13.3589	13.2693	13.4184	13.1411	12.7315	12.9471	12.8983	13.2918	5	5				1		not quantifiable
Q16531	DDB1	DNA damage-binding protein 1 OS=Homo sapiens GN=DDB1 PE=1 SV=1	1140	126.887	5.26	< 0.01	0.00101626	30.5757	11	24	11	0	43.1589	11	2698.83	11	8.77193	13.9652	13.4996	-0.465592	0.0136465		reliably quantified	14.0179	14.3981	13.6672	13.9225	13.82	13.7198	13.5661	13.3457	13.2753	13.5909	5	5				1		not quantifiable
P15121	AKR1B1	Aldose reductase OS=Homo sapiens GN=AKR1B1 PE=1 SV=3	316	35.83	6.98	< 0.01	0.00101626	33.1381	10	34	9	0	57.1409	10	3979.39	10	33.8608	14.8468	14.05	-0.79672	0.00600049	+	sign. altered abundance	15.0301	15.2658	14.4534	14.8501	14.6344	14.4991	13.8386	14.3676	13.7494	13.7955	5	5				1		not quantifiable
Q96C19	EFHD2	EF-hand domain-containing protein D2 OS=Homo sapiens GN=EFHD2 PE=1 SV=1	240	26.68	5.2	< 0.01	0.00101626	28.0351	8	16	8	0	31.0186	8	2277.39	8	31.25	13.1314	13.54	0.408597	0.0137834		reliably quantified	13.1069	13.2319	13.0732	13.1094	13.1355	13.4537	13.3864	13.9759	13.236	13.648	5	5				1		not quantifiable
Q14697	GANAB	Neutral alpha-glucosidase AB OS=Homo sapiens GN=GANAB PE=1 SV=3	944	106.807	6.14	< 0.01	0.00101626	99.4882	24	83	24	0	152.613	24	9350.69	24	24.1525	15.4478	15.1423	-0.305504	0.0138089		reliably quantified	15.4742	15.591	15.2898	15.5751	15.309	15.3297	15.2676	14.9718	14.9819	15.1606	5	5	12.4202	12.4518	0.0315619	0.76195		reliably quantified	12.3654	12.5214	12.2522	12.4442	12.5179	12.5788	12.4155	12.15
Q96GG9	DCUN1D1	DCN1-like protein 1 OS=Homo sapiens GN=DCUN1D1 PE=1 SV=1	259	30.105	5.34	< 0.01	0.00101626	11.6462	2	4	2	0	10.9464	2	784.816	2	11.1969	10.9556	10.4945	-0.461176	0.0138672		reliably quantified	11.0221	11.2303	10.6448	11.0244	10.8566	10.7267	10.1319	10.5011	10.4121	10.7005	5	5				1		not quantifiable
P61978	HNRNPK	Heterogeneous nuclear ribonucleoprotein K OS=Homo sapiens GN=HNRNPK PE=1 SV=1	463	50.944	5.54	< 0.01	0.00101626	142.8	24	195	24	0	334.431	24	22455.7	23	58.7473	15.347	15.6347	0.287644	0.0139157		reliably quantified	15.4239	15.2151	15.2975	15.5622	15.2364	15.4535	15.7879	15.5724	15.7748	15.5847	5	5	15.769	15.2007	-0.568343	0.00195431		reliably quantified	16.0189	15.8017	15.7279	15.6811	15.6156	15.1882	15.3258	14.9574
P54725	RAD23A	UV excision repair protein RAD23 homolog A OS=Homo sapiens GN=RAD23A PE=1 SV=1	363	39.585	4.58	< 0.01	0.00101626	24.597	5	15	3	0	34.2204	5	2214.11	5	17.3554	11.622	11.2292	-0.392713	0.0139921		reliably quantified	11.7233	11.786	11.5187	11.4621	11.6197	11.514	11.2369	10.9967	10.9694	11.4292	5	5				1		not quantifiable
P62820	RAB1A	Ras-related protein Rab-1A OS=Homo sapiens GN=RAB1A PE=1 SV=3	205	22.663	6.21	< 0.01	0.00101626	33.6766	8	27	2	0	52.7381	8	3467.64	8	44.878	11.0627	11.318	0.255259	0.014008		reliably quantified	11.1691	11.0205	10.9948	11.0419	11.0873	11.5393	11.4072	11.2934	11.0914	11.2587	5	5				1		not quantifiable
Q9GZV4	EIF5A2	Eukaryotic translation initiation factor 5A-2 OS=Homo sapiens GN=EIF5A2 PE=1 SV=3	153	16.782	5.58	< 0.01	0.00101626	18.4085	4	30	4	0	57.6324	4	3877.37	4	18.3007	14.0032	13.5986	-0.404602	0.0141669		reliably quantified	13.9522	14.3868	13.742	14.0191	13.916	13.4662	13.4364	13.6182	13.622	13.8502	5	5	12.4761	12.2853	-0.19075	0.348314		reliably quantified	12.763	12.5214	12.6827	12.068	12.3451	12.2044	11.8204	12.3374
P60983	GMFB	Glia maturation factor beta OS=Homo sapiens GN=GMFB PE=1 SV=2	142	16.702	5.29	< 0.01	0.00101626	18.7621	3	9	1	0	18.7258	2	1617.83	3	36.6197	10.3646	9.74435	-0.620204	0.00615959	+	sign. altered abundance	10.364	10.4323	10.3775	10.1544	10.4947	10.2451	9.30135	9.78431	9.55599	9.835	5	5				1		not quantifiable
P63165	SUMO1	Small ubiquitin-related modifier 1 OS=Homo sapiens GN=SUMO1 PE=1 SV=1	101	11.55	5.52	< 0.01	0.00155039	7.73919	3	5	3	0	5.74448	2	630.65	3	30.6931	12.0796	11.4833	-0.596274	0.00630502	+	sign. altered abundance	12.0768	12.2742	11.9101	11.9691	12.168	11.6553	10.9581	11.4132	11.8421	11.5481	5	5				1		not quantifiable
P30041	PRDX6	Peroxiredoxin-6 OS=Homo sapiens GN=PRDX6 PE=1 SV=3	224	25.019	6.38	< 0.01	0.00101626	42.5346	10	30	10	0	51.419	10	4179.75	10	50.4464	13.8774	13.4598	-0.417637	0.0147008		reliably quantified	13.8125	13.6516	13.8037	14.2808	13.8384	13.5701	13.3859	13.465	13.6843	13.1935	5	5	12.3744	11.4099	-0.964556	0.00430588		reliably quantified	12.4957	12.434	12.1938	12.3128	12.4358	12.0661	11.6949	10.661
Q04828	AKR1C1	Aldo-keto reductase family 1 member C1 OS=Homo sapiens GN=AKR1C1 PE=1 SV=1	323	36.765	7.88	< 0.01	0.00101626	16.0525	6	12	6	0	20.8	6	1417.15	6	13.6223	13.2967	12.6695	-0.627274	0.0066652	+	sign. altered abundance	13.3809	13.3821	13.1972	13.4596	13.064	13.1381	12.436	12.2319	12.7517	12.7897	5	5				1		not quantifiable
Q9BV40	VAMP8	Vesicle-associated membrane protein 8 OS=Homo sapiens GN=VAMP8 PE=1 SV=1	100	11.431	7.34	< 0.01	0.00211268	6.58006	2	10	2	0	13.9888	2	1106.83	2	18	10.8495	10.2553	-0.594263	0.00667134	+	sign. altered abundance	10.7121	10.8858	10.7432	11.0698	10.8366	10.4556	10.2064	10.0783	10.7048	9.83115	5	5	11.3318	11.1372	-0.19456	0.515326		reliably quantified	11.6081	11.5866	11.4683	10.9792	11.0167	11.4425	11.0577	11.8789
P17516	AKR1C4	Aldo-keto reductase family 1 member C4 OS=Homo sapiens GN=AKR1C4 PE=1 SV=3	323	37.043	6.93	< 0.01	0.00101626	12.99	5	10	5	0	16.993	5	1130.5	5	10.8359	12.9167	12.321	-0.595643	0.00780586	+	sign. altered abundance	12.9925	12.9393	12.8588	13.0882	12.7044	12.8085	12.0433	11.9355	12.3685	12.4493	5	5				1		not quantifiable
P04792	HSPB1	Heat shock protein beta-1 OS=Homo sapiens GN=HSPB1 PE=1 SV=2	205	22.768	6.4	< 0.01	0.00101626	32.3378	8	28	8	0	55.9151	8	3849.33	8	38.5366	14.1175	12.9845	-1.13301	0.00785439	+	sign. altered abundance	14.2791	14.4138	13.9359	13.8608	14.0978	12.7813	14.1834	12.6187	12.8469	12.4921	5	5	13.9462	12.7401	-1.20612	0.00495942		reliably quantified	14.0493	14.2024	14.0732	13.3743	14.0317	12.5413	13.7732	12.449
Q8WXF1	PSPC1	Paraspeckle component 1 OS=Homo sapiens GN=PSPC1 PE=1 SV=1	523	58.706	6.67	< 0.01	0.00101626	12.6278	4	12	3	0	17.8785	4	1103.34	4	7.83939	10.4641	10.866	0.401863	0.016147		reliably quantified	10.4821	10.4634	10.4682	10.5602	10.3468	10.4794	11.0034	10.793	11.2548	10.7994	5	5	11.4075	11.1973	-0.210118	0.310975		reliably quantified	11.4168	11.2362	11.4176	11.5818	11.3849	11.7049	11.4167	10.5806
Q15365	PCBP1	Poly(rC)-binding protein 1 OS=Homo sapiens GN=PCBP1 PE=1 SV=2	356	37.474	7.09	< 0.01	0.00101626	58.4831	13	56	9	4	100.853	13	6562.05	12	49.1573	13.5176	14.1125	0.594903	0.00798941	+	sign. altered abundance	13.5155	13.4835	13.4469	13.7889	13.3531	13.7732	13.8539	14.4976	14.4453	13.9925	5	5	13.6776	13.651	-0.0266429	0.663222		reliably quantified	13.8174	13.66	13.5985	13.7063	13.6058	13.5256	13.5834	13.6815
P08865	RPSA	40S ribosomal protein SA OS=Homo sapiens GN=RPSA PE=1 SV=4	295	32.833	4.87	< 0.01	0.00101626	58.6633	11	42	11	0	84.5012	10	5577.15	11	46.1017	14.5183	14.2425	-0.275847	0.0163946		reliably quantified	14.4459	14.5862	14.3711	14.7632	14.4253	14.2531	14.1497	14.3482	14.0756	14.3858	5	5	13.3063	13.0305	-0.275804	0.0320794		reliably quantified	13.4813	13.5219	13.2157	13.0826	13.2302	12.9471	12.924	13.1612
P68371	TUBB4B	Tubulin beta-4B chain OS=Homo sapiens GN=TUBB4B PE=1 SV=1	445	49.799	4.89	< 0.01	0.00101626	71.9881	15	79	2	0	123.751	14	9251.84	15	37.5281	11.6433	11.9514	0.308088	0.0167896		reliably quantified	11.4847	11.5113	11.7485	11.7437	11.7281	12.0217	11.9005	12.0919	12.0919	11.6508	5	5	11.2579	11.6008	0.342929	0.277865		reliably quantified	11.0136	10.7343	11.3104	11.8439	11.3872	11.8928	12.0846	11.3789
Q9BRL6	SRSF8	Serine/arginine-rich splicing factor 8 OS=Homo sapiens GN=SRSF8 PE=1 SV=1	282	32.268	11.72	< 0.01	0.00321958	4.49335	2	10	2	0	13.9617	2	938.923	2	5.31915	11.9539	11.2709	-0.682966	0.00809202	+	sign. altered abundance	12.0817	12.2339	11.7389	11.8857	11.829	11.7009	11.2639	10.8036	10.9743	11.6117	5	5	11.0795	10.8631	-0.216448	0.25203		reliably quantified	11.2222	11.0351	11.3896	10.7192	11.0315	10.7229	10.9975	10.457
Q15942	ZYX	Zyxin OS=Homo sapiens GN=ZYX PE=1 SV=1	572	61.238	6.67	< 0.01	0.00101626	41.1648	8	23	8	0	53.1985	8	2683.34	8	19.7552	12.8267	13.2987	0.471978	0.0170576		reliably quantified	12.804	12.7502	12.8714	12.8145	12.8935	13.0082	13.1439	13.8559	13.0669	13.4185	5	5				1		not quantifiable
Q92820	GGH	Gamma-glutamyl hydrolase OS=Homo sapiens GN=GGH PE=1 SV=2	318	35.941	7.11	< 0.01	0.00101626	21.8257	5	20	5	0	39.4224	5	2714.6	5	17.2956	13.6556	13.1004	-0.555201	0.0170689		reliably quantified	13.9667	14.0318	13.4443	13.4595	13.3758	13.491	13.0031	13.1491	13.1097	12.7492	5	5	12.402	11.9868	-0.415174	0.0276866		reliably quantified	12.4997	12.4257	12.2947	12.5473	12.2427	12.3909	11.7186	11.8567
Q92841	DDX17	Probable ATP-dependent RNA helicase DDX17 OS=Homo sapiens GN=DDX17 PE=1 SV=2	729	80.222	8.27	< 0.01	0.00101626	75.8607	19	61	13	6	105.866	19	6735.74	19	32.0988	13.4304	13.9177	0.487283	0.0171968		reliably quantified	13.3195	13.2464	13.5121	13.7163	13.3579	13.6794	13.7098	13.882	14.4457	13.8716	5	5	14.2516	14.3361	0.0845681	0.497991		reliably quantified	14.2391	14.0418	14.1408	14.467	14.3692	14.4514	14.5943	14.2251
P16949	STMN1	Stathmin OS=Homo sapiens GN=STMN1 PE=1 SV=3	149	17.292	5.97	< 0.01	0.00101626	125.496	21	174	21	0	295.858	21	20122.9	20	75.8389	16.6119	16.0618	-0.550143	0.0172542		reliably quantified	16.4822	16.6593	16.6977	16.4703	16.7499	16.0304	16.0415	15.6945	15.8334	16.7089	5	5	14.4174	14.0486	-0.368857	0.326263		reliably quantified	14.2617	15.1846	14.6031	13.7962	14.2416	13.7865	13.1129	14.4427
P48741	HSPA7	Putative heat shock 70 kDa protein 7 OS=Homo sapiens GN=HSPA7 PE=5 SV=2	367	40.22	7.87	< 0.01	0.00101626	44.8803	9	58	3	0	103.549	7	7213.81	9	16.3488	13.2955	12.7691	-0.526409	0.0176007		reliably quantified	13.4434	13.6388	12.958	13.2791	13.1583	13.2774	12.5714	12.756	12.6763	12.5645	5	5	10.8007	10.6002	-0.200519	0.428268		reliably quantified	10.7916	10.9908	10.5185	10.7905	10.9118	10.9462	11.167	10.1166
P38606	ATP6V1A	V-type proton ATPase catalytic subunit A OS=Homo sapiens GN=ATP6V1A PE=1 SV=2	617	68.26	5.52	< 0.01	0.00101626	18.449	5	10	5	0	19.2901	5	1443.49	5	8.75203	11.6127	12.2179	0.605259	0.00809815	+	sign. altered abundance	11.5367	11.4243	11.6775	11.7986	11.6262	11.9933	12.1352	12.7555	12.369	11.8366	5	5				1		not quantifiable
P49368	CCT3	T-complex protein 1 subunit gamma OS=Homo sapiens GN=CCT3 PE=1 SV=4	545	60.495	6.49	< 0.01	0.00101626	20.889	7	20	7	0	26.9558	7	1910.16	7	12.2936	12.5865	12.9326	0.346132	0.0178656		reliably quantified	12.5761	12.4398	12.7126	12.6395	12.5645	12.8245	13.2837	12.7681	13.0781	12.7088	5	5	11.3786	11.2958	-0.0828206	0.470822		reliably quantified	11.6089	11.4423	11.3077	11.3731	11.1609	11.2798	11.4695	11.2789
Q6NVY1	HIBCH	3-hydroxyisobutyryl-CoA hydrolase, mitochondrial OS=Homo sapiens GN=HIBCH PE=1 SV=2	386	43.454	8.19	< 0.01	0.00101626	12.783	5	10	5	0	16.916	5	1144.54	5	12.1762	13.0272	12.3635	-0.663699	0.00838356	+	sign. altered abundance	12.8443	13.2115	12.9091	13.1604	13.0109	12.845	12.5915	11.8044	12.1734	12.4034	5	5				1		not quantifiable
P50991	CCT4	T-complex protein 1 subunit delta OS=Homo sapiens GN=CCT4 PE=1 SV=4	539	57.888	7.83	< 0.01	0.00101626	15.0366	5	9	5	0	15.0424	5	1040.27	4	8.53432	11.3136	12.1046	0.790986	0.00859111	+	sign. altered abundance	11.291	11.1167	11.4497	11.4087	11.3019	11.578	12.6115	12.0871	12.6001	11.6463	5	5	10.8559	10.6068	-0.249065	0.23994		reliably quantified	10.5414	10.6826	10.6764	11.3358	11.0432	10.8167	10.9843	10.3974
Q9UNX3	RPL26L1	60S ribosomal protein L26-like 1 OS=Homo sapiens GN=RPL26L1 PE=1 SV=1	145	17.246	10.55	< 0.01	0.00101626	12.797	4	18	4	0	28.156	4	1817.55	4	22.069	12.8016	12.3901	-0.411464	0.0181933		reliably quantified	12.6496	12.8263	12.8932	12.9376	12.7014	12.651	12.218	11.995	12.4267	12.6601	5	5	13.0399	13.1621	0.122279	0.579374		reliably quantified	12.9847	12.8696	12.9495	13.3177	13.0778	13.1251	13.2786	12.7047
P61254	RPL26	60S ribosomal protein L26 OS=Homo sapiens GN=RPL26 PE=1 SV=1	145	17.248	10.55	< 0.01	0.00101626	12.797	4	18	4	0	28.156	4	1817.55	4	22.069	12.8016	12.3901	-0.411464	0.0181933		reliably quantified	12.6496	12.8263	12.8932	12.9376	12.7014	12.651	12.218	11.995	12.4267	12.6601	5	5	13.0399	13.1621	0.122279	0.579374		reliably quantified	12.9847	12.8696	12.9495	13.3177	13.0778	13.1251	13.2786	12.7047
Q9Y5Z4	HEBP2	Heme-binding protein 2 OS=Homo sapiens GN=HEBP2 PE=1 SV=1	205	22.861	4.63	< 0.01	0.00101626	15.8233	4	8	4	0	18.1129	4	1247.57	4	22.9268	12.9417	12.3841	-0.557534	0.0182719		reliably quantified	13.2104	13.3158	12.5651	12.9852	12.6319	12.3783	12.2131	12.8288	12.2605	12.2399	5	5				1		not quantifiable
P31946	YWHAB	14-3-3 protein beta/alpha OS=Homo sapiens GN=YWHAB PE=1 SV=3	246	28.065	4.83	< 0.01	0.00101626	114.049	16	93	8	0	188.752	15	12457.5	16	64.6341	14.6737	14.3279	-0.345821	0.0186481		reliably quantified	14.7862	14.8283	14.5549	14.6003	14.5989	14.5406	14.052	14.566	14.1549	14.3258	5	5	12.0813	11.7068	-0.374484	0.102778		reliably quantified	12.4572	12.288	12.023	11.6868	11.9513	11.6369	11.1783	12.0247
Q86X76	NIT1	Nitrilase homolog 1 OS=Homo sapiens GN=NIT1 PE=1 SV=2	327	35.873	7.74	< 0.01	0.00101626	16.8994	4	8	4	0	17.4076	4	1121.09	4	14.9847	11.6266	11.4299	-0.196744	0.0187243		reliably quantified	11.5622	11.6755	11.529	11.7241	11.6423	11.4991	11.2057	11.4947	11.4407	11.5091	5	5				1		not quantifiable
P10644	PRKAR1A	cAMP-dependent protein kinase type I-alpha regulatory subunit OS=Homo sapiens GN=PRKAR1A PE=1 SV=1	381	42.955	5.35	< 0.01	0.00101626	17.369	6	14	6	0	24.6028	6	1350.13	6	21.7848	11.6605	12.0577	0.397218	0.0187921		reliably quantified	11.6779	11.5955	11.6136	11.7988	11.6165	11.8135	12.0099	12.5291	12.0985	11.8375	5	5	10.0152	10.1718	0.156619	0.0901239		reliably quantified	9.91694	10.023	9.91823	10.1573	10.0606	10.1237	10.0111	10.313
A0A0B4J2A2	PPIAL4C	Peptidyl-prolyl cis-trans isomerase A-like 4C OS=Homo sapiens GN=PPIAL4C PE=2 SV=1	164	18.144	9.22	< 0.01	0.00331675	4.32039	2	16	2	0	25.7839	2	1771.59	2	8.53659	13.2933	12.1352	-1.15813	0.00880874	+	sign. altered abundance	13.486	13.6538	13.0553	13.0943	13.1771	12.849	10.9666	12.3203	12.1078	12.4322	5	5	13.2073	12.8658	-0.341568	0.342653		reliably quantified	13.1947	13.6505	13.2642	13.0215	12.9058	12.9452	11.6768	13.2646
Q12888	TP53BP1	Tumor suppressor p53-binding protein 1 OS=Homo sapiens GN=TP53BP1 PE=1 SV=2	1972	213.443	4.7	< 0.01	0.00101626	18.3403	5	10	5	0	20.1148	5	1417.03	5	2.99189	12.5202	12.1314	-0.388814	0.0202902		reliably quantified	12.4153	12.4153	12.417	12.4942	12.859	12.2971	11.9476	11.9058	12.0516	12.4546	5	5				1		not quantifiable
O75223	GGCT	Gamma-glutamylcyclotransferase OS=Homo sapiens GN=GGCT PE=1 SV=1	188	20.994	5.14	< 0.01	0.00101626	14.8156	4	8	4	0	16.7057	4	1269.12	4	21.2766	12.6729	12.2563	-0.41659	0.0204807		reliably quantified	12.8888	12.744	12.4124	12.65	12.6693	12.5004	11.9674	12.0987	12.5938	12.1211	5	5				1		not quantifiable
F5H284	LOC100996744; PPIAL4E; PPIAL4D; PPIAL4F	Peptidyl-prolyl cis-trans isomerase A-like 4D OS=Homo sapiens GN=PPIAL4D PE=3 SV=1	164	18.155	9.35	< 0.01	0.00331675	4.32039	2	16	2	0	25.7839	2	1771.59	2	8.53659	13.2933	12.1352	-1.15813	0.00880874	+	sign. altered abundance	13.486	13.6538	13.0553	13.0943	13.1771	12.849	10.9666	12.3203	12.1078	12.4322	5	5	13.2073	12.8658	-0.341568	0.342653		reliably quantified	13.1947	13.6505	13.2642	13.0215	12.9058	12.9452	11.6768	13.2646
Q9H361	PABPC3	Polyadenylate-binding protein 3 OS=Homo sapiens GN=PABPC3 PE=1 SV=2	631	69.987	9.67	< 0.01	0.00101626	38.5491	12	25	12	0	46.5183	11	3142.28	12	19.8098	13.8993	13.7189	-0.180437	0.0209047		reliably quantified	14.0253	13.9035	13.7914	14.0279	13.7484	13.6832	13.7558	13.7804	13.7158	13.6592	5	5	10.4813	9.95297	-0.528301	0.0244121		reliably quantified	10.8529	10.7755	10.4659	10.0905	10.2215	10.0825	9.8276	9.59991
P33991	MCM4	DNA replication licensing factor MCM4 OS=Homo sapiens GN=MCM4 PE=1 SV=5	863	96.498	6.74	< 0.01	0.00101626	28.865	8	14	8	0	32.073	7	1766.02	7	14.2526	12.2027	12.5806	0.377919	0.0210601		reliably quantified	12.1689	12.0257	12.3254	12.3356	12.158	12.3475	12.5259	12.3497	12.9748	12.7052	5	5	10.7114	10.7282	0.0167802	0.895489		reliably quantified	10.7413	10.5188	10.5806	11.09	10.6262	10.832	10.9465	10.57
Q8IZP2	ST13P4	Putative protein FAM10A4 OS=Homo sapiens GN=ST13P4 PE=5 SV=1	240	27.39	5.08	< 0.01	0.00101626	23.3541	5	16	5	0	31.9232	5	2263.24	5	25.4167	13.1699	12.7661	-0.40378	0.0210861		reliably quantified	13.1163	13.2503	13.1174	13.2316	13.1341	12.8379	12.6451	12.4044	12.7013	13.242	5	5	12.421	11.6353	-0.785658	0.0329427		reliably quantified	12.4795	13.0893	12.5068	11.6064	12.4229	11.6813	10.9824	11.7285
Q15029	EFTUD2	116 kDa U5 small nuclear ribonucleoprotein component OS=Homo sapiens GN=EFTUD2 PE=1 SV=1	972	109.366	5	< 0.01	0.00101626	18.1323	6	16	5	0	25.5246	6	1581.32	6	6.48148	11.0048	11.2952	0.290365	0.021098		reliably quantified	11.0101	11.0364	10.9033	11.2938	10.7804	11.2085	11.3003	11.3677	11.4588	11.1405	5	5	10.6401	10.9747	0.334604	0.0409376		reliably quantified	10.5292	10.6639	10.7118	10.4713	10.8245	10.6574	11.0914	11.3779
P27816	MAP4	Microtubule-associated protein 4 OS=Homo sapiens GN=MAP4 PE=1 SV=3	1152	120.93	5.43	< 0.01	0.00101626	33.2556	13	25	13	0	40.0653	12	3069.11	13	11.0243	13.5539	13.3158	-0.238123	0.0211777		reliably quantified	13.7262	13.7129	13.5048	13.4415	13.3843	13.4381	13.257	13.2183	13.3775	13.2882	5	5	9.46549	9.32278	-0.142707	0.352031		reliably quantified	9.39587	9.22778	9.7563	9.71309	9.23438	9.48353	9.40709	9.10646
P0DN26	PPIAL4F; PPIAL4E; LOC101060518; LOC101060285	Peptidyl-prolyl cis-trans isomerase A-like 4F OS=Homo sapiens GN=PPIAL4F PE=3 SV=1	164	18.185	9.35	< 0.01	0.00331675	4.32039	2	16	2	0	25.7839	2	1771.59	2	8.53659	13.2933	12.1352	-1.15813	0.00880874	+	sign. altered abundance	13.486	13.6538	13.0553	13.0943	13.1771	12.849	10.9666	12.3203	12.1078	12.4322	5	5	13.2073	12.8658	-0.341568	0.342653		reliably quantified	13.1947	13.6505	13.2642	13.0215	12.9058	12.9452	11.6768	13.2646
Q9P2E9	RRBP1	Ribosome-binding protein 1 OS=Homo sapiens GN=RRBP1 PE=1 SV=4	1410	152.381	8.6	< 0.01	0.00101626	20.5068	8	20	8	0	23.1639	8	1828.81	8	17.305	11.0683	11.5842	0.515938	0.0220559		reliably quantified	11.2328	10.7908	11.1983	10.8216	11.2979	12.0444	11.1979	11.7099	11.3525	11.6163	5	5	12.8425	13.0281	0.185568	0.52007		reliably quantified	12.5679	12.6266	12.7251	13.3888	12.9042	13.9361	12.7375	12.6462
P63241	EIF5A	Eukaryotic translation initiation factor 5A-1 OS=Homo sapiens GN=EIF5A PE=1 SV=2	154	16.821	5.24	< 0.01	0.00101626	50.1549	8	43	8	0	94.7337	7	7155.07	8	55.1948	14.3591	13.9513	-0.407798	0.0229436		reliably quantified	14.3591	14.7565	14.0734	14.3421	14.2646	13.8177	13.7305	13.9497	13.9984	14.2603	5	5	12.964	12.7466	-0.217413	0.249539		reliably quantified	13.1616	13.0945	13.1253	12.5877	12.851	12.6733	12.2719	12.8212
Q9Y4L1	HYOU1	Hypoxia up-regulated protein 1 OS=Homo sapiens GN=HYOU1 PE=1 SV=1	999	111.266	5.22	< 0.01	0.00101626	18.1534	5	10	5	0	20.8507	5	1388.32	5	5.80581	12.2394	12.6274	0.388006	0.0233863		reliably quantified	12.2933	12.1505	12.141	12.3568	12.2552	12.4769	12.8145	12.5783	13.0143	12.2529	5	5				1		not quantifiable
Q15019	SEPT2	Septin-2 OS=Homo sapiens GN=SEPT2 PE=1 SV=1	361	41.461	6.6	< 0.01	0.00101626	13.0268	3	7	3	0	13.7062	3	976.791	3	13.5734	10.344	10.834	0.490026	0.0234728		reliably quantified	10.1619	10.3461	10.328	10.5982	10.2856	10.5636	11.1884	10.9763	11.0771	10.3646	5	5				1		not quantifiable
P0DN37	PPIAL4A; PPIAL4G	Peptidyl-prolyl cis-trans isomerase A-like 4G OS=Homo sapiens GN=PPIAL4G PE=3 SV=1	164	18.154	9.06	< 0.01	0.00331675	4.32039	2	16	2	0	25.7839	2	1771.59	2	8.53659	13.2933	12.1352	-1.15813	0.00880874	+	sign. altered abundance	13.486	13.6538	13.0553	13.0943	13.1771	12.849	10.9666	12.3203	12.1078	12.4322	5	5	13.2073	12.8658	-0.341568	0.342653		reliably quantified	13.1947	13.6505	13.2642	13.0215	12.9058	12.9452	11.6768	13.2646
Q8N163	CCAR2; KIAA1967	Cell cycle and apoptosis regulator protein 2 OS=Homo sapiens GN=CCAR2 PE=1 SV=2	923	102.838	5.22	< 0.01	0.00101626	23.6824	9	18	9	0	30.132	9	2015.38	9	9.53413	12.7786	13.1424	0.36382	0.0244505		reliably quantified	12.8623	12.5225	12.879	12.926	12.703	13.0569	12.9607	13.0298	13.5678	13.0967	5	5	11.3209	11.2738	-0.0470397	0.699493		reliably quantified	11.3162	11.0424	11.1798	11.5756	11.4904	11.2573	11.4692	11.3681
P30740	SERPINB1	Leukocyte elastase inhibitor OS=Homo sapiens GN=SERPINB1 PE=1 SV=1	379	42.715	6.28	< 0.01	0.00101626	102.302	19	70	18	2	145.793	19	10034.7	19	48.8127	15.5874	14.9282	-0.65918	0.00899837	+	sign. altered abundance	15.8312	15.9845	15.2235	15.5841	15.3138	15.0902	14.7747	14.5145	15.0847	15.1771	5	5	12.1004	12.2244	0.123995	0.475429		reliably quantified	12.113	12.3459	12.0021	11.928	12.113	12.0129	12.1256	11.9507
O60506	SYNCRIP	Heterogeneous nuclear ribonucleoprotein Q OS=Homo sapiens GN=SYNCRIP PE=1 SV=2	623	69.56	8.59	< 0.01	0.00101626	82.2759	21	76	11	0	140.458	21	9002.66	21	31.3002	14.0241	13.7503	-0.273841	0.0249656		reliably quantified	14.0764	14.157	13.809	14.2651	13.813	13.6958	13.8531	13.6498	13.7653	13.7873	5	5	11.0087	10.6709	-0.337793	0.152109		reliably quantified	11.5907	11.0568	10.9517	10.6248	10.8193	11.0098	10.5324	10.3582
Q9Y536	PPIAL4C; PPIAL4B; PPIAL4A; LOC100996725	Peptidyl-prolyl cis-trans isomerase A-like 4A OS=Homo sapiens GN=PPIAL4A PE=2 SV=1	164	18.17	9.22	< 0.01	0.00101626	17.6909	3	36	3	0	59.4933	3	4155.68	3	17.0732	14.0039	13.1561	-0.847854	0.00910312	+	sign. altered abundance	14.0952	14.2875	13.8454	13.8207	13.9709	13.7157	12.3306	13.2769	13.0536	13.4036	5	5	14.0534	13.8137	-0.239709	0.465218		reliably quantified	14.0727	14.4317	14.1463	13.7937	13.8223	13.879	12.7134	14.3791
O95865	DDAH2	N(G),N(G)-dimethylarginine dimethylaminohydrolase 2 OS=Homo sapiens GN=DDAH2 PE=1 SV=1	285	29.625	6.01	< 0.01	0.00101626	35.6941	7	22	7	0	38.6749	7	2881.13	7	28.7719	13.8071	13.1322	-0.674883	0.00915745	+	sign. altered abundance	13.7476	14.0005	13.7496	13.7567	13.7811	13.3687	13.1227	12.5002	13.6541	13.0155	5	5	10.7807	10.2233	-0.557438	0.00740444		reliably quantified	10.8557	10.8071	11.1144	10.4522	10.6741	10.2408	10.1122	9.90476
P23526	AHCY	Adenosylhomocysteinase OS=Homo sapiens GN=AHCY PE=1 SV=4	432	47.685	6.34	< 0.01	0.00101626	26.0778	8	16	8	0	27.7192	8	2153.22	8	18.75	13.3316	13.0518	-0.27986	0.0251671		reliably quantified	13.2611	13.4227	13.2004	13.5175	13.2564	12.9868	12.8943	13.3652	13.0316	12.9811	5	5				1		not quantifiable
O75533	SF3B1	Splicing factor 3B subunit 1 OS=Homo sapiens GN=SF3B1 PE=1 SV=3	1304	145.738	7.09	< 0.01	0.00101626	27.8688	6	18	6	0	34.8052	6	2036.09	6	7.05521	11.0917	11.2901	0.198377	0.0252291		reliably quantified	11.1677	10.9057	11.0578	11.1716	11.1559	11.1913	11.4709	11.2812	11.3104	11.1968	5	5	10.3365	10.5254	0.188895	0.387448		reliably quantified	10.0925	10.1627	10.2106	10.7123	10.5042	10.7333	10.8127	9.95695
P33316	DUT	Deoxyuridine 5'-triphosphate nucleotidohydrolase, mitochondrial OS=Homo sapiens GN=DUT PE=1 SV=4	252	26.547	9.36	< 0.01	0.00101626	33.3695	7	22	7	0	45.132	7	2669.38	7	28.5714	13.7356	13.4719	-0.263705	0.0253712		reliably quantified	13.6764	13.7735	13.6	13.8405	13.7876	13.4849	13.6855	13.1659	13.4498	13.5734	5	5				1		not quantifiable
Q13442	PDAP1	28 kDa heat- and acid-stable phosphoprotein OS=Homo sapiens GN=PDAP1 PE=1 SV=1	181	20.618	8.87	< 0.01	0.00101626	27.5672	6	14	6	0	25.9275	6	1858.22	6	41.4365	12.8421	12.5665	-0.275553	0.0254801		reliably quantified	12.871	13.0808	12.8111	12.5052	12.9424	12.5696	12.5998	12.6345	12.4244	12.6045	5	5	7.42233	6.74345	-0.678886	0.163221		reliably quantified	7.60564	6.27782	7.81104	7.93001	7.48715	7.71094	7.25691	6.53941
P46783	RPS10	40S ribosomal protein S10 OS=Homo sapiens GN=RPS10 PE=1 SV=1	165	18.886	10.15	< 0.01	0.00101626	25.1031	7	36	6	0	55.3805	7	3564.09	7	35.1515	12.9345	13.1823	0.2478	0.0259818		reliably quantified	12.9669	12.7597	13.1228	12.9458	12.8775	12.9643	13.1532	13.3506	13.1469	13.2967	5	5	12.4597	12.8276	0.367944	0.0272292		reliably quantified	12.2809	12.2415	12.3446	12.7241	12.7072	12.943	12.7026	12.6009
P51991	HNRNPA3	Heterogeneous nuclear ribonucleoprotein A3 OS=Homo sapiens GN=HNRNPA3 PE=1 SV=2	378	39.571	9.01	< 0.01	0.00101626	129.038	25	128	21	0	257.048	25	16509.4	24	40.7407	15.3878	15.0043	-0.383487	0.0260146		reliably quantified	15.4007	15.4395	15.3826	15.5166	15.1995	15.4062	15.107	14.6095	14.9503	14.9486	5	5	14.0579	13.7917	-0.266249	0.287364		reliably quantified	14.9002	14.0793	13.8405	13.6863	13.7833	13.7731	13.7936	13.5209
P09972	ALDOC	Fructose-bisphosphate aldolase C OS=Homo sapiens GN=ALDOC PE=1 SV=2	364	39.431	6.87	< 0.01	0.00101626	44.133	9	36	4	0	67.6469	9	4601.7	9	25.8242	13.1205	12.5948	-0.525623	0.0262979		reliably quantified	13.1846	13.3984	13.0059	12.9261	13.0873	12.6286	12.089	13.098	12.3512	12.8074	5	5				1		not quantifiable
P63104	YWHAZ	14-3-3 protein zeta/delta OS=Homo sapiens GN=YWHAZ PE=1 SV=1	245	27.728	4.79	< 0.01	0.00101626	155.47	23	134	17	2	275.334	23	19028.2	23	75.9184	16.0944	15.7058	-0.388556	0.0269897		reliably quantified	16.1029	16.3433	15.9859	16.0249	16.0147	16.005	15.6202	15.8857	15.2632	15.755	5	5	13.7694	13.3742	-0.39519	0.145174		reliably quantified	13.9355	14.4097	13.6555	13.2147	13.6316	13.1172	13.0856	13.8951
O75368	SH3BGRL	SH3 domain-binding glutamic acid-rich-like protein OS=Homo sapiens GN=SH3BGRL PE=1 SV=1	114	12.766	5.25	< 0.01	0.00101626	86.9306	12	61	12	0	140.151	12	9438.09	12	91.2281	15.4226	14.7294	-0.693175	0.00954407	+	sign. altered abundance	15.4993	15.5752	15.3375	15.125	15.5759	15.1797	14.1236	14.5921	14.7138	15.038	5	5	11.7922	11.8605	0.0682085	0.665647		reliably quantified	11.7047	12.1414	11.722	11.6561	11.7369	11.6729	11.7375	11.8513
P20073	ANXA7	Annexin A7 OS=Homo sapiens GN=ANXA7 PE=1 SV=3	488	52.706	5.68	< 0.01	0.00101626	14.3851	4	10	4	0	17.3304	4	1175.72	4	8.60656	11.8424	12.1484	0.306007	0.0274899		reliably quantified	11.8556	11.5882	11.8452	11.9717	11.9515	12.1611	12.4498	11.9015	12.1768	12.0531	5	5				1		not quantifiable
P31146	CORO1A	Coronin-1A OS=Homo sapiens GN=CORO1A PE=1 SV=4	461	50.994	6.68	< 0.01	0.00101626	94.699	20	88	19	1	180.714	20	11802.3	20	41.6486	14.3348	15.1138	0.779052	0.0095641	+	sign. altered abundance	14.2796	14.2983	14.3383	14.4083	14.3493	14.8769	14.7728	15.7544	15.5618	14.6032	5	5	13.6434	14.6007	0.957312	0.00341322		reliably quantified	13.4429	13.2824	13.6019	13.8887	14.0012	14.8026	15.1805	14.3944
Q9Y2B0	CNPY2	Protein canopy homolog 2 OS=Homo sapiens GN=CNPY2 PE=1 SV=1	182	20.639	4.92	< 0.01	0.00101626	31.7267	6	22	6	0	40.9504	6	3040.76	6	40.1099	13.2269	12.6756	-0.551304	0.0277444		reliably quantified	13.1815	13.3708	13.0702	13.1096	13.4024	13.2569	12.9887	12.2153	12.4905	12.4267	5	5	10.1945	10.3433	0.148768	0.631631		reliably quantified	10.2804	10.6193	10.1452	9.76419	10.1636	10.3413	9.41938	10.975
Q93045	STMN2	Stathmin-2 OS=Homo sapiens GN=STMN2 PE=1 SV=3	179	20.815	8.32	< 0.01	0.00101626	40.9482	8	70	8	0	113.761	8	8562.15	7	16.7598	15.4066	14.8318	-0.574811	0.0278445		reliably quantified	15.2675	15.4622	15.5173	15.2201	15.5659	14.7861	14.9244	14.382	14.5178	15.5486	5	5	13.5228	12.8994	-0.62341	0.24409		reliably quantified	13.327	14.4842	13.8024	12.6784	13.3221	12.5956	11.5224	13.117
P17980	PSMC3	26S protease regulatory subunit 6A OS=Homo sapiens GN=PSMC3 PE=1 SV=3	439	49.172	5.24	< 0.01	0.00101626	15.3458	5	10	5	0	17.1519	5	1056.55	5	10.4784	12.2247	12.5009	0.276164	0.027944		reliably quantified	12.2172	12.0459	12.3212	12.3503	12.1889	12.5192	12.1921	12.674	12.6566	12.4626	5	5				1		not quantifiable
Q16629	SRSF7	Serine/arginine-rich splicing factor 7 OS=Homo sapiens GN=SRSF7 PE=1 SV=1	238	27.35	11.82	< 0.01	0.00101626	45.1359	11	48	10	1	84.4988	11	5544.72	11	37.395	14.3353	13.7723	-0.562968	0.0280452		reliably quantified	14.4289	14.5139	14.2204	14.4383	14.0747	14.1969	13.4875	13.5257	13.3674	14.284	5	5	13.3267	13.263	-0.0636818	0.714896		reliably quantified	13.5487	13.4299	13.2526	13.0557	13.3466	13.2177	13.778	12.9417
P40925	MDH1	Malate dehydrogenase, cytoplasmic OS=Homo sapiens GN=MDH1 PE=1 SV=4	334	36.403	7.36	< 0.01	0.00101626	61.9938	16	69	16	0	120.805	15	7486.99	16	41.3174	15.3624	14.8528	-0.509621	0.0289483		reliably quantified	15.3605	15.6994	15.1229	15.3468	15.2824	15.0099	14.3828	14.8751	14.6377	15.3584	5	5	12.5949	12.8518	0.256947	0.0483415		reliably quantified	12.3814	12.875	12.6282	12.4826	12.6071	12.5928	12.9266	12.7931
P68036	UBE2L3	Ubiquitin-conjugating enzyme E2 L3 OS=Homo sapiens GN=UBE2L3 PE=1 SV=1	154	17.85	8.51	< 0.01	0.00101626	17.8852	5	12	5	0	26.0221	5	1567.2	5	35.0649	13.3588	12.9401	-0.418686	0.0289503		reliably quantified	13.4122	13.5515	13.2406	13.3484	13.2416	13.0922	12.4107	12.9847	12.9253	13.2879	5	5				1		not quantifiable
Q15691	MAPRE1	Microtubule-associated protein RP/EB family member 1 OS=Homo sapiens GN=MAPRE1 PE=1 SV=3	268	29.98	5.14	< 0.01	0.00101626	25.1441	4	12	4	0	28.8829	4	1475.78	4	27.2388	12.6939	12.9159	0.222019	0.0289929		reliably quantified	12.6552	12.6995	12.7345	12.6672	12.7129	12.7674	13.1949	12.7736	12.831	13.0125	5	5				1		not quantifiable
P15586	GNS	N-acetylglucosamine-6-sulfatase OS=Homo sapiens GN=GNS PE=1 SV=3	552	62.042	8.31	< 0.01	0.00101626	11.3175	3	7	3	0	12.2193	3	996.535	3	5.43478	12.0575	11.4566	-0.600922	0.00957146	+	sign. altered abundance	12.3197	12.2854	11.7087	11.7943	12.1793	11.6305	11.1437	11.81	11.4643	11.2342	5	5	7.36527	7.75256	0.387291	0.139456		reliably quantified	7.77997	7.02784	7.44628	7.05115	7.5211	7.83748	7.27506	8.38444
P33240	CSTF2	Cleavage stimulation factor subunit 2 OS=Homo sapiens GN=CSTF2 PE=1 SV=1	577	60.92	6.83	< 0.01	0.00101626	23.0688	6	14	3	2	18.328	6	1478.24	6	12.825	11.5349	11.2762	-0.258714	0.0301692		reliably quantified	11.5233	11.8473	11.3037	11.4578	11.5423	11.3076	11.2812	11.3994	11.1609	11.2317	5	5				1		not quantifiable
P42330	AKR1C3	Aldo-keto reductase family 1 member C3 OS=Homo sapiens GN=AKR1C3 PE=1 SV=4	323	36.83	7.94	< 0.01	0.00101626	26.5787	8	16	8	0	31.0107	8	2077.56	8	24.7678	13.6288	13.0266	-0.602171	0.00971641	+	sign. altered abundance	13.6911	13.7303	13.5365	13.7915	13.3944	13.499	12.7955	12.5528	13.1044	13.1812	5	5				1		not quantifiable
P30085	CMPK1	UMP-CMP kinase OS=Homo sapiens GN=CMPK1 PE=1 SV=3	196	22.208	5.57	< 0.01	0.00101626	16.6732	4	8	4	0	17.8178	4	1263.86	4	25.5102	11.9868	11.6107	-0.376091	0.030293		reliably quantified	12.1409	12.0922	11.8737	11.9277	11.8997	11.3658	11.3642	11.4779	11.845	12.0009	5	5				1		not quantifiable
P58546	LUZP6; MTPN	Myotrophin OS=Homo sapiens GN=MTPN PE=1 SV=2	118	12.887	5.52	< 0.01	0.00101626	31.1815	8	18	8	0	33.6785	5	3416.89	8	49.1525	14.5453	13.6402	-0.905078	0.00983943	+	sign. altered abundance	14.555	14.8131	14.4214	14.2613	14.6758	14.0834	12.8557	13.8722	13.2493	14.1404	5	5				1		not quantifiable
Q96B54	ZNF428	Zinc finger protein 428 OS=Homo sapiens GN=ZNF428 PE=1 SV=2	188	20.468	4.17	< 0.01	0.00101626	13.9086	3	6	3	0	14.9808	3	971.449	3	23.9362	11.12	10.5246	-0.595411	0.0307017		reliably quantified	11.0399	11.0974	11.2754	10.9676	11.2196	10.9259	10.3328	9.94866	10.2761	11.1394	5	5				1		not quantifiable
P13797	PLS3	Plastin-3 OS=Homo sapiens GN=PLS3 PE=1 SV=4	630	70.766	5.6	< 0.01	0.00101626	32.9527	8	39	1	0	62.2318	8	3974.71	7	11.2698	10.6932	9.74511	-0.948086	0.00991234	+	sign. altered abundance	10.1615	10.6217	10.6444	10.3385	11.7	9.91038	9.87408	9.81426	9.40188	9.72496	5	5				1		not quantifiable
O43423	ANP32C	Acidic leucine-rich nuclear phosphoprotein 32 family member C OS=Homo sapiens GN=ANP32C PE=2 SV=1	234	26.746	4.21	< 0.01	0.00101626	22.1922	3	22	1	0	48.8711	3	3340.4	3	9.40171	14.0324	13.6515	-0.380887	0.031392		reliably quantified	14.039	14.1251	13.9037	14.1558	13.9385	13.9024	13.3476	13.327	13.6786	14.002	5	5				1		not quantifiable
P14317	HCLS1	Hematopoietic lineage cell-specific protein OS=Homo sapiens GN=HCLS1 PE=1 SV=3	486	53.981	4.81	< 0.01	0.00101626	68.9428	20	56	20	0	110.093	20	6669.12	20	36.4198	14.6827	14.9311	0.248443	0.0314965		reliably quantified	14.652	14.5232	14.7722	14.566	14.9	14.9477	14.846	15.1441	14.7375	14.9803	5	5				1		not quantifiable
P49411	TUFM	Elongation factor Tu, mitochondrial OS=Homo sapiens GN=TUFM PE=1 SV=2	452	49.51	7.61	< 0.01	0.00101626	32.6693	8	28	8	0	57.0569	8	3982.98	8	18.8053	12.7852	13.2742	0.488958	0.032259		reliably quantified	12.8764	12.833	12.6394	12.8771	12.7003	13.0234	13.0042	13.1536	13.9795	13.2102	5	5	14.0621	14.1211	0.0590197	0.356616		reliably quantified	13.9885	13.9924	14.1372	14.1226	14.0696	14.2124	14.0632	13.9556
P08559	PDHA1	Pyruvate dehydrogenase E1 component subunit alpha, somatic form, mitochondrial OS=Homo sapiens GN=PDHA1 PE=1 SV=3	390	43.268	8.06	< 0.01	0.00101626	20.5981	7	20	7	0	30.899	7	2014.89	7	14.359	13.0292	13.4336	0.404383	0.0323174		reliably quantified	12.9749	13.0013	13.0386	13.068	13.0633	13.2725	14.0038	13.0678	13.4025	13.4214	5	5	12.9124	12.3497	-0.562688	0.00847163		reliably quantified	12.9186	12.8696	12.9941	12.8355	12.9442	12.7934	12.403	11.9925
P25788	PSMA3	Proteasome subunit alpha type-3 OS=Homo sapiens GN=PSMA3 PE=1 SV=2	255	28.415	5.33	< 0.01	0.00101626	35.9484	9	23	9	0	44.1091	9	2793.4	9	29.0196	13.6951	13.4176	-0.277536	0.0323647		reliably quantified	13.5148	13.8707	13.7442	13.7088	13.6371	13.6902	13.2991	13.5682	13.2617	13.2688	5	5				1		not quantifiable
P30086	PEBP1	Phosphatidylethanolamine-binding protein 1 OS=Homo sapiens GN=PEBP1 PE=1 SV=3	187	21.044	7.53	< 0.01	0.00101626	91.3094	13	78	13	0	168.948	13	10547.9	12	63.6364	15.8232	14.976	-0.847184	0.0103035	+	sign. altered abundance	15.7862	15.9713	15.7632	15.5629	16.0322	15.5978	14.3701	14.6856	14.742	15.4844	5	5	13.3834	13.0149	-0.368571	0.22055		reliably quantified	13.3321	13.7967	13.4429	13.1112	13.2344	13.2198	12.0273	13.2744
P11940	PABPC1	Polyadenylate-binding protein 1 OS=Homo sapiens GN=PABPC1 PE=1 SV=2	636	70.626	9.5	< 0.01	0.00101626	75.8701	20	52	20	0	102.483	19	6837.66	19	35.3774	14.7958	14.6288	-0.166955	0.0329232		reliably quantified	14.9	14.7884	14.6939	14.9603	14.6364	14.5835	14.6291	14.696	14.6631	14.5724	5	5	11.3852	11.2184	-0.16685	0.43522		reliably quantified	11.6262	11.7491	11.4201	10.9208	11.2099	11.0998	10.8332	11.658
P48147	PREP	Prolyl endopeptidase OS=Homo sapiens GN=PREP PE=1 SV=2	710	80.648	5.86	< 0.01	0.00101626	16.2405	5	9	5	0	17.3549	5	880.097	4	8.4507	12.8549	12.5937	-0.261203	0.0330512		reliably quantified	12.9056	12.9243	12.7466	12.8265	12.8713	12.7342	12.2296	12.7116	12.5409	12.7521	5	5				1		not quantifiable
Q562R1	ACTBL2	Beta-actin-like protein 2 OS=Homo sapiens GN=ACTBL2 PE=1 SV=2	376	41.976	5.59	< 0.01	0.00101626	80.9367	19	164	1	0	258.462	18	20226.7	18	28.1915	9.77141	10.0281	0.256711	0.0331417		reliably quantified	9.77828	9.74597	9.75197	9.87442	9.7064	9.87135	9.96178	10.2741	10.2345	9.79887	5	5				1		not quantifiable
P62308	SNRPG	Small nuclear ribonucleoprotein G OS=Homo sapiens GN=SNRPG PE=1 SV=1	76	8.49	8.88	< 0.01	0.00101626	15.3107	5	16	5	0	24.9684	5	1617.35	5	76.3158	12.0563	11.7577	-0.298616	0.0334966		reliably quantified	12.0231	12.1905	11.9296	12.2081	11.9302	11.8933	11.8866	11.3864	11.7092	11.9129	5	5	11.4571	11.2077	-0.24935	0.200331		reliably quantified	11.4957	11.3844	11.4087	11.4986	11.4978	11.605	11.3696	10.6166
A8MWD9	LOC100130932; SNRPGP15	Putative small nuclear ribonucleoprotein G-like protein 15 OS=Homo sapiens GN=SNRPGP15 PE=5 SV=2	76	8.538	8.84	< 0.01	0.00101626	11.7585	4	14	4	0	21.5398	4	1369.09	4	35.5263	12.0563	11.7577	-0.298616	0.0334966		reliably quantified	12.0231	12.1905	11.9296	12.2081	11.9302	11.8933	11.8866	11.3864	11.7092	11.9129	5	5	11.4054	11.1204	-0.285012	0.162469		reliably quantified	11.4439	11.3222	11.3663	11.4622	11.4325	11.501	11.314	10.5124
Q92804	TAF15	TATA-binding protein-associated factor 2N OS=Homo sapiens GN=TAF15 PE=1 SV=1	592	61.793	8.02	< 0.01	0.00101626	45.2828	12	44	10	2	71.2845	12	4680.58	12	27.1959	14.0948	13.7893	-0.305504	0.0335921		reliably quantified	14.1858	14.2681	13.9823	14.2064	13.8317	13.6807	13.8608	13.5178	14.0171	13.8703	5	5	12.9732	12.7995	-0.173682	0.359846		reliably quantified	13.3388	13.2936	12.6989	12.6456	12.8892	12.9827	13.0554	12.4732
Q02790	FKBP4	Peptidyl-prolyl cis-trans isomerase FKBP4 OS=Homo sapiens GN=FKBP4 PE=1 SV=3	459	51.772	5.43	< 0.01	0.00101626	49.9504	16	39	16	0	67.2084	15	4768.45	16	33.5512	14.4775	14.1256	-0.351857	0.0339162		reliably quantified	14.5431	14.5752	14.328	14.5557	14.3853	14.2639	13.9696	13.7035	14.2549	14.436	5	5	6.53696	6.03003	-0.506925	0.270593		reliably quantified	6.08538	6.67637	5.42638	7.07991	7.41676	6.80405	6.04059	6.24396
Q13561	DCTN2	Dynactin subunit 2 OS=Homo sapiens GN=DCTN2 PE=1 SV=4	401	44.204	5.21	< 0.01	0.00101626	20.5366	5	12	5	0	25.4347	5	1611.48	5	12.9676	12.2087	11.945	-0.263634	0.034094		reliably quantified	12.2356	12.3475	12.0185	12.3072	12.1344	11.9377	11.8653	12.2708	11.8359	11.8153	5	5				1		not quantifiable
P06744	GPI	Glucose-6-phosphate isomerase OS=Homo sapiens GN=GPI PE=1 SV=4	558	63.107	8.32	< 0.01	0.00101626	45.9933	14	32	14	0	58.4825	13	4068.9	14	26.3441	14.5385	13.9833	-0.555235	0.0344248		reliably quantified	14.6913	15.1227	14.1014	14.5748	14.2025	14.0766	13.8899	14.3654	13.6793	13.9053	5	5	8.67796	9.06796	0.389998	0.125544		reliably quantified	8.5517	8.67637	8.68272	8.99185	8.48715	8.89152	8.71247	9.87596
Q01518	CAP1	Adenylyl cyclase-associated protein 1 OS=Homo sapiens GN=CAP1 PE=1 SV=5	475	51.869	8.06	< 0.01	0.00101626	96.0103	24	84	24	0	144.559	24	10181.5	24	47.7895	15.1343	15.5192	0.384961	0.0348106		reliably quantified	15.1748	15.0846	15.1	15.2298	15.0822	15.3003	15.4066	16.1127	15.3825	15.394	5	5	12.9777	13.0903	0.112526	0.265283		reliably quantified	13.0984	12.8892	12.9608	12.9136	13.0267	12.9554	12.989	13.4107
P13010	XRCC5	X-ray repair cross-complementing protein 5 OS=Homo sapiens GN=XRCC5 PE=1 SV=3	732	82.652	5.81	< 0.01	0.00101626	59.4477	16	42	16	0	75.0731	16	4777.86	16	26.2295	13.9131	14.1718	0.258695	0.0351043		reliably quantified	13.98	13.7629	13.9463	14.1442	13.7319	14.1087	14.4384	14.0706	14.0745	14.1665	5	5	13.7935	13.8699	0.0764116	0.704011		reliably quantified	13.7113	13.4636	13.6627	14.2481	13.8819	13.8723	14.0632	13.3741
Q04917	YWHAH	14-3-3 protein eta OS=Homo sapiens GN=YWHAH PE=1 SV=4	246	28.201	4.84	< 0.01	0.00101626	53.5876	14	54	9	0	99.173	13	6861.94	14	50.4065	13.7026	13.3978	-0.304784	0.0352329		reliably quantified	13.6784	14.011	13.5648	13.7245	13.5343	13.3931	13.3192	13.6685	13.1616	13.4467	5	5	7.66181	7.36507	-0.296745	0.492311		reliably quantified	8.10424	8.66388	7.4062	6.66487	7.46987	6.9538	6.8028	7.88781
O75348	ATP6V1G1	V-type proton ATPase subunit G 1 OS=Homo sapiens GN=ATP6V1G1 PE=1 SV=3	118	13.749	8.79	< 0.01	0.00101626	18.344	5	11	5	0	15.3742	4	1544.97	5	44.0678	11.3073	11.9254	0.6181	0.0103555	+	sign. altered abundance	11.291	11.3038	11.2838	11.2523	11.4056	11.4753	11.8377	12.4968	12.1781	11.639	5	5	10.3091	10.4055	0.0964551	0.508198		reliably quantified	10.1862	10.2982	10.4037	10.13	10.5274	10.5772	10.3469	10.3208
P29401	TKT	Transketolase OS=Homo sapiens GN=TKT PE=1 SV=3	623	67.835	7.66	< 0.01	0.00101626	132.285	26	114	26	0	219.273	26	14159.3	26	46.549	15.2266	15.7246	0.497934	0.0360847		reliably quantified	15.1846	15.1736	15.176	15.3438	15.2551	15.1551	15.8541	16.3567	15.7084	15.5484	5	5	14.1119	13.865	-0.246909	0.120245		reliably quantified	14.2331	13.9827	14.0982	14.2099	14.0359	13.8953	13.7838	14.1733
Q9H2U2	PPA2	Inorganic pyrophosphatase 2, mitochondrial OS=Homo sapiens GN=PPA2 PE=1 SV=2	334	37.896	7.39	< 0.01	0.00101626	30.4637	10	27	9	1	44.9848	10	3111.23	10	35.3293	13.7761	13.4237	-0.352466	0.0362443		reliably quantified	13.5593	13.8315	13.5794	13.9421	13.9683	13.7316	13.5048	13.0501	13.3962	13.4357	5	5				1		not quantifiable
P34932	HSPA4	Heat shock 70 kDa protein 4 OS=Homo sapiens GN=HSPA4 PE=1 SV=4	840	94.271	5.19	< 0.01	0.00101626	57.4216	19	39	19	0	78.044	19	4821.34	18	20.5952	14.8046	14.5548	-0.24985	0.0362953		reliably quantified	14.6954	14.8447	14.8234	14.8697	14.79	14.7839	14.4967	14.5761	14.2307	14.6866	5	5				1		not quantifiable
P49773	HINT1	Histidine triad nucleotide-binding protein 1 OS=Homo sapiens GN=HINT1 PE=1 SV=2	126	13.793	6.95	< 0.01	0.00101626	19.4109	4	14	4	0	27.2893	4	1900.23	4	39.6825	12.988	12.2591	-0.728878	0.0107575	+	sign. altered abundance	12.9063	12.804	12.9739	13.1941	13.0615	12.442	11.5923	12.2301	12.1556	12.8753	5	5	11.6028	11.0796	-0.523289	0.200453		reliably quantified	11.6155	12.2488	11.5907	11.0255	11.5336	11.4279	10.3857	10.2326
Q15459	SF3A1	Splicing factor 3A subunit 1 OS=Homo sapiens GN=SF3A1 PE=1 SV=1	793	88.831	5.22	< 0.01	0.00101626	30.9259	9	25	9	0	46.457	9	2892.62	8	11.8537	13.4634	13.7679	0.304415	0.0374049		reliably quantified	13.6249	13.3995	13.3571	13.5448	13.391	13.6403	14.1272	13.4981	13.9141	13.6596	5	5	11.5438	11.42	-0.123823	0.333114		reliably quantified	11.5318	11.5932	11.6722	11.5531	11.3686	11.3519	11.0437	11.4414
Q8NBJ7	SUMF2	Sulfatase-modifying factor 2 OS=Homo sapiens GN=SUMF2 PE=1 SV=2	301	33.822	8	< 0.01	0.00101626	14.0558	5	10	5	0	19.3013	5	1214.24	5	18.2724	12.3662	12.1081	-0.258149	0.0374249		reliably quantified	12.42	12.5837	12.087	12.4785	12.2618	12.3124	12.0186	11.995	12.0763	12.138	5	5				1		not quantifiable
P68363	TUBA1B	Tubulin alpha-1B chain OS=Homo sapiens GN=TUBA1B PE=1 SV=1	451	50.12	5.06	< 0.01	0.00101626	75.4083	15	56	15	0	117.995	15	7780.54	15	39.0244	13.3049	13.8575	0.552533	0.0383317		reliably quantified	13.2626	13.1601	13.3065	13.6155	13.1799	13.549	13.4053	14.4614	14.2396	13.632	5	5	15.2625	15.6238	0.361299	0.0506161		reliably quantified	15.0602	14.9009	15.2741	15.694	15.3833	15.5164	15.7491	15.7521
Q71U36	TUBA1A	Tubulin alpha-1A chain OS=Homo sapiens GN=TUBA1A PE=1 SV=1	451	50.104	5.06	< 0.01	0.00101626	63.7575	13	50	13	0	106.502	13	6983.09	13	33.0377	13.3049	13.8575	0.552533	0.0383317		reliably quantified	13.2626	13.1601	13.3065	13.6155	13.1799	13.549	13.4053	14.4614	14.2396	13.632	5	5	14.7531	15.089	0.335844	0.0709632		reliably quantified	14.5605	14.3561	14.7856	15.2119	14.8515	15.0156	15.2076	15.206
P28838	LAP3	Cytosol aminopeptidase OS=Homo sapiens GN=LAP3 PE=1 SV=3	519	56.131	7.93	< 0.01	0.00101626	29.6129	8	18	8	0	31.5982	8	2280	8	18.6898	12.8626	13.0869	0.22434	0.0388386		reliably quantified	12.8171	12.7207	12.7995	13.0096	12.966	12.8986	13.0727	13.3437	13.087	13.0326	5	5	8.01694	8.02912	0.0121797	0.945129		reliably quantified	7.50988	7.88448	8.44628	8.26661	7.97747	8.17038	7.97919	7.89827
Q9UBW5	BIN2	Bridging integrator 2 OS=Homo sapiens GN=BIN2 PE=1 SV=3	565	61.837	5.15	< 0.01	0.00101626	25.9899	8	20	7	1	34.015	8	2013.12	8	16.2832	13.0212	13.2848	0.263598	0.038966		reliably quantified	13.1268	13.0269	13.0095	12.9524	12.9903	13.0041	13.42	13.4104	13.5143	13.0751	5	5	9.53961	9.65453	0.114911	0.672178		reliably quantified	9.3882	9.8352	9.50912	9.46134	9.50422	9.32369	10.4463	9.06993
Q96C01	FAM136A	Protein FAM136A OS=Homo sapiens GN=FAM136A PE=1 SV=1	138	15.631	7.61	< 0.01	0.00101626	23.0234	7	16	7	0	27.0415	7	1869.44	7	47.1014	13.1167	12.5565	-0.560231	0.0395533		reliably quantified	13.0737	13.3021	13.1022	12.8097	13.2958	12.8854	13.1034	11.9099	12.3292	12.5545	5	5				1		not quantifiable
Q15393	SF3B3	Splicing factor 3B subunit 3 OS=Homo sapiens GN=SF3B3 PE=1 SV=4	1217	135.492	5.26	< 0.01	0.00101626	26.2215	8	20	8	0	31.7582	8	2111.37	8	6.82005	13.2489	13.4933	0.244376	0.0396349		reliably quantified	13.2076	13.0396	13.2556	13.5553	13.1865	13.5046	13.6468	13.4726	13.3502	13.4923	5	5	9.43958	9.39962	-0.0399673	0.790645		reliably quantified	9.50988	9.19343	9.26208	9.72831	9.50422	9.58869	9.27054	9.09059
Q9BQE3	TUBA1C	Tubulin alpha-1C chain OS=Homo sapiens GN=TUBA1C PE=1 SV=1	449	49.863	5.1	< 0.01	0.00101626	56.7845	13	46	13	0	95.2626	13	6177.84	13	32.5167	13.2201	13.7781	0.558021	0.0396787		reliably quantified	13.1819	13.0702	13.2199	13.5247	13.1038	13.4611	13.3202	14.407	14.1588	13.5435	5	5	14.7097	15.0619	0.352166	0.0663358		reliably quantified	14.5132	14.2845	14.7588	15.1681	14.8241	15.0065	15.191	15.157
P49458	SRP9; SRP9P1	Signal recognition particle 9 kDa protein OS=Homo sapiens GN=SRP9 PE=1 SV=2	86	10.105	7.97	< 0.01	0.00101626	25.2246	6	30	6	0	44.5149	6	3569.7	6	61.6279	13.3431	13.0201	-0.322995	0.0398949		reliably quantified	13.4292	13.5418	13.0833	13.5808	13.0805	12.8611	12.8709	13.0463	13.2516	13.0707	5	5	13.6789	13.25	-0.428938	0.028022		reliably quantified	13.8002	13.8014	13.4564	13.9192	13.4173	13.2566	13.1458	12.8758
O95777	NAA38; LSM8	U6 snRNA-associated Sm-like protein LSm8 OS=Homo sapiens GN=LSM8 PE=1 SV=3	96	10.396	4.48	< 0.01	0.00101626	12.2555	4	9	4	0	13.3294	3	941.549	4	44.7917	12.2324	11.8791	-0.353286	0.0403137		reliably quantified	12.2485	12.4102	11.9716	12.4279	12.104	12.2298	11.8123	11.5381	11.8257	11.9899	5	5	8.88464	8.5067	-0.377931	0.243033		reliably quantified	9.06145	9.52575	8.78783	8.18513	8.86302	9.13048	7.99753	8.29628
Q9H1E3	NUCKS1	Nuclear ubiquitous casein and cyclin-dependent kinase substrate 1 OS=Homo sapiens GN=NUCKS1 PE=1 SV=1	243	27.28	5.08	< 0.01	0.00101626	52.0571	12	42	12	0	84.2446	11	5427.23	12	34.1564	14.8508	13.9597	-0.891103	0.0110567	+	sign. altered abundance	14.9953	15.0532	14.8503	14.4515	14.9035	14.5353	14.1452	13.2296	13.5425	14.3457	5	5	11.0043	10.4975	-0.506787	0.0764495		reliably quantified	11.2125	11.7132	10.5395	10.6018	10.9544	10.389	10.9588	10.2511
P61026	RAB10	Ras-related protein Rab-10 OS=Homo sapiens GN=RAB10 PE=1 SV=1	200	22.527	8.38	< 0.01	0.00101626	19.3002	4	21	2	0	35.2126	4	2267.64	4	20.5	9.4572	9.91106	0.453858	0.0409714		reliably quantified	9.30486	9.24101	9.79707	9.20136	9.7417	10.1165	9.88083	9.45964	9.85163	10.2467	5	5	11.4472	11.5656	0.118465	0.740893		reliably quantified	11.6392	11.6857	11.9182	10.8277	11.165	11.4712	11.0525	11.8374
P25325	MPST	3-mercaptopyruvate sulfurtransferase OS=Homo sapiens GN=MPST PE=1 SV=3	297	33.158	6.6	< 0.01	0.00101626	17.7265	5	10	5	0	17.7866	5	1244	5	20.5387	12.7948	12.4208	-0.373992	0.0410844		reliably quantified	12.8665	13.0057	12.6995	12.5931	12.8093	12.7725	12.6031	12.4423	12.3312	11.955	5	5				1		not quantifiable
P09525	ANXA4	Annexin A4 OS=Homo sapiens GN=ANXA4 PE=1 SV=4	319	35.86	6.13	< 0.01	0.00101626	89.9012	19	52	18	0	115.841	18	7741.92	19	55.4859	15.134	14.5308	-0.603218	0.0123305	+	sign. altered abundance	15.2643	15.6412	14.773	14.9936	14.998	14.7222	14.405	14.2369	14.8551	14.4348	5	5				1		not quantifiable
P23528	CFL1	Cofilin-1 OS=Homo sapiens GN=CFL1 PE=1 SV=3	166	18.491	8.09	< 0.01	0.00101626	152.1	25	166	23	2	365.175	23	25110.2	25	86.1446	16.8058	16.2354	-0.570413	0.0414181		reliably quantified	16.6086	16.9717	16.8983	16.6179	16.9325	16.401	15.4094	16.4835	16.1825	16.7005	5	5	15.7909	15.5301	-0.260789	0.453031		reliably quantified	16.0115	16.3661	15.7678	15.2309	15.578	16.0432	14.5009	15.6529
Q8NFI4	ST13P5	Putative protein FAM10A5 OS=Homo sapiens GN=ST13P5 PE=5 SV=1	369	41.351	5.05	< 0.01	0.00101626	36.771	9	27	9	0	55.4971	9	3699.11	9	23.0352	14.3307	13.9783	-0.352385	0.0420254		reliably quantified	14.3449	14.4027	14.2906	14.3066	14.3089	14.0373	13.9495	13.5474	13.9035	14.454	5	5	12.421	11.6353	-0.785658	0.0329427		reliably quantified	12.4795	13.0893	12.5068	11.6064	12.4229	11.6813	10.9824	11.7285
P59998	ARPC4	Actin-related protein 2/3 complex subunit 4 OS=Homo sapiens GN=ARPC4 PE=1 SV=3	168	19.654	8.43	< 0.01	0.00101626	14.8651	5	10	5	0	15.925	4	1580.42	5	33.9286	11.3041	12.1926	0.888541	0.0123363	+	sign. altered abundance	11.2773	11.3029	11.2372	11.4359	11.2672	11.7564	11.947	13.1919	12.3569	11.7109	5	5	11.0655	11.195	0.129476	0.655196		reliably quantified	11.4026	10.6544	11.1066	11.3042	10.8597	11.4443	10.7312	11.8627
Q96FJ2	DYNLL2	Dynein light chain 2, cytoplasmic OS=Homo sapiens GN=DYNLL2 PE=1 SV=1	89	10.343	7.37	< 0.01	0.00155039	10.8236	3	8	1	0	10.2566	3	603.834	2	26.9663	11.082	10.452	-0.630007	0.0125641	+	sign. altered abundance	11.1091	11.4268	10.8201	11.1517	10.9024	10.4306	10.3103	9.96809	10.9797	10.5713	5	5				1		not quantifiable
P50502	ST13	Hsc70-interacting protein OS=Homo sapiens GN=ST13 PE=1 SV=2	369	41.305	5.27	< 0.01	0.00101626	45.429	11	31	11	0	64.1117	11	4200.43	11	31.4363	14.4085	14.0625	-0.345986	0.0427267		reliably quantified	14.4236	14.4821	14.3643	14.391	14.3813	14.122	14.0337	13.6461	13.9829	14.5277	5	5	12.421	11.6353	-0.785658	0.0329427		reliably quantified	12.4795	13.0893	12.5068	11.6064	12.4229	11.6813	10.9824	11.7285
P83916	CBX1	Chromobox protein homolog 1 OS=Homo sapiens GN=CBX1 PE=1 SV=1	185	21.405	4.93	< 0.01	0.00101626	38.5468	6	24	5	0	52.7118	6	3332.18	6	43.7838	13.6241	12.9304	-0.693708	0.0126583	+	sign. altered abundance	13.7582	13.9667	13.3221	13.44	13.6337	13.2212	13.4819	12.4683	12.6846	12.7961	5	5				1		not quantifiable
Q00610	CLTC	Clathrin heavy chain 1 OS=Homo sapiens GN=CLTC PE=1 SV=5	1675	191.493	5.69	< 0.01	0.00101626	25.9865	10	23	8	2	31.4034	10	2282.43	10	4.65672	12.4719	12.913	0.441151	0.0432307		reliably quantified	12.3309	12.4301	12.4898	12.6768	12.4318	12.635	12.4986	13.4238	13.2156	12.7921	5	5	11.059	11.0618	0.00280894	0.98909		reliably quantified	11.363	10.7784	10.8619	11.2796	11.0122	11.6417	11.126	10.6839
P55008	AIF1	Allograft inflammatory factor 1 OS=Homo sapiens GN=AIF1 PE=1 SV=1	147	16.693	6.24	< 0.01	0.00101626	21.1353	5	10	5	0	23.2788	5	1776.9	5	30.6122	11.6991	12.5336	0.834437	0.0129371	+	sign. altered abundance	11.6157	11.8817	11.5655	11.7462	11.6865	12.5325	11.9905	13.3768	12.7362	12.0319	5	5				1		not quantifiable
P62750	RPL23A	60S ribosomal protein L23a OS=Homo sapiens GN=RPL23A PE=1 SV=1	156	17.684	10.45	< 0.01	0.00101626	22.536	6	24	6	0	40.3781	6	2746.74	6	34.6154	12.5483	12.7534	0.205049	0.044527		reliably quantified	12.5042	12.6153	12.6831	12.6351	12.3037	12.5878	12.8499	12.8791	12.6989	12.7511	5	5	14.5931	14.8306	0.237486	0.253895		reliably quantified	14.6839	14.2155	14.4359	15.0407	14.5897	14.7965	14.9246	14.4442
Q86U42	PABPN1	Polyadenylate-binding protein 2 OS=Homo sapiens GN=PABPN1 PE=1 SV=3	306	32.729	5.06	< 0.01	0.00101626	29.5776	9	22	9	0	36.7095	8	2963.89	9	22.2222	13.4669	13.1553	-0.311666	0.0446742		reliably quantified	13.6287	13.5522	13.2996	13.4711	13.3832	13.4406	13.4068	12.8375	13.02	13.0714	5	5	12.9014	12.5756	-0.325778	0.142735		reliably quantified	13.182	13.043	13.0279	12.4561	12.7979	12.6254	12.1747	12.3135
Q9Y281	CFL2	Cofilin-2 OS=Homo sapiens GN=CFL2 PE=1 SV=1	166	18.725	7.88	< 0.01	0.00101626	21.3935	6	30	4	0	55.1211	6	4118.42	6	23.494	14.1565	13.641	-0.515463	0.0447056		reliably quantified	13.8941	14.244	14.361	13.9257	14.3577	13.8384	12.9369	13.873	13.5446	14.0122	5	5	13.8209	13.4993	-0.321578	0.385643		reliably quantified	14.0747	14.4427	13.7856	13.135	13.6663	14.1453	12.4933	13.4867
P28161	GSTM2	Glutathione S-transferase Mu 2 OS=Homo sapiens GN=GSTM2 PE=1 SV=2	218	25.728	6.37	< 0.01	0.00101626	15.1655	5	9	2	3	17.4065	5	883.082	4	26.1468	12.9669	12.5016	-0.465244	0.0447205		reliably quantified	12.7367	13.2595	13.0427	13.1182	12.6772	12.4825	12.0882	12.5341	12.3375	13.0658	5	5				1		not quantifiable
O15355	PPM1G	Protein phosphatase 1G OS=Homo sapiens GN=PPM1G PE=1 SV=1	546	59.235	4.36	< 0.01	0.00101626	25.6405	9	20	9	0	35.3132	9	2282.19	9	17.2161	13.3532	13.5991	0.245855	0.0456513		reliably quantified	13.2579	13.2402	13.3883	13.5827	13.2969	13.5372	13.4069	13.5126	13.8951	13.6435	5	5				1		not quantifiable
P18206	VCL	Vinculin OS=Homo sapiens GN=VCL PE=1 SV=4	1134	123.722	5.66	< 0.01	0.00101626	94.2474	28	63	28	0	115.165	28	7773.37	27	24.2504	14.7304	15.0775	0.347077	0.045775		reliably quantified	14.8099	14.8161	14.5508	14.7653	14.7097	14.7203	14.9382	15.5517	15.1557	15.0214	5	5	11.299	11.1591	-0.139894	0.690959		reliably quantified	11.2948	11.6386	11.3519	10.9855	11.2241	10.8862	10.6685	12.3288
Q8NFU3	TSTD1	Thiosulfate sulfurtransferase/rhodanese-like domain-containing protein 1 OS=Homo sapiens GN=TSTD1 PE=1 SV=3	115	12.522	6.07	< 0.01	0.00261609	5.11224	2	5	2	0	7.2657	2	540.118	2	14.7826	11.6712	11.0519	-0.619246	0.013349	+	sign. altered abundance	11.5098	11.7646	11.7083	11.4698	11.9034	11.5016	10.863	10.6086	10.8334	11.4531	5	5	8.81777	9.12175	0.30398	0.468679		reliably quantified	9.27624	9.04721	8.92888	8.32383	8.51268	10.5354	8.54808	8.74163
Q13951	CBFB	Core-binding factor subunit beta OS=Homo sapiens GN=CBFB PE=1 SV=2	182	21.495	6.6	< 0.01	0.00101626	15.1659	4	9	4	0	15.0582	3	1140.34	4	21.978	11.4839	11.3791	-0.104787	0.0470082		reliably quantified	11.491	11.603	11.3752	11.4035	11.5465	11.3504	11.3763	11.3452	11.4093	11.4142	5	5				1		not quantifiable
Q9BVA1	TUBB2B	Tubulin beta-2B chain OS=Homo sapiens GN=TUBB2B PE=1 SV=1	445	49.921	4.89	< 0.01	0.00101626	54.9332	11	64	1	0	103.328	11	7597.5	11	30.1124	13.0693	13.5375	0.468212	0.0475448		reliably quantified	13.0557	12.9461	13.0898	13.398	12.8567	13.2014	13.285	13.981	13.9552	13.2648	5	5	14.2899	14.7668	0.476962	0.0303807		reliably quantified	14.121	13.8563	14.3219	14.7588	14.3915	14.5424	14.9719	14.8343
Q13885	TUBB2A	Tubulin beta-2A chain OS=Homo sapiens GN=TUBB2A PE=1 SV=1	445	49.875	4.89	< 0.01	0.00101626	54.9332	11	64	1	0	103.328	11	7597.5	11	30.1124	13.0693	13.5375	0.468212	0.0475448		reliably quantified	13.0557	12.9461	13.0898	13.398	12.8567	13.2014	13.285	13.981	13.9552	13.2648	5	5	14.2899	14.7668	0.476962	0.0303807		reliably quantified	14.121	13.8563	14.3219	14.7588	14.3915	14.5424	14.9719	14.8343
Q9NQP4	PFDN4	Prefoldin subunit 4 OS=Homo sapiens GN=PFDN4 PE=1 SV=1	134	15.305	4.53	< 0.01	0.00101626	12.2294	3	6	3	0	12.4373	3	988.56	3	28.3582	11.9517	11.7619	-0.189831	0.0475742		reliably quantified	11.8655	12.1114	11.8883	11.9461	11.9472	11.8328	11.7798	11.5905	11.6212	11.9849	5	5				1		not quantifiable
Q58FG1	HSP90AA4P	Putative heat shock protein HSP 90-alpha A4 OS=Homo sapiens GN=HSP90AA4P PE=5 SV=1	418	47.682	5.19	< 0.01	0.00101626	11.8328	2	14	1	0	25.9746	2	1881.27	2	4.78469	12.7537	13.2458	0.492071	0.0476199		reliably quantified	12.8989	12.6276	12.6013	13.2498	12.3911	13.0595	12.9286	13.5415	13.6688	13.0305	5	5	11.5575	11.4453	-0.112164	0.356843		reliably quantified	11.7086	11.4908	11.3077	11.8182	11.4622	11.4325	11.314	11.6253
P62158	CALM3; CALM2; CALM1	Calmodulin OS=Homo sapiens GN=CALM1 PE=1 SV=2	149	16.827	4.22	< 0.01	0.00101626	94.342	15	91	14	1	183.299	13	12255.2	14	70.4698	16.1114	15.7117	-0.39964	0.0485067		reliably quantified	16.1572	16.3455	16.1134	15.7502	16.1905	16.0452	15.7837	15.4657	15.3092	15.9549	5	5	14.5549	14.5177	-0.0371937	0.92205		reliably quantified	14.6628	15.1479	14.6553	13.9645	14.3438	14.2133	13.4361	15.1181
P61758	VBP1	Prefoldin subunit 3 OS=Homo sapiens GN=VBP1 PE=1 SV=3	197	22.643	7.11	< 0.01	0.00101626	13.9327	5	10	5	0	17.9954	5	1289.26	5	21.3198	12.6118	12.4895	-0.122246	0.0495188		reliably quantified	12.5046	12.7681	12.5366	12.6	12.6496	12.4054	12.5204	12.4602	12.5335	12.5282	5	5				1		not quantifiable
Q9H0D6	XRN2	5'-3' exoribonuclease 2 OS=Homo sapiens GN=XRN2 PE=1 SV=1	950	108.513	7.47	< 0.01	0.00101626	12.471	4	10	4	0	16.5159	4	916.743	4	3.78947	10.5021	10.8423	0.340146	0.0504029		reliably quantified	10.515	10.2807	10.7172	10.4317	10.5661	10.5886	10.6081	11.1438	11.1648	10.7062	5	5				1		not quantifiable
Q13509	TUBB3	Tubulin beta-3 chain OS=Homo sapiens GN=TUBB3 PE=1 SV=2	450	50.4	4.93	< 0.01	0.00101626	30.5132	7	27	1	0	50.7082	7	3680.22	7	17.1111	12.9789	13.3725	0.393529	0.0506425		reliably quantified	12.9836	12.9319	12.9823	13.2086	12.7883	13.0654	13.121	13.785	13.7331	13.1576	5	5	13.2633	13.7362	0.472873	0.0149		reliably quantified	13.0575	12.9592	13.2705	13.6747	13.3546	13.552	13.8976	13.942
Q9NWH9	SLTM	SAFB-like transcription modulator OS=Homo sapiens GN=SLTM PE=1 SV=2	1034	117.079	7.87	< 0.01	0.00101626	16.0844	5	10	5	0	13.5948	4	1601.38	5	6.18956	11.9726	12.2202	0.247528	0.0506854		reliably quantified	12.12	11.8484	12.0132	11.9142	11.9675	12.5849	12.1154	12.1407	12.013	12.2468	5	5	7.05208	7.58631	0.534236	0.285183		reliably quantified	6.00738	6.46225	7.56023	7.39422	7.8363	7.88087	8.29891	6.55271
Q06323	PSME1	Proteasome activator complex subunit 1 OS=Homo sapiens GN=PSME1 PE=1 SV=1	249	28.705	6.02	< 0.01	0.00101626	91.5371	14	73	14	0	139.437	14	8707.86	14	52.2088	14.9893	14.6774	-0.311961	0.0510481		reliably quantified	14.9032	15.102	14.8949	15.0917	14.9548	14.768	15.0282	14.5735	14.2623	14.7548	5	5	15.1073	14.6778	-0.429435	0.0180745		reliably quantified	15.356	15.3023	15.0564	14.8134	15.0081	14.6407	14.7148	14.7476
Q9UNZ2	NSFL1C	NSFL1 cofactor p47 OS=Homo sapiens GN=NSFL1C PE=1 SV=2	370	40.548	5.1	< 0.01	0.00101626	65.033	13	43	13	0	87.0618	13	5735.05	13	43.7838	13.9817	13.6695	-0.312177	0.0515782		reliably quantified	13.9416	14.1299	13.9142	13.9064	14.0165	13.9268	13.8956	13.2053	13.6553	13.6646	5	5	10.5673	10.3953	-0.172001	0.623026		reliably quantified	10.7887	10.9732	10.4214	10.2708	10.3825	10.3909	9.73886	11.5544
P61158	ACTR3	Actin-related protein 3 OS=Homo sapiens GN=ACTR3 PE=1 SV=3	418	47.341	5.88	< 0.01	0.00101626	50.6029	14	34	14	0	63.0575	14	4105.48	14	42.1053	13.21	13.9009	0.690924	0.0137105	+	sign. altered abundance	13.1799	13.1166	13.2662	13.2818	13.2056	13.5493	13.5939	14.6301	14.1758	13.5556	5	5	12.3458	12.308	-0.0377425	0.753696		reliably quantified	12.1801	12.2655	12.4376	12.5095	12.3362	12.3374	12.0018	12.6097
P40121	CAPG	Macrophage-capping protein OS=Homo sapiens GN=CAPG PE=1 SV=2	348	38.474	6.19	< 0.01	0.00101626	80.7246	14	65	14	0	140.502	14	8877.64	13	43.3908	13.7616	14.6243	0.862623	0.014545	+	sign. altered abundance	13.643	13.6931	13.651	13.8723	13.9488	14.01	15.5498	14.8785	14.2818	14.4011	5	5	14.4933	14.7132	0.219871	0.349877		reliably quantified	14.6885	14.3691	14.3512	14.5475	14.5103	14.3128	15.5162	14.4773
O95218	ZRANB2	Zinc finger Ran-binding domain-containing protein 2 OS=Homo sapiens GN=ZRANB2 PE=1 SV=2	330	37.382	10.01	< 0.01	0.00101626	13.3017	4	10	4	0	19.2185	4	1411.88	4	12.7273	12.6789	12.141	-0.537859	0.0527568		reliably quantified	12.3947	12.4246	12.9238	12.6897	12.9615	12.338	12.2101	11.6029	11.8089	12.7452	5	5				1		not quantifiable
P39687	ANP32A	Acidic leucine-rich nuclear phosphoprotein 32 family member A OS=Homo sapiens GN=ANP32A PE=1 SV=1	249	28.568	4.09	< 0.01	0.00101626	75.3365	13	80	7	6	165.644	13	10788.4	13	44.1767	15.5302	15.1933	-0.336925	0.0541738		reliably quantified	15.5235	15.5739	15.5067	15.5658	15.4811	15.4902	14.9074	14.8322	15.1627	15.5739	5	5	13.766	13.2131	-0.552963	0.081729		reliably quantified	13.8217	14.2585	13.6437	13.057	14.0492	13.4398	12.6651	12.9833
Q08257	CRYZ	Quinone oxidoreductase OS=Homo sapiens GN=CRYZ PE=1 SV=1	329	35.185	8.44	< 0.01	0.00101626	16.5671	4	7	4	0	17.8767	4	784.431	3	16.7173	12.4194	11.8377	-0.581744	0.0556593		reliably quantified	12.4512	12.3539	12.2862	12.5493	12.4565	12.3522	12.5273	11.2133	11.6328	11.4628	5	5				1		not quantifiable
O43390	HNRNPR	Heterogeneous nuclear ribonucleoprotein R OS=Homo sapiens GN=HNRNPR PE=1 SV=1	633	70.899	8.13	< 0.01	0.00101626	93.8291	25	95	15	10	162.872	25	10754.5	25	34.2812	15.2637	15.0966	-0.167089	0.0557186		reliably quantified	15.2785	15.2516	15.194	15.5079	15.0867	15.1294	15.1684	15.0036	15.0976	15.0842	5	5	14.6828	14.4397	-0.24312	0.111464		reliably quantified	15.1606	14.4884	14.4928	14.6878	14.5847	14.5201	14.547	14.5047
P45973	CBX5	Chromobox protein homolog 5 OS=Homo sapiens GN=CBX5 PE=1 SV=1	191	22.211	5.86	< 0.01	0.00101626	32.8712	7	32	6	0	51.948	7	3951.25	7	36.1257	13.4225	12.9946	-0.427862	0.0557219		reliably quantified	13.3983	13.4747	13.4005	13.2901	13.5489	13.134	13.1131	12.366	12.8642	13.4958	5	5	12.5071	12.954	0.446962	0.410203		reliably quantified	12.7767	12.7064	12.6664	12.0841	12.3018	12.2298	12.7431	14.9081
P63244	GNB2L1; RACK1	Receptor of activated protein C kinase 1 OS=Homo sapiens GN=RACK1 PE=1 SV=3	317	35.055	7.69	< 0.01	0.00101626	34.707	10	20	10	0	42.421	10	2542.73	10	28.0757	14.195	13.5005	-0.694436	0.0145625	+	sign. altered abundance	14.1287	14.8929	13.7145	14.3869	13.8519	13.5352	13.2495	13.7042	13.5771	13.4367	5	5				1		not quantifiable
P42331	ARHGAP25	Rho GTPase-activating protein 25 OS=Homo sapiens GN=ARHGAP25 PE=1 SV=2	645	73.389	6.37	< 0.01	0.00101626	13.426	4	7	4	0	15.4651	4	724.894	3	6.35659	11.4579	11.6457	0.187789	0.055921		reliably quantified	11.373	11.4679	11.4578	11.4549	11.5358	11.4831	11.5869	11.4893	11.8461	11.8227	5	5				1		not quantifiable
Q86V81	ALYREF	THO complex subunit 4 OS=Homo sapiens GN=ALYREF PE=1 SV=3	257	26.872	11.15	< 0.01	0.00101626	34.4221	9	28	9	0	53.6359	8	3664.65	9	40.0778	13.2459	13.4316	0.185775	0.0559484		reliably quantified	13.2586	13.2521	13.2577	13.1604	13.3004	13.5786	13.6651	13.2503	13.3162	13.3479	5	5	11.8481	12.0309	0.182779	0.434683		reliably quantified	11.5108	11.8296	11.8273	12.0985	11.9744	12.3591	12.3581	11.5239
P57721	PCBP3	Poly(rC)-binding protein 3 OS=Homo sapiens GN=PCBP3 PE=2 SV=2	371	39.44	8.07	< 0.01	0.00101626	27.6013	5	29	1	0	54.5286	5	3897.66	5	15.903	10.5268	11.3375	0.810632	0.0147159	+	sign. altered abundance	10.3131	10.2617	10.6898	10.952	10.4174	10.8928	11.1208	11.2434	12.2103	11.2201	5	5				1		not quantifiable
Q13748	TUBA3D; TUBA3C	Tubulin alpha-3C/D chain OS=Homo sapiens GN=TUBA3C PE=1 SV=3	450	49.928	5.1	< 0.01	0.00101626	48.6474	10	36	10	0	79.0571	10	5018.44	10	27.7778	12.771	13.3101	0.539068	0.0567006		reliably quantified	12.7915	12.6711	12.6788	13.0964	12.6172	12.9995	12.8715	14.0093	13.6842	12.9857	5	5	13.8997	14.3219	0.422179	0.0176691		reliably quantified	13.8111	13.5911	13.9306	14.2204	13.9452	14.1387	14.434	14.5683
Q08170	SRSF4	Serine/arginine-rich splicing factor 4 OS=Homo sapiens GN=SRSF4 PE=1 SV=2	494	56.645	11.52	< 0.01	0.00101626	47.0376	12	50	7	6	88.8742	12	5185.16	12	20.2429	14.7087	14.35	-0.358725	0.0567433		reliably quantified	14.7863	14.8707	14.678	14.6776	14.5309	14.7484	14.2776	13.9871	14.0844	14.6524	5	5				1		not quantifiable
O00273	DFFA	DNA fragmentation factor subunit alpha OS=Homo sapiens GN=DFFA PE=1 SV=1	331	36.5	4.79	< 0.01	0.00101626	14.0207	5	10	5	0	19.0258	5	986.58	5	15.1057	13.0556	12.6415	-0.41407	0.0568833		reliably quantified	12.9772	13.2276	12.9211	12.9753	13.1769	12.8437	12.6995	12.0683	12.4799	13.1164	5	5				1		not quantifiable
Q32P51	HNRNPA1L2	Heterogeneous nuclear ribonucleoprotein A1-like 2 OS=Homo sapiens GN=HNRNPA1L2 PE=2 SV=2	320	34.204	9	< 0.01	0.00101626	93.393	21	98	15	0	209.639	21	13973.2	21	45.9375	14.9493	14.6443	-0.305014	0.0574256		reliably quantified	15.0022	15.1033	14.8464	15.1385	14.6563	14.9712	14.6079	14.3243	14.7424	14.5758	5	5	15.0391	14.5689	-0.470115	0.102135		reliably quantified	15.7124	15.337	14.9387	14.5411	14.6661	14.4245	14.2242	14.4392
O00233	PSMD9	26S proteasome non-ATPase regulatory subunit 9 OS=Homo sapiens GN=PSMD9 PE=1 SV=3	223	24.667	6.95	< 0.01	0.00101626	16.6826	5	10	5	0	18.4029	5	1208.16	5	22.4215	12.1277	11.7969	-0.330743	0.0578773		reliably quantified	12.0188	12.2433	12.1171	11.9343	12.3248	11.9121	11.4246	11.7937	11.6409	12.2133	5	5				1		not quantifiable
P10253	GAA	Lysosomal alpha-glucosidase OS=Homo sapiens GN=GAA PE=1 SV=4	952	105.257	6	< 0.01	0.00101626	26.2924	6	14	6	0	28.1327	6	1959.52	6	8.5084	12.6105	12.402	-0.208561	0.0579212		reliably quantified	12.5296	12.7701	12.4674	12.5948	12.6908	12.4599	12.4183	12.6503	12.2224	12.259	5	5				1		not quantifiable
P67809	YBX1	Nuclease-sensitive element-binding protein 1 OS=Homo sapiens GN=YBX1 PE=1 SV=3	324	35.903	9.88	< 0.01	0.00101626	88.9123	13	62	11	2	110.526	12	6748.41	13	47.8395	13.8174	13.5104	-0.306904	0.057958		reliably quantified	13.9879	14.0079	13.6608	13.7238	13.7064	13.6762	13.6693	13.119	13.3728	13.715	5	5	6.94485	6.94551	0.000656673	0.9984		reliably quantified	6.94598	7.4331	6.81104	6.41694	7.1172	7.1616	6.17552	7.42838
Q01130	SRSF2	Serine/arginine-rich splicing factor 2 OS=Homo sapiens GN=SRSF2 PE=1 SV=4	221	25.461	11.85	< 0.01	0.00101626	38.7528	8	30	8	0	35.7265	6	5180.77	8	29.4118	14.5345	13.9401	-0.594387	0.0593772		reliably quantified	14.7278	14.7688	14.4201	14.2947	14.461	14.5368	14.084	13.3193	13.3719	14.3886	5	5	11.0795	10.8631	-0.216448	0.25203		reliably quantified	11.2222	11.0351	11.3896	10.7192	11.0315	10.7229	10.9975	10.457
P13639	EEF2	Elongation factor 2 OS=Homo sapiens GN=EEF2 PE=1 SV=4	858	95.277	6.83	< 0.01	0.00101626	139.457	34	116	33	1	218.888	34	14874	34	42.0746	15.1514	15.5949	0.44345	0.0599492		reliably quantified	15.0916	14.985	15.1715	15.4098	15.0991	15.1264	15.3494	16.1217	15.9692	15.4075	5	5	14.412	14.4214	0.00934325	0.943541		reliably quantified	14.2271	14.1468	14.3204	14.8038	14.5621	14.5255	14.4178	14.2621
P55786	NPEPPS	Puromycin-sensitive aminopeptidase OS=Homo sapiens GN=NPEPPS PE=1 SV=2	919	103.211	5.72	< 0.01	0.00101626	11.627	3	6	3	0	11.8942	3	670.497	3	3.69967	11.6608	11.4003	-0.260473	0.0606969		reliably quantified	11.8004	11.9025	11.4479	11.681	11.4721	11.4911	11.2153	11.6077	11.2183	11.4692	5	5				1		not quantifiable
P60900	PSMA6	Proteasome subunit alpha type-6 OS=Homo sapiens GN=PSMA6 PE=1 SV=1	246	27.382	6.76	< 0.01	0.00101626	44.0631	10	30	10	0	62.7983	10	4085.44	10	41.4634	14.1392	13.8795	-0.259694	0.0628697		reliably quantified	13.9623	14.3105	14.1998	14.1165	14.107	14.1539	13.7824	14.112	13.7387	13.6106	5	5	10.669	10.5988	-0.070209	0.731578		reliably quantified	10.5204	10.7957	10.7015	10.4911	10.8363	10.5114	10.0773	11.2097
P07339	CTSD	Cathepsin D OS=Homo sapiens GN=CTSD PE=1 SV=1	412	44.524	6.54	< 0.01	0.00101626	35.6389	11	24	11	0	45.4325	11	3086.35	11	31.3107	13.6248	13.372	-0.252786	0.0634618		reliably quantified	13.6939	13.7499	13.2587	13.8954	13.5258	13.4811	13.344	13.4532	13.3687	13.2128	5	5	10.7563	10.8433	0.0870167	0.754099		reliably quantified	11.0396	11.0303	10.8282	10.4028	10.4807	11.0256	10.2439	11.4184
Q9Y6M1	IGF2BP2	Insulin-like growth factor 2 mRNA-binding protein 2 OS=Homo sapiens GN=IGF2BP2 PE=1 SV=2	599	66.081	8.46	< 0.01	0.00101626	11.5725	4	10	4	0	16.7226	4	1253.29	4	8.34725	11.7443	12.0679	0.323656	0.0635456		reliably quantified	11.7109	11.7514	11.7516	11.8285	11.6789	12.0139	12.5688	11.6936	12.1648	11.8985	5	5	7.52881	7.32423	-0.204577	0.650951		reliably quantified	7.75631	6.67637	7.74831	7.87637	7.58668	8.4551	7.6161	6.9842
Q6PEY2	TUBA3E	Tubulin alpha-3E chain OS=Homo sapiens GN=TUBA3E PE=1 SV=2	450	49.827	5.14	< 0.01	0.00101626	41.418	7	28	7	0	66.7831	7	4234.54	7	21.5556	12.3479	12.9503	0.602374	0.063663		reliably quantified	12.3804	12.251	12.2516	12.7175	12.1391	12.6019	12.3748	13.7746	13.3321	12.668	5	5	13.476	13.9443	0.468233	0.0223421		reliably quantified	13.3911	13.0899	13.5135	13.8544	13.5313	13.7166	14.0685	14.1292
P07437	TUBB	Tubulin beta chain OS=Homo sapiens GN=TUBB PE=1 SV=2	444	49.639	4.89	< 0.01	0.00101626	85.7129	17	86	4	15	138.934	16	10225.8	17	40.991	13.817	14.2251	0.408113	0.0641263		reliably quantified	13.8178	13.718	13.807	14.1482	13.5937	13.9127	14.0154	14.6381	14.6234	13.9358	5	5	15.1105	15.5958	0.48529	0.0693994		reliably quantified	14.9241	14.5764	15.1161	15.622	15.3141	15.4247	16.0659	15.4502
P17661	DES	Desmin OS=Homo sapiens GN=DES PE=1 SV=3	470	53.503	5.27	< 0.01	0.00101626	37.45	6	45	6	0	83.5214	6	4851	6	7.87234	13.6991	14.1497	0.45057	0.0654621		reliably quantified	13.7034	13.4802	13.6203	13.7453	13.9461	14.4533	13.7643	14.4397	13.5908	14.5003	5	5	13.7853	13.9459	0.160596	0.740468		reliably quantified	14.0158	13.6441	13.6796	13.5226	14.0642	14.5311	13.639	14.9151
P26641	EEF1G	Elongation factor 1-gamma OS=Homo sapiens GN=EEF1G PE=1 SV=3	437	50.087	6.67	< 0.01	0.00101626	22.9433	8	20	8	0	38.7696	8	2220.02	8	16.9336	13.378	13.6333	0.255314	0.0657678		reliably quantified	13.4652	13.3484	13.2562	13.4396	13.3805	13.3064	13.7306	13.6011	13.9948	13.5335	5	5				1		not quantifiable
P22061	PCMT1	Protein-L-isoaspartate(D-aspartate) O-methyltransferase OS=Homo sapiens GN=PCMT1 PE=1 SV=4	227	24.621	7.21	< 0.01	0.00101626	13.8706	4	10	4	0	19.4361	4	1266.32	4	26.8722	11.888	12.1943	0.306311	0.0657958		reliably quantified	11.942	11.9167	11.8214	11.8576	11.9021	12.031	11.9539	12.7354	12.215	12.0361	5	5	10.5419	10.3371	-0.204822	0.071429		reliably quantified	10.4092	10.5733	10.6315	10.535	10.5604	10.6194	10.1787	10.4902
P16402	HIST1H1D	Histone H1.3 OS=Homo sapiens GN=HIST1H1D PE=1 SV=2	221	22.336	11.02	< 0.01	0.00101626	129.765	25	192	9	0	371.653	22	26039.1	24	53.8462	13.6162	13.3331	-0.28313	0.0668128		reliably quantified	13.6919	13.6101	13.6641	13.5569	13.5581	13.1106	13.6751	13.2497	13.0335	13.5966	5	5	15.9194	16.1891	0.269688	0.57655		reliably quantified	15.5164	15.2781	15.7227	16.7255	16.3543	15.9793	17.1459	15.1064
P07954	FH	Fumarate hydratase, mitochondrial OS=Homo sapiens GN=FH PE=1 SV=3	510	54.602	8.76	< 0.01	0.00101626	27.2439	8	18	8	0	28.5408	8	1923.82	8	16.6667	12.4587	12.8847	0.425994	0.0671851		reliably quantified	12.5056	12.3702	12.575	12.5849	12.2577	12.9509	13.5307	12.6102	12.9296	12.402	5	5	12.4564	12.3779	-0.0785336	0.574393		reliably quantified	12.5969	12.1605	12.813	12.3892	12.3224	12.4366	12.1436	12.5317
Q15149	PLEC	Plectin OS=Homo sapiens GN=PLEC PE=1 SV=3	4684	531.466	5.96	< 0.01	0.00101626	41.0615	14	30	13	1	45.1551	14	3232.64	14	3.0743	13.3095	13.6304	0.320843	0.0677742		reliably quantified	13.2712	13.2818	13.2878	13.3129	13.3939	13.5476	13.5537	14.2157	13.4982	13.3367	5	5	9.29357	9.60645	0.312879	0.147051		reliably quantified	9.10424	9.20209	9.26208	9.45586	9.44356	10.0037	9.33684	10.0963
P52907	CAPZA1	F-actin-capping protein subunit alpha-1 OS=Homo sapiens GN=CAPZA1 PE=1 SV=3	286	32.902	5.69	< 0.01	0.00101626	49.8787	10	26	9	2	51.5603	9	3742.06	10	50	13.3563	13.6602	0.303982	0.0679693		reliably quantified	13.3664	13.0908	13.4141	13.5631	13.347	13.5353	13.3894	14.108	13.5527	13.7158	5	5	11.3746	11.0826	-0.292008	0.04017		reliably quantified	11.4073	11.4386	11.2208	11.424	11.3825	11.1682	11.4678	10.9854
Q0VD83	APOBR	Apolipoprotein B receptor OS=Homo sapiens GN=APOBR PE=1 SV=2	1088	114.805	4.4	< 0.01	0.00101626	25.563	7	16	7	0	31.9943	7	2253.18	7	7.16912	12.4208	12.8007	0.379913	0.0689589		reliably quantified	12.4048	12.5403	12.3087	12.4322	12.4177	12.7597	12.583	13.3206	13.0446	12.2954	5	5	5.57291	6.90854	1.33564	0.0861474		reliably quantified	5.29688	5.72528	6.06381	4.87637	5.90219	5.80405	7.13635	9.33912
P08133	ANXA6	Annexin A6 OS=Homo sapiens GN=ANXA6 PE=1 SV=3	673	75.826	5.6	< 0.01	0.00101626	108.586	32	82	32	0	156.939	31	9731.21	31	42.4963	15.9078	15.3148	-0.592991	0.0689937		reliably quantified	16.0896	16.0734	15.5961	16.1974	15.5825	15.7095	15.1262	16.0703	14.7314	14.9366	5	5	12.0783	12.0786	0.000277206	0.997993		reliably quantified	12.0396	12.156	12.0345	12.1182	12.0432	12.0431	12.0744	12.3239
P49407	ARRB1	Beta-arrestin-1 OS=Homo sapiens GN=ARRB1 PE=1 SV=2	418	47.036	6.2	< 0.01	0.00101626	14.0602	4	8	4	0	16.2453	4	1201.76	4	11.9617	12.3264	12.7513	0.424917	0.0690558		reliably quantified	12.4045	12.3013	12.2689	12.4789	12.1786	12.4105	12.7667	12.6784	13.4852	12.416	5	5				1		not quantifiable
P30040	ERP29	Endoplasmic reticulum resident protein 29 OS=Homo sapiens GN=ERP29 PE=1 SV=4	261	28.975	7.31	< 0.01	0.00101626	47.2786	11	32	11	0	65.0084	11	4672.24	11	46.3602	14.0563	14.2868	0.230488	0.0696562		reliably quantified	13.9643	14.2289	13.8563	14.0747	14.1573	14.4749	14.3189	14.4273	13.9784	14.2343	5	5				1		not quantifiable
P07741	APRT	Adenine phosphoribosyltransferase OS=Homo sapiens GN=APRT PE=1 SV=2	180	19.595	6.02	< 0.01	0.00101626	24.4542	5	11	5	0	20.3879	4	1632.78	5	40	11.1339	11.3677	0.233767	0.069995		reliably quantified	11.2946	11.0348	11.0168	11.2743	11.0491	11.5001	11.0844	11.6171	11.4007	11.2363	5	5	10.4557	10.3569	-0.0987871	0.605646		reliably quantified	10.5344	10.5998	10.4972	10.1494	10.4978	10.4261	9.75187	10.2983
Q13310	PABPC4	Polyadenylate-binding protein 4 OS=Homo sapiens GN=PABPC4 PE=1 SV=1	644	70.738	9.26	< 0.01	0.00101626	29.7777	6	20	6	0	43.5677	6	3045.12	6	11.8012	13.2913	13.0948	-0.196428	0.070307		reliably quantified	13.3588	13.2361	13.1987	13.5724	13.0902	13.0367	12.9781	13.2252	13.1575	13.0766	5	5	10.2757	10.3882	0.112471	0.707335		reliably quantified	10.3571	10.7223	10.3728	9.72831	10.1981	10.1169	9.83883	11.2618
O95626	ANP32D	Acidic leucine-rich nuclear phosphoprotein 32 family member D OS=Homo sapiens GN=ANP32D PE=2 SV=2	131	14.797	5.02	< 0.01	0.00101626	23.4758	5	21	1	0	49.675	5	3078.49	4	17.5573	10.2287	9.97952	-0.249188	0.0718621		reliably quantified	10.1464	10.5055	10.1464	10.1005	10.2448	10.2421	9.78791	9.87928	9.81325	10.175	5	5				1		not quantifiable
Q92928	RAB1C	Putative Ras-related protein Rab-1C OS=Homo sapiens GN=RAB1C PE=5 SV=2	201	22.003	5.43	< 0.01	0.00101626	22.6583	5	19	2	0	39.615	5	2653.35	5	31.3433	12.5733	12.8268	0.253501	0.0732423		reliably quantified	12.7269	12.6411	12.3823	12.6843	12.4319	13.0811	12.4983	13.0071	12.7594	12.7881	5	5				1		not quantifiable
P61247	RPS3A	40S ribosomal protein S3a OS=Homo sapiens GN=RPS3A PE=1 SV=2	264	29.926	9.73	< 0.01	0.00101626	26.1216	8	26	8	0	44.4103	8	2967.09	8	27.6515	13.0547	12.9343	-0.120403	0.0733178		reliably quantified	13.064	13.0635	13.0538	13.1843	12.9079	13.0539	12.8656	12.8828	12.8652	13.004	5	5	13.8932	14.2199	0.326638	0.186986		reliably quantified	13.9953	13.4974	13.8137	14.2416	13.9182	14.046	14.6252	13.983
P50395	GDI2	Rab GDP dissociation inhibitor beta OS=Homo sapiens GN=GDI2 PE=1 SV=2	445	50.631	6.47	< 0.01	0.00101626	77.8068	15	43	13	2	91.0903	15	5760.54	15	41.3483	14.6382	14.2811	-0.357161	0.0734496		reliably quantified	14.7377	14.8992	14.413	14.6596	14.4817	14.4358	13.8664	14.5841	13.9797	14.5393	5	5				1		not quantifiable
Q9NY65	TUBA8	Tubulin alpha-8 chain OS=Homo sapiens GN=TUBA8 PE=1 SV=1	449	50.062	5.06	< 0.01	0.00101626	45.4529	9	30	9	0	66.6197	9	4314.17	9	24.9443	11.9623	12.5275	0.565228	0.0738		reliably quantified	11.9904	11.9043	11.8458	12.2415	11.8295	12.2524	11.9798	13.4696	12.7132	12.2228	5	5	13.6847	14.1	0.415275	0.0189953		reliably quantified	13.5783	13.3507	13.7573	13.9709	13.7664	13.96	14.2596	14.1528
Q9UQ35	SRRM2	Serine/arginine repetitive matrix protein 2 OS=Homo sapiens GN=SRRM2 PE=1 SV=2	2752	299.438	12.06	< 0.01	0.00101626	24.1238	8	16	8	0	29.8846	8	2024.5	8	3.4157	12.8979	12.6453	-0.252656	0.0745714		reliably quantified	12.9885	13.0082	12.7318	12.9646	12.7964	12.7328	12.2789	12.5078	12.8828	12.8239	5	5				1		not quantifiable
Q13409	DYNC1I2	Cytoplasmic dynein 1 intermediate chain 2 OS=Homo sapiens GN=DYNC1I2 PE=1 SV=3	638	71.412	5.2	< 0.01	0.00101626	25.6055	5	16	5	0	30.8892	5	2448.76	5	9.71787	11.8239	11.9913	0.167459	0.0748507		reliably quantified	11.8093	11.7918	11.8722	11.8693	11.7766	11.9408	12.2802	11.8041	11.9709	11.9608	5	5	10.0411	10.2495	0.20849	0.0992524		reliably quantified	10.1884	9.84076	10.2048	9.94572	10.0256	10.2198	10.4942	10.2254
P23588	EIF4B	Eukaryotic translation initiation factor 4B OS=Homo sapiens GN=EIF4B PE=1 SV=2	611	69.11	5.73	< 0.01	0.00101626	75.0828	17	52	17	0	103.25	16	5952.15	17	31.9149	14.3831	14.1203	-0.262779	0.0755353		reliably quantified	14.3923	14.4963	14.3932	14.1507	14.4826	14.1747	13.9847	13.7918	14.1775	14.4728	5	5	10.5026	10.1632	-0.33937	0.00302507		reliably quantified	10.5187	10.7193	10.5256	10.3575	10.3917	10.0755	10.3454	10.1288
P53396	ACLY	ATP-citrate synthase OS=Homo sapiens GN=ACLY PE=1 SV=3	1101	120.762	7.33	< 0.01	0.00101626	22.6314	7	14	7	0	28.0992	7	1531.25	7	7.62943	12.3382	12.6322	0.294044	0.0759997		reliably quantified	12.4153	12.2219	12.3464	12.488	12.2194	12.5869	12.312	12.8427	13.0204	12.3993	5	5				1		not quantifiable
Q01844	EWSR1	RNA-binding protein EWS OS=Homo sapiens GN=EWSR1 PE=1 SV=1	656	68.436	9.33	< 0.01	0.00101626	28.1345	5	24	5	0	45.8868	5	3290.01	5	8.38415	13.6567	13.2902	-0.366554	0.0766157		reliably quantified	13.7588	13.855	13.6258	13.6783	13.3657	13.4236	13.4354	13.2624	12.6846	13.6449	5	5	10.6116	10.4305	-0.181091	0.468889		reliably quantified	10.604	10.5188	10.5442	10.5531	10.838	10.8083	10.6167	9.5951
Q13765	NACA	Nascent polypeptide-associated complex subunit alpha OS=Homo sapiens GN=NACA PE=1 SV=1	215	23.37	4.56	< 0.01	0.00101626	26.9726	6	19	6	0	36.7596	5	2658.09	6	35.814	13.4222	13.0679	-0.354276	0.076761		reliably quantified	13.5791	13.8589	13.2772	13.477	12.9185	13.0912	12.9411	12.8675	13.1227	13.3168	5	5	11.674	11.2043	-0.469718	0.00450924		reliably quantified	11.5266	11.949	11.5291	11.4554	11.9102	11.2747	11.0331	11.1121
E9PAV3	NACA	Nascent polypeptide-associated complex subunit alpha, muscle-specific form OS=Homo sapiens GN=NACA PE=1 SV=1	2078	205.295	9.58	< 0.01	0.00101626	26.9726	6	19	6	0	36.7596	5	2658.09	6	3.70549	13.4222	13.0679	-0.354276	0.076761		reliably quantified	13.5791	13.8589	13.2772	13.477	12.9185	13.0912	12.9411	12.8675	13.1227	13.3168	5	5	11.674	11.2043	-0.469718	0.00450924		reliably quantified	11.5266	11.949	11.5291	11.4554	11.9102	11.2747	11.0331	11.1121
Q9H169	STMN4	Stathmin-4 OS=Homo sapiens GN=STMN4 PE=2 SV=1	189	22.057	5.99	< 0.01	0.00101626	11.7066	3	18	3	0	29.0805	3	1753.07	3	4.7619	13.3503	12.8637	-0.486613	0.0768586		reliably quantified	13.136	13.3873	13.453	13.1285	13.6467	12.8008	13.2025	12.3515	12.456	13.5075	5	5				1		not quantifiable
Q08211	DHX9	ATP-dependent RNA helicase A OS=Homo sapiens GN=DHX9 PE=1 SV=4	1270	140.869	6.84	< 0.01	0.00101626	32.2612	13	38	13	0	51.9082	13	3346.85	13	9.29134	13.5537	13.7596	0.205926	0.0769185		reliably quantified	13.49	13.4843	13.5295	13.7429	13.5218	13.604	13.7352	13.9395	13.9908	13.5286	5	5	12.6658	12.8892	0.223376	0.198963		reliably quantified	12.6143	12.6071	12.5337	12.9408	12.633	12.8617	13.2585	12.4166
Q9BTT0	ANP32E	Acidic leucine-rich nuclear phosphoprotein 32 family member E OS=Homo sapiens GN=ANP32E PE=1 SV=1	268	30.674	3.85	< 0.01	0.00101626	38.0468	9	26	9	0	52.5727	9	3481.76	9	30.597	13.599	13.3971	-0.201972	0.0774243		reliably quantified	13.7211	13.589	13.5075	13.7086	13.469	13.2148	13.2012	13.6319	13.3745	13.563	5	5	7.02761	6.3985	-0.62911	0.0447778		reliably quantified	7.45216	6.98832	6.21065	7.34768	7.13923	6.01351	6.42345	6.30809
P28066	PSMA5	Proteasome subunit alpha type-5 OS=Homo sapiens GN=PSMA5 PE=1 SV=3	241	26.394	4.79	< 0.01	0.00101626	23.2677	6	20	6	0	37.5006	6	2801.86	6	28.6307	13.4784	13.3008	-0.177527	0.0780522		reliably quantified	13.3067	13.6079	13.5816	13.4581	13.4375	13.5419	13.2805	13.3588	13.1504	13.1726	5	5	11.4055	11.6528	0.24734	0.186792		reliably quantified	11.3492	11.3977	11.4635	11.4004	11.4168	11.8835	11.7265	11.9566
P80303	NUCB2	Nucleobindin-2 OS=Homo sapiens GN=NUCB2 PE=1 SV=2	420	50.164	5.12	< 0.01	0.00101626	27.34	7	14	6	1	25.2786	7	1924.16	7	24.0476	12.8199	12.2921	-0.527754	0.0785145		reliably quantified	12.9172	12.9878	12.5654	12.7738	12.8551	12.8039	12.7327	11.6656	11.6877	12.5707	5	5	9.279	9.35715	0.078149	0.789314		reliably quantified	9.46681	9.23624	9.45121	9.1629	9.07783	9.47294	8.58492	8.88781
P55072	VCP	Transitional endoplasmic reticulum ATPase OS=Homo sapiens GN=VCP PE=1 SV=4	806	89.266	5.26	< 0.01	0.00101626	164.395	38	116	38	0	217.159	37	14888.9	37	51.6129	15.2694	15.4743	0.204922	0.0794613		reliably quantified	15.3173	15.041	15.4167	15.4812	15.0907	15.5628	15.4388	15.4395	15.6095	15.3208	5	5	15.052	14.6684	-0.38357	0.000827488		reliably quantified	15.0846	14.9502	14.9918	15.1727	15.0606	14.7146	14.4619	14.7977
P26885	FKBP2	Peptidyl-prolyl cis-trans isomerase FKBP2 OS=Homo sapiens GN=FKBP2 PE=1 SV=2	142	15.639	9.13	< 0.01	0.00101626	13.8155	5	12	5	0	25.6781	5	1315.03	5	29.5775	13.4501	13.2069	-0.243165	0.0806071		reliably quantified	13.4161	13.5383	13.3854	13.3613	13.5493	13.5607	12.9965	13.0501	13.0138	13.4134	5	5				1		not quantifiable
P68366	TUBA4A	Tubulin alpha-4A chain OS=Homo sapiens GN=TUBA4A PE=1 SV=1	448	49.892	5.06	< 0.01	0.00101626	57.6771	12	42	12	0	84.4868	12	5485.95	12	31.4732	12.7512	13.1881	0.436964	0.080868		reliably quantified	12.7315	12.7068	12.6474	12.9988	12.6713	12.9292	12.7799	13.8894	13.4426	12.8995	5	5	14.6714	15.0744	0.402996	0.0203371		reliably quantified	14.5312	14.3768	14.6627	15.0008	14.7857	14.9193	15.239	15.1955
Q9BS26	ERP44	Endoplasmic reticulum resident protein 44 OS=Homo sapiens GN=ERP44 PE=1 SV=1	406	46.941	5.26	< 0.01	0.00101626	16.6075	4	10	4	0	17.2382	4	1065.46	4	9.35961	11.8749	12.1119	0.237003	0.0821827		reliably quantified	11.8679	11.8785	11.8252	11.9615	11.8414	12.253	12.2649	12.2279	11.6464	12.1674	5	5				1		not quantifiable
O00193	C11orf58	Small acidic protein OS=Homo sapiens GN=SMAP PE=1 SV=1	183	20.32	4.72	< 0.01	0.00101626	29.5464	5	14	5	0	36.9074	5	2400.29	5	16.9399	13.1807	12.7737	-0.406943	0.0832129		reliably quantified	13.0284	13.1406	13.2072	13.0457	13.4814	13.197	12.8567	12.4599	12.2277	13.1273	5	5				1		not quantifiable
P12270	TPR	Nucleoprotein TPR OS=Homo sapiens GN=TPR PE=1 SV=3	2363	267.131	5.02	< 0.01	0.00101626	98.971	29	67	29	0	115.071	27	8307.77	29	12.2302	14.8571	14.6451	-0.211992	0.0839893		reliably quantified	14.8835	14.7424	14.8732	14.8501	14.9363	14.6979	14.5882	14.4908	14.436	15.0126	5	5	11.0821	10.9969	-0.0851845	0.699568		reliably quantified	11.1263	10.8682	11.1098	11.1358	11.1703	10.9652	11.7221	10.5218
P84103	SRSF3	Serine/arginine-rich splicing factor 3 OS=Homo sapiens GN=SRSF3 PE=1 SV=1	164	19.318	11.65	< 0.01	0.00101626	39.2109	11	62	10	0	109.06	11	6955.99	11	46.3415	14.7797	14.4122	-0.367509	0.0844698		reliably quantified	14.9264	15.0142	14.6879	14.8012	14.469	14.7915	14.3438	14.2949	13.8962	14.7348	5	5	13.7886	13.6283	-0.160381	0.457649		reliably quantified	14.1899	14.0269	13.513	13.3356	13.8778	13.4169	14.0023	13.2677
P49753	ACOT2	Acyl-coenzyme A thioesterase 2, mitochondrial OS=Homo sapiens GN=ACOT2 PE=1 SV=6	483	53.185	8.47	< 0.01	0.00101626	12.842	3	9	3	0	13.5243	3	906.85	3	6.41822	11.327	11.0405	-0.286549	0.084611		reliably quantified	11.2031	11.1406	11.4849	11.3217	11.4849	11.1003	11.5069	10.8601	10.8504	10.8846	5	5	8.57645	8.75293	0.176475	0.247407		reliably quantified	8.67034	8.32619	8.68272	8.74187	8.46115	8.59196	8.98472	8.62688
Q01105	SET	Protein SET OS=Homo sapiens GN=SET PE=1 SV=3	290	33.469	4.32	< 0.01	0.00101626	59.0981	13	71	13	0	124.122	13	8163.49	13	38.2759	15.2592	14.8607	-0.39844	0.0875887		reliably quantified	15.2516	15.3534	15.2481	15.173	15.2697	15.3353	14.9177	14.1479	14.7829	15.1197	5	5	14.2634	13.209	-1.05435	0.00859999		reliably quantified	14.5743	14.8626	13.9679	13.582	14.3301	13.6052	12.9595	12.6685
Q99829	CPNE1	Copine-1 OS=Homo sapiens GN=CPNE1 PE=1 SV=1	537	59.022	5.83	< 0.01	0.00101626	28.9217	6	14	6	0	34.6888	6	2107.83	6	13.7803	12.9239	12.7642	-0.159709	0.0883256		reliably quantified	13.0284	12.949	12.8119	13.0816	12.7488	12.8171	12.57	12.8227	12.8553	12.7561	5	5				1		not quantifiable
Q9H0U4	RAB1B	Ras-related protein Rab-1B OS=Homo sapiens GN=RAB1B PE=1 SV=1	201	22.157	5.73	< 0.01	0.00101626	34.2612	9	27	3	6	53.8785	9	3522.44	9	55.7214	12.7895	13.0338	0.244263	0.0884228		reliably quantified	12.9533	12.8627	12.5996	12.8823	12.6496	13.2744	12.6911	13.2444	12.9771	12.9819	5	5				1		not quantifiable
P62136	PPP1CA	Serine/threonine-protein phosphatase PP1-alpha catalytic subunit OS=Homo sapiens GN=PPP1CA PE=1 SV=1	330	37.488	6.33	< 0.01	0.00101626	16.7453	5	14	2	2	25.5003	5	1557.46	5	17.5758	12.2034	12.575	0.371554	0.0892308		reliably quantified	12.186	12.4012	11.9016	12.3934	12.1349	12.3133	12.3499	12.9927	12.9745	12.2446	5	5	8.09597	8.06997	-0.0259961	0.902988		reliably quantified	8.72619	8.17594	7.66584	7.97153	7.94032	8.31185	8.03705	7.80134
P51858	HDGF	Hepatoma-derived growth factor OS=Homo sapiens GN=HDGF PE=1 SV=1	240	26.772	4.73	< 0.01	0.00101626	119.198	22	95	20	2	199.617	22	13135.6	21	69.5833	15.8799	15.4124	-0.467522	0.0895314		reliably quantified	15.9219	16.1689	15.7665	15.5296	16.0126	15.8554	15.6164	14.6952	15.1545	15.7405	5	5	12.5021	12.4706	-0.0314744	0.874337		reliably quantified	12.7667	12.9393	12.4696	12.1553	12.1796	12.2522	12.4721	12.1947
P09960	LTA4H	Leukotriene A-4 hydrolase OS=Homo sapiens GN=LTA4H PE=1 SV=2	611	69.241	6.18	< 0.01	0.00101626	51.9809	14	30	14	0	57.485	14	4005.31	14	25.5319	14.3947	13.9672	-0.42753	0.0897021		reliably quantified	14.5021	14.6957	14.0558	14.5253	14.1947	14.0466	13.7523	14.6719	13.6408	13.7244	5	5				1		not quantifiable
Q14978	NOLC1	Nucleolar and coiled-body phosphoprotein 1 OS=Homo sapiens GN=NOLC1 PE=1 SV=2	699	73.56	9.47	< 0.01	0.00101626	33.7328	11	31	11	0	45.2838	10	3651.3	11	15.4506	13.4195	13.0465	-0.373012	0.0912052		reliably quantified	13.4004	12.8511	13.7903	13.4789	13.5768	13.1634	13.1583	12.6459	12.956	13.3089	5	5	13.7317	13.6794	-0.0523112	0.828844		reliably quantified	13.824	13.594	13.6743	13.7335	13.8329	13.7186	13.8351	12.854
P00338	LDHA	L-lactate dehydrogenase A chain OS=Homo sapiens GN=LDHA PE=1 SV=2	332	36.665	8.27	< 0.01	0.00101626	63.7685	16	40	13	0	67.1095	14	5825.39	16	32.8313	14.2111	13.727	-0.4841	0.0913109		reliably quantified	14.2235	14.7043	13.7751	14.6557	13.6969	13.5978	13.8708	14.0699	13.2592	13.8373	5	5	12.9728	12.9947	0.0218843	0.922055		reliably quantified	13.0142	12.8324	13.0017	12.9446	13.071	13.0958	13.7803	12.8055
P0DME0	SETP18; SETSIP	Protein SETSIP OS=Homo sapiens GN=SETSIP PE=1 SV=1	302	34.861	4.31	< 0.01	0.00101626	43.7035	9	58	9	0	99.3609	9	6767.86	9	21.1921	14.9135	14.4917	-0.421804	0.0917787		reliably quantified	14.8947	15.0101	14.8838	14.8701	14.9088	14.977	14.5152	13.708	14.4699	14.7884	5	5	14.2634	13.209	-1.05435	0.00859999		reliably quantified	14.5743	14.8626	13.9679	13.582	14.3301	13.6052	12.9595	12.6685
P30050	RPL12	60S ribosomal protein L12 OS=Homo sapiens GN=RPL12 PE=1 SV=1	165	17.808	9.42	< 0.01	0.00101626	27.3246	6	18	6	0	32.4119	6	2051.17	6	53.3333	10.9795	11.1451	0.165617	0.0922384		reliably quantified	11.0915	11.0404	10.895	11.0403	10.8301	11.1071	11.322	11.223	11.186	10.8873	5	5	13.0145	13.1864	0.171944	0.257577		reliably quantified	13.1748	12.9643	13.0034	13.2775	12.6523	13.0392	13.0268	13.2019
Q15293	RCN1	Reticulocalbin-1 OS=Homo sapiens GN=RCN1 PE=1 SV=1	331	38.866	5	< 0.01	0.00101626	16.3121	4	12	4	0	22.7548	4	1290.18	4	10.8761	12.8235	12.4814	-0.342138	0.0925667		reliably quantified	12.9748	12.8854	12.7481	12.811	12.6985	12.9242	12.8755	12.2927	12.1652	12.1493	5	5				1		not quantifiable
P35659	DEK	Protein DEK OS=Homo sapiens GN=DEK PE=1 SV=1	375	42.648	8.56	< 0.01	0.00101626	20.9472	7	20	7	0	32.3835	7	2438.75	7	17.6	12.4753	12.6298	0.154554	0.0943976		reliably quantified	12.5953	12.5533	12.4561	12.3085	12.4632	12.5962	12.8349	12.7044	12.5408	12.473	5	5	13.2891	13.3029	0.0137688	0.9594		reliably quantified	12.8774	13.0922	13.1494	13.9204	13.406	13.7104	13.6581	13.2983
O43768	ENSA	Alpha-endosulfine OS=Homo sapiens GN=ENSA PE=1 SV=1	121	13.381	7.24	< 0.01	0.00101626	36.6316	8	24	8	0	42.8912	6	3470.73	8	66.9421	14.0115	13.6533	-0.358249	0.0946165		reliably quantified	13.9875	14.28	13.8703	13.7825	14.1375	14.0739	13.2858	13.247	13.726	13.9337	5	5				1		not quantifiable
O75494	SRSF10; LOC100996657	Serine/arginine-rich splicing factor 10 OS=Homo sapiens GN=SRSF10 PE=1 SV=1	262	31.282	11.27	< 0.01	0.00101626	21.2102	7	18	7	0	34.1583	7	2160.75	7	24.8092	13.4106	13.1261	-0.28448	0.0947281		reliably quantified	13.5495	13.5171	13.2689	13.5948	13.1226	13.4411	12.8958	12.9609	12.9396	13.3932	5	5	11.6006	11.4191	-0.181424	0.394961		reliably quantified	12.0794	11.5716	11.445	11.3856	11.5211	11.4169	11.9413	11.0247
Q16881	TXNRD1	Thioredoxin reductase 1, cytoplasmic OS=Homo sapiens GN=TXNRD1 PE=1 SV=3	649	70.862	7.39	< 0.01	0.00101626	19.5183	6	12	6	0	23.5111	6	1527.63	6	11.094	12.7585	12.5132	-0.245264	0.0952352		reliably quantified	12.5786	13.0827	12.6665	12.7818	12.6828	12.4849	12.2059	12.7599	12.6814	12.4339	5	5				1		not quantifiable
P05091	ALDH2	Aldehyde dehydrogenase, mitochondrial OS=Homo sapiens GN=ALDH2 PE=1 SV=2	517	56.346	7.05	< 0.01	0.00101626	50.9368	11	32	9	0	65.9591	11	4463.38	11	23.7911	13.8566	13.4627	-0.393924	0.0953365		reliably quantified	13.7572	13.9076	13.6373	14.2301	13.751	13.3294	13.6852	13.7003	13.788	12.8107	5	5	13.0899	12.6932	-0.39665	0.35894		reliably quantified	13.1672	13.2016	13.3399	12.8635	12.877	12.6794	12.5409	14.0433
P35527	KRT9	Keratin, type I cytoskeletal 9 OS=Homo sapiens GN=KRT9 PE=1 SV=3	623	62.027	5.24	< 0.01	0.00101626	108.889	21	118	21	0	195.682	21	14477.7	21	46.3884	13.8983	13.2426	-0.65573	0.0956731		reliably quantified	13.9889	13.7326	13.1792	15.1256	13.4654	13.2816	13.1683	13.2177	12.996	13.5494	5	5	15.3292	15.6962	0.367078	0.675058		reliably quantified	14.6022	18.0216	14.5253	14.8193	14.6773	15.2874	14.7976	14.9915
P27482	CALML3	Calmodulin-like protein 3 OS=Homo sapiens GN=CALML3 PE=1 SV=2	149	16.88	4.42	< 0.01	0.00101626	12.8801	3	17	2	0	26.0121	3	1238.03	3	42.953	12.0655	11.8302	-0.235264	0.096707		reliably quantified	12.2061	12.443	11.8122	12.0572	11.809	11.8652	11.7026	11.887	11.8627	11.8336	5	5				1		not quantifiable
Q9Y5L4	TIMM13	Mitochondrial import inner membrane translocase subunit Tim13 OS=Homo sapiens GN=TIMM13 PE=1 SV=1	95	10.493	8.18	< 0.01	0.00101626	15.6642	3	8	3	0	15.6623	3	984.821	3	36.8421	10.2182	10.5068	0.288569	0.0967673		reliably quantified	10.3894	10.1459	10.153	10.2202	10.1827	10.1317	11.0008	10.523	10.5544	10.3243	5	5	10.9682	10.875	-0.0932445	0.682039		reliably quantified	10.9834	11.2509	11.075	10.6938	10.838	11.1996	10.1297	11.1944
P52272	HNRNPM	Heterogeneous nuclear ribonucleoprotein M OS=Homo sapiens GN=HNRNPM PE=1 SV=3	730	77.464	8.7	< 0.01	0.00101626	80.9687	23	77	23	0	115.529	22	7835.38	22	30.6849	14.4009	14.67	0.269065	0.0972679		reliably quantified	14.35	14.3633	14.4669	14.5985	14.2259	14.4313	14.6718	14.6313	15.1463	14.4692	5	5	15.1596	15.3382	0.17858	0.182963		reliably quantified	15.335	15.0496	14.9681	15.2508	15.1946	15.3603	15.6836	15.1674
P29692	EEF1D	Elongation factor 1-delta OS=Homo sapiens GN=EEF1D PE=1 SV=5	281	31.103	5.01	< 0.01	0.00101626	46.2471	12	42	11	1	82.5327	11	5250.77	12	48.7544	13.9976	14.1457	0.148095	0.0980434		reliably quantified	14.0383	14.0992	13.9663	13.9195	13.9646	13.9231	14.2024	14.1216	14.3596	14.1217	5	5	13.961	13.5906	-0.370364	0.0860213		reliably quantified	13.9861	14.123	14.1066	13.6048	13.9843	13.6212	13.105	13.8982
P07858	CTSB	Cathepsin B OS=Homo sapiens GN=CTSB PE=1 SV=3	339	37.797	6.3	< 0.01	0.00101626	19.3478	4	18	4	0	30.7044	4	2082.39	4	9.43953	13.766	13.455	-0.311007	0.0982686		reliably quantified	13.8497	13.9062	13.6262	13.5568	13.8912	13.6441	13.3871	13.7781	12.9062	13.5594	5	5				1		not quantifiable
O60234	GMFG	Glia maturation factor gamma OS=Homo sapiens GN=GMFG PE=1 SV=1	142	16.79	5.26	< 0.01	0.00101626	42.354	8	23	6	2	49.5887	7	2937.73	7	70.4225	14.0441	13.591	-0.453043	0.0993161		reliably quantified	13.9734	14.3431	13.9024	14.0362	13.9651	13.5581	12.7893	13.8483	13.5837	14.1757	5	5				1		not quantifiable
P19404	NDUFV2	NADH dehydrogenase [ubiquinone] flavoprotein 2, mitochondrial OS=Homo sapiens GN=NDUFV2 PE=1 SV=2	249	27.374	8.06	< 0.01	0.00101626	20.5987	5	12	5	0	23.26	5	1363.63	5	23.2932	12.7356	12.4696	-0.266081	0.0996781		reliably quantified	12.7507	12.9062	12.4759	12.7464	12.799	12.3714	12.7238	12.5616	12.0251	12.6659	5	5				1		not quantifiable
P37802	TAGLN2	Transgelin-2 OS=Homo sapiens GN=TAGLN2 PE=1 SV=3	199	22.377	8.25	< 0.01	0.00101626	141.385	20	143	20	0	268.165	20	17271.7	20	80.402	16.05	15.6498	-0.400151	0.099846		reliably quantified	15.9474	16.0851	16.008	15.9747	16.2348	16.194	15.0116	15.3517	15.761	15.9309	5	5	14.7043	14.5261	-0.178142	0.520121		reliably quantified	15.0238	15.1006	14.6469	14.1576	14.5924	14.9505	13.7516	14.709
Q14151	SAFB2	Scaffold attachment factor B2 OS=Homo sapiens GN=SAFB2 PE=1 SV=1	953	107.408	6.16	< 0.01	0.00101626	26.6046	10	21	3	0	33.026	10	2191.21	9	9.12907	10.156	9.83198	-0.32407	0.101982		reliably quantified	10.419	10.5651	9.76771	10.2669	9.76149	9.82785	9.89107	9.99633	9.69588	9.74875	5	5	9.99394	10.4113	0.417344	0.0422135		reliably quantified	10.2907	9.66388	9.81104	10.2114	9.99268	10.3138	10.6524	10.0085
Q9NY33	DPP3	Dipeptidyl peptidase 3 OS=Homo sapiens GN=DPP3 PE=1 SV=2	737	82.538	5.1	< 0.01	0.00101626	14.1377	5	10	5	0	18.1892	5	1136.64	5	6.64858	12.4188	12.0756	-0.343186	0.102424		reliably quantified	12.6276	12.9144	12.1012	12.257	12.194	12.2766	11.7668	12.3086	11.9026	12.1237	5	5				1		not quantifiable
Q14157	UBAP2L	Ubiquitin-associated protein 2-like OS=Homo sapiens GN=UBAP2L PE=1 SV=2	1087	114.465	7.11	< 0.01	0.00101626	17.5927	5	10	5	0	20.9915	5	1490.76	5	5.70377	11.8471	12.1468	0.299725	0.103019		reliably quantified	11.9765	11.8781	11.7882	11.7367	11.8558	11.8146	12.4443	11.8842	12.5798	12.011	5	5				1		not quantifiable
P22234	PAICS	Multifunctional protein ADE2 OS=Homo sapiens GN=PAICS PE=1 SV=3	425	47.049	7.23	< 0.01	0.00101626	40.1174	10	25	10	0	47.202	8	3620.76	10	24.9412	13.0105	13.397	0.386507	0.103497		reliably quantified	13.0165	12.9219	12.978	13.1506	12.9856	12.9884	13.12	13.396	14.1755	13.3053	5	5	12.2082	11.953	-0.255196	0.0307826		reliably quantified	12.0451	11.9579	12.2466	12.4756	12.3158	11.8988	11.9124	11.9096
P55769	NHP2L1; SNU13	NHP2-like protein 1 OS=Homo sapiens GN=SNU13 PE=1 SV=3	128	14.165	8.46	< 0.01	0.00101626	23.7795	6	18	6	0	30.2287	5	2411.19	6	44.5312	12.2058	12.5426	0.336852	0.103674		reliably quantified	12.1144	12.0512	12.1813	12.3949	12.2872	12.1946	12.826	12.0622	12.9026	12.7278	5	5	12.3466	11.9552	-0.391414	0.0593479		reliably quantified	12.4411	12.1482	12.3346	12.4758	12.3332	12.3217	11.9658	11.3338
P47756	CAPZB	F-actin-capping protein subunit beta OS=Homo sapiens GN=CAPZB PE=1 SV=4	277	31.331	5.59	< 0.01	0.00101626	43.5216	12	41	12	0	74.7964	12	4709.69	12	49.0975	14.176	14.3812	0.205253	0.103691		reliably quantified	14.1903	14.005	14.1923	14.3392	14.153	14.2652	14.1156	14.7245	14.394	14.4069	5	5	12.7867	12.7767	-0.0100462	0.942779		reliably quantified	12.8883	12.5005	12.879	12.8783	12.7874	12.6218	13.2019	12.824
P24752	ACAT1	Acetyl-CoA acetyltransferase, mitochondrial OS=Homo sapiens GN=ACAT1 PE=1 SV=1	427	45.171	8.85	< 0.01	0.00101626	22.2891	7	18	7	0	28.0406	7	1915.73	7	18.9696	12.2997	12.887	0.587275	0.104169		reliably quantified	12.2781	12.1998	12.3356	12.2536	12.4313	12.5242	14.1326	12.4013	12.6725	12.7043	5	5	12.1387	12.3736	0.234904	0.135476		reliably quantified	12.008	12.04	12.1641	12.254	12.2273	12.5187	12.7636	12.0013
Q99798	ACO2	Aconitate hydratase, mitochondrial OS=Homo sapiens GN=ACO2 PE=1 SV=2	780	85.372	7.61	< 0.01	0.00101626	72.4221	16	51	16	0	104.23	16	6221.98	16	23.2051	14.6669	14.4229	-0.244032	0.104171		reliably quantified	14.5633	14.6628	14.5801	14.865	14.6635	14.347	14.6645	14.1462	14.2072	14.7496	5	5	10.0409	9.40879	-0.632108	0.000198536		reliably quantified	10.0099	10.2778	10.0013	9.72528	10.1902	9.41138	9.37098	9.46401
P08134	RHOC	Rho-related GTP-binding protein RhoC OS=Homo sapiens GN=RHOC PE=1 SV=1	193	21.992	6.58	< 0.01	0.00101626	19.4949	4	16	4	0	29.4573	4	2224.93	4	25.9067	11.6376	12.1174	0.479723	0.104827		reliably quantified	11.6253	11.3307	11.6566	11.9429	11.6326	11.7991	11.5877	12.9377	12.3894	11.8729	5	5	11.8104	11.9153	0.104835	0.498892		reliably quantified	12.0223	11.7056	11.9003	11.6244	11.7996	11.8118	11.625	12.1601
Q05639	EEF1A2	Elongation factor 1-alpha 2 OS=Homo sapiens GN=EEF1A2 PE=1 SV=1	463	50.438	9.03	< 0.01	0.00101626	24.8992	7	32	7	0	55.3182	7	3698.77	7	14.0389	12.7224	13.2227	0.500231	0.105743		reliably quantified	12.8798	12.585	12.7572	12.7392	12.651	12.8017	12.9132	13.7643	13.9696	12.6645	5	5	13.8538	13.9582	0.104437	0.539436		reliably quantified	13.8032	13.4514	13.7347	14.3437	13.9358	14.0137	14.2142	13.8169
P07477	PRSS1	Trypsin-1 OS=Homo sapiens GN=PRSS1 PE=1 SV=1	247	26.541	6.51	< 0.01	0.00101626	14.1389	2	34	2	0	60.2075	2	4240.96	2	7.28745	14.7639	14.1825	-0.58141	0.106147		reliably quantified	15.5053	15.479	14.1857	14.5983	14.0511	14.0403	14.139	14.2713	14.4394	14.0224	5	5	14.7153	14.7717	0.0563821	0.884889		reliably quantified	15.1419	15.0989	14.8281	14.1114	14.3962	14.6834	13.9593	14.2668
P19971	TYMP; SCO2	Thymidine phosphorylase OS=Homo sapiens GN=TYMP PE=1 SV=2	482	49.924	5.53	< 0.01	0.00101626	11.7558	4	8	4	0	14.2959	4	866.06	4	10.9959	11.3854	11.788	0.402627	0.106493		reliably quantified	11.2931	11.345	11.4653	11.3346	11.4887	11.6928	11.5636	12.6426	11.47	11.5709	5	5				1		not quantifiable
Q9Y2W1	THRAP3	Thyroid hormone receptor-associated protein 3 OS=Homo sapiens GN=THRAP3 PE=1 SV=2	955	108.601	10.15	< 0.01	0.00101626	47.7011	16	52	16	0	76.6854	15	5381.28	16	18.7435	14.1698	14.3894	0.219676	0.106911		reliably quantified	14.2392	14.0859	14.2487	14.2272	14.0478	14.5522	14.4332	14.127	14.1404	14.6945	5	5	12.9422	13.3018	0.359631	0.00572519		reliably quantified	12.9103	12.8491	12.7849	13.1697	12.9968	13.2203	13.4985	13.4081
A6NIZ1	RAP1BL	Ras-related protein Rap-1b-like protein OS=Homo sapiens PE=2 SV=1	184	20.912	5.48	< 0.01	0.00101626	29.8895	8	23	8	0	44.0201	8	2822.18	8	51.6304	12.8013	13.0311	0.229752	0.11105		reliably quantified	12.88	12.5493	12.9972	12.7163	12.8637	13.0423	12.944	13.2823	13.1853	12.7014	5	5	13.6733	13.861	0.187713	0.528469		reliably quantified	13.8267	14.046	13.7798	13.3839	13.3302	13.6679	13.2624	14.6193
P16152	CBR1; SETD4	Carbonyl reductase [NADPH] 1 OS=Homo sapiens GN=CBR1 PE=1 SV=3	277	30.356	8.32	< 0.01	0.00101626	32.3393	7	16	5	2	33.9142	7	2386.24	7	29.9639	12.6541	12.3794	-0.274722	0.111854		reliably quantified	12.6836	12.7606	12.5465	12.7327	12.5471	12.6967	12.0578	12.7606	12.2574	12.1244	5	5				1		not quantifiable
Q9H910	HN1L	Hematological and neurological expressed 1-like protein OS=Homo sapiens GN=HN1L PE=1 SV=1	190	20.051	9.26	< 0.01	0.00101626	19.9599	6	12	6	0	23.5561	6	1499.44	6	43.1579	12.6897	12.4211	-0.268625	0.112776		reliably quantified	12.6463	12.8583	12.6258	12.5166	12.8016	12.5884	12.3441	11.9794	12.3695	12.8242	5	5				1		not quantifiable
O75083	WDR1	WD repeat-containing protein 1 OS=Homo sapiens GN=WDR1 PE=1 SV=4	606	66.152	6.65	< 0.01	0.00101626	50.6262	13	34	13	0	72.8622	13	4380.76	13	20.7921	14.6982	14.3419	-0.356313	0.113479		reliably quantified	14.6576	15.2471	14.3823	14.7507	14.4533	14.2281	14.0839	14.6811	14.6206	14.0959	5	5	10.611	10.793	0.182002	0.279323		reliably quantified	10.5772	10.4404	10.5419	10.7039	10.7918	10.9652	11.118	10.5201
Q9ULV4	CORO1C	Coronin-1C OS=Homo sapiens GN=CORO1C PE=1 SV=1	474	53.215	7.08	< 0.01	0.00101626	12.6998	5	11	4	0	16.2	4	1472.29	5	11.3924	12.0735	12.4732	0.399702	0.113799		reliably quantified	12.0675	12.0251	12.0669	12.1674	12.0408	12.2699	11.9258	12.9299	13.0657	12.1748	5	5				1		not quantifiable
P26368	U2AF2	Splicing factor U2AF 65 kDa subunit OS=Homo sapiens GN=U2AF2 PE=1 SV=4	475	53.467	9.09	< 0.01	0.00101626	24.8618	8	22	8	0	33.7713	8	2327.4	8	19.1579	12.8094	13.0025	0.193132	0.113949		reliably quantified	12.8008	12.7255	12.6851	13.1691	12.6665	12.8871	13.1576	12.9032	13.1011	12.9637	5	5	12.3295	12.1339	-0.195569	0.0903969		reliably quantified	12.5726	12.4613	12.3883	12.0134	12.2118	12.0661	12.2003	12.0863
Q14005	IL16	Pro-interleukin-16 OS=Homo sapiens GN=IL16 PE=1 SV=4	1332	141.665	8.06	< 0.01	0.00101626	13.121	4	12	4	0	18.7939	4	1440.63	4	3.22823	11.5268	11.8384	0.311658	0.115103		reliably quantified	11.5487	11.3315	11.7529	11.4528	11.548	11.3655	12.2914	11.7087	12.116	11.7105	5	5	11.1547	10.865	-0.289672	0.171328		reliably quantified	11.303	11.2107	11.3131	10.9034	11.0432	10.9513	11.2709	10.2181
Q9BXL5	HEMGN	Hemogen OS=Homo sapiens GN=HEMGN PE=1 SV=1	484	55.307	4.87	< 0.01	0.00101626	28.5742	9	22	9	0	34.5547	9	2266.74	9	17.562	13.3438	12.7849	-0.558939	0.116062		reliably quantified	13.424	13.3005	13.2784	13.2224	13.4937	12.5668	13.9745	12.2039	12.7993	12.3798	5	5				1		not quantifiable
P67936	TPM4	Tropomyosin alpha-4 chain OS=Homo sapiens GN=TPM4 PE=1 SV=3	248	28.504	4.69	< 0.01	0.00101626	166.303	40	159	24	18	316.039	38	20294.5	40	83.0645	16.6077	16.2418	-0.365941	0.1188		reliably quantified	16.4895	16.7409	16.6233	16.4545	16.7303	16.0263	16.1617	15.9642	16.0308	17.0258	5	5	13.8341	13.9117	0.0775772	0.785352		reliably quantified	13.8135	14.5712	13.765	13.1417	13.8791	13.4486	13.6275	14.1938
P31930	UQCRC1	Cytochrome b-c1 complex subunit 1, mitochondrial OS=Homo sapiens GN=UQCRC1 PE=1 SV=3	480	52.612	6.37	< 0.01	0.00101626	15.6065	4	8	4	0	17.5637	4	1124.53	4	8.75	10.7279	11.0505	0.322598	0.119243		reliably quantified	10.7147	10.6256	10.7524	10.9573	10.5897	10.9268	11.7406	10.7754	10.9268	10.8832	5	5				1		not quantifiable
P06753	TPM3	Tropomyosin alpha-3 chain OS=Homo sapiens GN=TPM3 PE=1 SV=2	285	32.93	4.72	< 0.01	0.00101626	147.103	29	145	11	2	300.535	29	18510.2	29	56.1404	15.3089	15.1194	-0.189478	0.121539		reliably quantified	15.2028	15.4185	15.3421	15.1401	15.441	15.1958	14.9837	15.095	14.9014	15.4212	5	5	12.6782	13.0359	0.357643	0.17935		reliably quantified	12.7686	13.2515	12.593	12.1623	12.6159	12.5895	12.8115	13.5641
Q9H4E7	DEF6	Differentially expressed in FDCP 6 homolog OS=Homo sapiens GN=DEF6 PE=1 SV=1	631	73.864	6.05	< 0.01	0.00101626	16.8873	5	12	5	0	21.8382	5	1481.99	5	8.39937	11.8131	12.0432	0.230167	0.122351		reliably quantified	11.826	11.7286	11.8325	11.7627	11.9157	11.9176	11.9591	11.9142	12.5509	11.8744	5	5	8.03236	7.75968	-0.272676	0.398409		reliably quantified	7.80324	8.15824	7.6994	8.07515	8.42575	8.17909	8.45032	7.03245
Q01658	DR1	Protein Dr1 OS=Homo sapiens GN=DR1 PE=1 SV=1	176	19.432	4.75	< 0.01	0.00101626	13.1575	4	10	4	0	14.4038	3	1311.57	4	23.8636	12.2236	11.9184	-0.305203	0.123384		reliably quantified	12.3345	12.5481	12.0394	12.1862	12.0097	12.0456	11.5447	11.5972	12.1208	12.2836	5	5	10.2471	10.3371	0.0900089	0.65166		reliably quantified	9.99227	10.5223	10.3545	10.0402	10.3261	10.0544	9.84795	10.6756
P11413	G6PD	Glucose-6-phosphate 1-dehydrogenase OS=Homo sapiens GN=G6PD PE=1 SV=4	515	59.219	6.84	< 0.01	0.00101626	22.9867	6	14	6	0	28.8125	6	1902.2	6	14.5631	12.8632	13.0747	0.211503	0.124668		reliably quantified	12.9817	12.7979	12.7468	12.9375	12.852	12.9616	12.798	13.2127	13.4499	12.9513	5	5				1		not quantifiable
P13489	RNH1	Ribonuclease inhibitor OS=Homo sapiens GN=RNH1 PE=1 SV=2	461	49.941	4.82	< 0.01	0.00101626	47.0923	12	26	12	0	50.0361	12	3565.23	12	31.4534	13.3198	13.8514	0.531616	0.125274		reliably quantified	13.3116	13.127	13.3741	13.3554	13.431	13.7486	13.4082	14.9645	13.205	13.9309	5	5	8.77288	8.9303	0.157419	0.520568		reliably quantified	8.35315	8.38825	8.55107	9.40563	9.16629	9.03287	8.78602	9.22954
O95319	CELF2	CUGBP Elav-like family member 2 OS=Homo sapiens GN=CELF2 PE=1 SV=1	508	54.25	8.76	< 0.01	0.00101626	20.5393	7	17	7	0	33.5715	7	1562.08	6	15.5512	12.6985	12.8462	0.14774	0.125512		reliably quantified	12.7792	12.6602	12.6573	12.7666	12.629	12.7509	12.8931	12.7531	13.1297	12.7041	5	5				1		not quantifiable
Q9Y333	LSM2	U6 snRNA-associated Sm-like protein LSm2 OS=Homo sapiens GN=LSM2 PE=1 SV=1	95	10.828	6.52	< 0.01	0.00101626	12.3505	3	8	3	0	19.1596	3	1155.36	3	28.4211	12.3608	12.1794	-0.181332	0.125778		reliably quantified	12.5048	12.3773	12.1809	12.4966	12.2442	12.336	12.1682	11.8731	12.2752	12.2446	5	5				1		not quantifiable
Q13451	FKBP5	Peptidyl-prolyl cis-trans isomerase FKBP5 OS=Homo sapiens GN=FKBP5 PE=1 SV=2	457	51.18	5.9	< 0.01	0.00101626	35.0311	9	22	9	0	45.2568	9	2855.56	9	23.6324	13.5482	13.7928	0.244644	0.126256		reliably quantified	13.5151	13.4731	13.5241	13.7664	13.462	13.7741	13.3619	13.7279	13.954	14.1462	5	5	10.1362	10.303	0.166754	0.533756		reliably quantified	10.2426	10.4071	10.0766	10.1185	9.8363	10.1282	9.44365	10.5659
Q16836	HADH	Hydroxyacyl-coenzyme A dehydrogenase, mitochondrial OS=Homo sapiens GN=HADH PE=1 SV=3	314	34.272	8.85	< 0.01	0.00101626	26.6124	11	25	11	0	43.6526	11	2917.61	11	24.8408	14.1511	13.8408	-0.310374	0.126552		reliably quantified	13.8539	14.4017	13.8891	14.2814	14.3295	13.9724	14.3086	13.5093	13.7706	13.6428	5	5	9.8113	9.68424	-0.127065	0.487205		reliably quantified	9.93021	9.61929	10.3333	9.70388	9.46987	9.9204	9.52299	9.69292
P23396	RPS3	40S ribosomal protein S3 OS=Homo sapiens GN=RPS3 PE=1 SV=2	243	26.671	9.66	< 0.01	0.00101626	18.1287	5	15	5	0	21.6527	5	1629.06	5	23.8683	11.9681	12.1545	0.186376	0.126751		reliably quantified	12.2238	11.8619	11.8266	12.1004	11.8279	12.0672	12.0263	12.3766	12.2887	12.0137	5	5	11.217	11.7775	0.560448	0.0386878		reliably quantified	11.2468	10.8737	11.1482	11.5367	11.2797	11.3306	12.3602	11.7711
P27694	RPA1	Replication protein A 70 kDa DNA-binding subunit OS=Homo sapiens GN=RPA1 PE=1 SV=2	616	68.095	7.21	< 0.01	0.00101626	14.9707	4	8	4	0	15.9115	4	1199.46	4	7.79221	12.2225	12.4242	0.201721	0.128759		reliably quantified	12.3028	12.0086	12.1748	12.5547	12.0716	12.3544	12.5485	12.264	12.6364	12.3179	5	5				1		not quantifiable
O95831	AIFM1	Apoptosis-inducing factor 1, mitochondrial OS=Homo sapiens GN=AIFM1 PE=1 SV=1	613	66.859	8.95	< 0.01	0.00101626	15.7483	5	12	5	0	22.8819	5	1734.11	5	8.80914	12.0606	12.5083	0.447691	0.129219		reliably quantified	11.9913	12.0291	11.9808	11.9313	12.3706	12.4348	13.2741	11.8209	12.8364	12.1755	5	5	10.7767	10.7446	-0.0321241	0.919521		reliably quantified	10.4374	10.6607	11.0476	10.9101	10.8278	11.389	11.4523	10.0525
Q96PK6	RBM14	RNA-binding protein 14 OS=Homo sapiens GN=RBM14 PE=1 SV=2	669	69.449	9.67	< 0.01	0.00101626	32.2801	9	27	9	0	43.9447	9	2831.95	9	12.5561	13.2258	13.341	0.115249	0.130339		reliably quantified	13.374	13.1805	13.2544	13.1382	13.1818	13.1578	13.4415	13.3665	13.4667	13.2728	5	5	11.4496	11.4917	0.0421278	0.775872		reliably quantified	11.4168	11.6481	11.255	11.4866	11.4413	11.5887	11.642	11.0717
Q14974	KPNB1	Importin subunit beta-1 OS=Homo sapiens GN=KPNB1 PE=1 SV=2	876	97.108	4.78	< 0.01	0.00101626	32.9989	8	26	8	0	46.4473	8	3126.47	8	10.274	13.6835	13.809	0.125569	0.131202		reliably quantified	13.6577	13.5146	13.7101	13.8392	13.6957	13.7066	13.9157	13.818	13.9317	13.6732	5	5	12.9048	12.9913	0.0865143	0.521578		reliably quantified	12.8588	12.977	12.7498	13.0827	12.8556	12.9945	12.9213	13.4135
Q9Y5S9	RBM8A; LOC101060541	RNA-binding protein 8A OS=Homo sapiens GN=RBM8A PE=1 SV=1	174	19.877	5.72	< 0.01	0.00101626	32.842	5	20	5	0	46.1043	5	3539.33	5	27.0115	13.1593	12.7827	-0.376641	0.13141		reliably quantified	13.3102	13.4951	12.9273	12.956	13.1079	13.1643	13.0644	12.162	12.4504	13.0721	5	5				1		not quantifiable
Q9NQR4	NIT2	Omega-amidase NIT2 OS=Homo sapiens GN=NIT2 PE=1 SV=1	276	30.589	7.21	< 0.01	0.00101626	15.4566	5	12	5	0	22.9877	5	1540.4	5	19.2029	12.7384	12.8841	0.145629	0.131857		reliably quantified	12.7775	12.6112	12.7634	12.749	12.7911	13.1371	12.7839	12.9029	12.6602	12.9363	5	5				1		not quantifiable
Q86U28	ISCA2	Iron-sulfur cluster assembly 2 homolog, mitochondrial OS=Homo sapiens GN=ISCA2 PE=1 SV=2	154	16.466	5.25	< 0.01	0.00101626	14.4651	5	10	5	0	21.6776	5	1579.87	5	24.6753	11.5729	11.3792	-0.193757	0.133008		reliably quantified	11.5246	11.6182	11.4777	11.4622	11.7819	11.4532	11.6388	11.0869	11.2141	11.5028	5	5				1		not quantifiable
Q71UI9	H2AFV	Histone H2A.V OS=Homo sapiens GN=H2AFV PE=1 SV=3	128	13.501	10.58	< 0.01	0.00101626	28.0532	6	64	4	0	96.2749	6	6417.61	6	53.9062	11.5898	11.792	0.202186	0.134702		reliably quantified	11.6078	11.6071	11.5357	11.7594	11.4392	11.4298	12.0877	11.8626	11.7237	11.8563	5	5	12.9237	13.3765	0.452861	0.112461		reliably quantified	12.8427	12.4757	12.8489	13.2227	13.2283	13.3995	14.0447	12.831
P0C0S5	H2AFZ	Histone H2A.Z OS=Homo sapiens GN=H2AFZ PE=1 SV=2	128	13.545	10.58	< 0.01	0.00101626	28.0532	6	64	4	0	96.2749	6	6417.61	6	53.9062	11.5898	11.792	0.202186	0.134702		reliably quantified	11.6078	11.6071	11.5357	11.7594	11.4392	11.4298	12.0877	11.8626	11.7237	11.8563	5	5	12.9237	13.3765	0.452861	0.112461		reliably quantified	12.8427	12.4757	12.8489	13.2227	13.2283	13.3995	14.0447	12.831
Q9UBR2	CTSZ	Cathepsin Z OS=Homo sapiens GN=CTSZ PE=1 SV=1	303	33.846	7.11	< 0.01	0.00101626	16.1444	4	10	4	0	18.3808	4	1104.32	4	16.1716	12.7035	12.2782	-0.425299	0.134988		reliably quantified	12.7655	13.0309	12.3228	12.6318	12.7666	12.5966	11.8629	13.011	12.0779	11.8427	5	5				1		not quantifiable
Q9Y3F4	STRAP	Serine-threonine kinase receptor-associated protein OS=Homo sapiens GN=STRAP PE=1 SV=1	350	38.414	5.12	< 0.01	0.00101626	13.937	3	7	3	0	14.4396	3	1225.09	3	9.14286	11.9262	11.6214	-0.304769	0.136122		reliably quantified	11.972	12.1587	11.7584	12.0578	11.6838	11.642	11.3141	12.0399	11.9026	11.2084	5	5	9.74332	10.2678	0.524437	0.0160474		reliably quantified	9.93285	9.14032	9.7563	10.0044	9.88273	10.2778	10.4865	10.3563
Q7RTV0	PHF5A	PHD finger-like domain-containing protein 5A OS=Homo sapiens GN=PHF5A PE=1 SV=1	110	12.397	8.41	< 0.01	0.00101626	17.6453	7	14	7	0	23.2684	7	1637.67	7	50	12.4841	12.1961	-0.28801	0.136124		reliably quantified	12.2978	12.3111	12.5706	12.7483	12.4929	11.9647	11.9072	12.0141	12.4057	12.689	5	5				1		not quantifiable
Q15185	PTGES3	Prostaglandin E synthase 3 OS=Homo sapiens GN=PTGES3 PE=1 SV=1	160	18.685	4.54	< 0.01	0.00101626	27.9301	7	26	7	0	47.2478	7	3003.79	7	38.75	14.0476	13.7696	-0.277994	0.137953		reliably quantified	13.9993	14.0166	14.0829	14.101	14.0382	13.8657	13.3574	13.5621	13.7105	14.3523	5	5				1		not quantifiable
P25786	PSMA1	Proteasome subunit alpha type-1 OS=Homo sapiens GN=PSMA1 PE=1 SV=1	263	29.537	6.61	< 0.01	0.00101626	47.0043	12	29	12	0	59.0551	11	3702.06	12	43.346	13.7232	13.5484	-0.174848	0.138783		reliably quantified	13.4657	13.8056	13.9123	13.6403	13.7923	13.7523	13.5504	13.6687	13.4166	13.354	5	5	9.8197	9.44573	-0.373967	0.0661667		reliably quantified	9.85982	9.90054	9.88581	9.71003	9.74229	9.77272	8.83577	9.69292
Q96RU3	FNBP1	Formin-binding protein 1 OS=Homo sapiens GN=FNBP1 PE=1 SV=2	617	71.262	5.72	< 0.01	0.00101626	22.8226	6	13	6	0	21.7577	5	1633.47	5	12.3177	12.6352	12.4862	-0.149035	0.141205		reliably quantified	12.8025	12.763	12.4507	12.7302	12.43	12.3809	12.4548	12.4496	12.6528	12.4929	5	5	11.1197	10.4996	-0.62008	0.0128971		reliably quantified	11.0566	11.4349	11.4768	10.5985	11.0315	10.0802	10.6443	10.6641
P60953	CDC42	Cell division control protein 42 homolog OS=Homo sapiens GN=CDC42 PE=1 SV=2	191	21.245	6.55	< 0.01	0.00101626	38.3893	7	40	6	0	71.6547	7	4382.78	7	42.4084	13.2544	13.4578	0.203422	0.142474		reliably quantified	13.3091	13.241	13.2234	13.3622	13.136	13.204	13.3545	13.8978	13.3788	13.4537	5	5	13.2223	13.2423	0.0199829	0.918059		reliably quantified	13.3348	13.2992	13.3396	12.9598	13.178	12.9535	13.0651	13.6515
Q9NRX4	PHPT1	14 kDa phosphohistidine phosphatase OS=Homo sapiens GN=PHPT1 PE=1 SV=1	125	13.824	6.07	< 0.01	0.00101626	15.561	3	11	3	0	13.2317	2	1674.24	3	35.2	12.6778	12.181	-0.496781	0.146592		reliably quantified	12.4785	12.5325	12.919	12.3931	13.0658	12.9426	11.97	11.7575	11.5029	12.7321	5	5				1		not quantifiable
Q6XQN6	NAPRT1; NAPRT	Nicotinate phosphoribosyltransferase OS=Homo sapiens GN=NAPRT PE=1 SV=2	538	57.542	5.68	< 0.01	0.00101626	23.147	6	12	6	0	24.3203	6	1558.71	6	13.7546	13.0412	12.8576	-0.183614	0.148608		reliably quantified	12.8162	13.3141	12.9629	13.0339	13.0789	13.0387	13.0359	12.8549	12.6881	12.6704	5	5				1		not quantifiable
Q14019	COTL1	Coactosin-like protein OS=Homo sapiens GN=COTL1 PE=1 SV=3	142	15.935	5.67	< 0.01	0.00101626	40.1731	12	39	12	0	58.7863	12	4128.22	12	47.8873	13.9289	14.4149	0.486002	0.151683		reliably quantified	14.1126	14.047	13.7652	13.7583	13.9615	14.2283	13.668	15.4916	14.2848	14.4018	5	5	9.89159	10.8971	1.00547	0.00505741		reliably quantified	9.81759	9.84076	9.89308	9.90478	10.0017	10.3413	10.4747	11.7643
P37108	SRP14	Signal recognition particle 14 kDa protein OS=Homo sapiens GN=SRP14 PE=1 SV=2	136	14.561	10.04	< 0.01	0.00101626	22.1585	6	24	6	0	45.2886	6	3127.81	6	42.6471	13.4535	13.2574	-0.196031	0.152662		reliably quantified	13.4448	13.379	13.4723	13.7698	13.2014	13.0937	13.1796	13.1449	13.549	13.32	5	5	13.1771	13.1123	-0.0648178	0.641843		reliably quantified	13.2734	13.0008	13.0419	13.3816	13.1879	13.1302	13.3522	12.7563
Q9UI15	TAGLN3	Transgelin-3 OS=Homo sapiens GN=TAGLN3 PE=1 SV=2	199	22.458	7.33	< 0.01	0.00101626	19.3381	4	20	4	0	36.1771	4	3201.37	4	7.53769	12.7494	12.333	-0.416436	0.152752		reliably quantified	12.7852	12.7185	12.8679	12.4598	12.9156	13.1873	11.9437	11.8739	12.0277	12.632	5	5	8.99288	8.66243	-0.330455	0.486265		reliably quantified	9.33331	9.67014	8.70766	8.46497	8.78832	9.64326	7.27506	8.48149
Q15717	ELAVL1	ELAV-like protein 1 OS=Homo sapiens GN=ELAVL1 PE=1 SV=2	326	36.069	9.17	< 0.01	0.00101626	20.7832	5	16	5	0	30.7383	5	2162.46	5	18.4049	12.2824	12.6013	0.318934	0.153239		reliably quantified	12.438	12.1721	12.1159	12.6946	11.9913	12.2949	12.8263	12.4558	13.1079	12.3217	5	5	10.9619	10.9153	-0.0465629	0.696946		reliably quantified	11.3152	10.9605	10.9758	10.7404	10.8176	10.7004	10.8804	10.9982
P09467	FBP1	Fructose-1,6-bisphosphatase 1 OS=Homo sapiens GN=FBP1 PE=1 SV=5	338	36.819	6.99	< 0.01	0.00101626	19.2049	5	10	5	0	19.402	5	1374.14	5	18.9349	11.3749	12.0209	0.646064	0.153249		reliably quantified	11.3217	11.3703	11.343	11.5134	11.3258	11.7673	11.4622	13.6269	11.4381	11.8101	5	5				1		not quantifiable
P84090	ERH	Enhancer of rudimentary homolog OS=Homo sapiens GN=ERH PE=1 SV=1	104	12.251	5.92	< 0.01	0.00101626	45.7097	9	48	9	0	62.9727	7	5766.71	9	61.5385	14.809	14.5069	-0.3021	0.153528		reliably quantified	14.6948	14.7743	14.8563	14.7274	14.9922	14.9228	14.7377	13.9685	14.1706	14.7349	5	5	12.9788	12.209	-0.769781	0.0289315		reliably quantified	13.6703	13.1605	13.03	12.5046	12.5284	11.9184	11.9097	11.9548
P31040	SDHA	Succinate dehydrogenase [ubiquinone] flavoprotein subunit, mitochondrial OS=Homo sapiens GN=SDHA PE=1 SV=2	664	72.645	7.39	< 0.01	0.00101626	19.6749	6	12	6	0	19.6636	6	1402.81	6	10.241	12.0831	11.881	-0.202004	0.153577		reliably quantified	11.7925	12.0285	12.2356	12.1667	12.1921	11.7516	12.1633	11.9038	11.5801	12.0065	5	5	11.3267	11.4078	0.0811181	0.747353		reliably quantified	11.0322	11.1847	12.1237	11.0999	11.1929	11.2696	11.448	11.8252
Q9UHV9	PFDN2	Prefoldin subunit 2 OS=Homo sapiens GN=PFDN2 PE=1 SV=1	154	16.638	6.58	< 0.01	0.00101626	12.2731	3	8	3	0	15.7234	3	1077.17	3	22.7273	12.5844	12.4831	-0.101321	0.154761		reliably quantified	12.5633	12.6442	12.5565	12.5135	12.6444	12.4732	12.3768	12.3996	12.4662	12.6995	5	5				1		not quantifiable
Q13347	EIF3I	Eukaryotic translation initiation factor 3 subunit I OS=Homo sapiens GN=EIF3I PE=1 SV=1	325	36.479	5.64	< 0.01	0.00101626	13.3383	4	8	4	0	12.2757	4	896.67	4	12.6154	11.638	11.7723	0.134245	0.15489		reliably quantified	11.7681	11.5734	11.6394	11.763	11.4463	11.6924	11.7472	12.007	11.7222	11.6926	5	5	8.67961	8.92652	0.246907	0.03989		reliably quantified	8.78582	8.51883	8.62278	8.96641	8.50422	8.79274	9.02638	8.83165
P04632	CAPNS1	Calpain small subunit 1 OS=Homo sapiens GN=CAPNS1 PE=1 SV=1	268	28.298	5.2	< 0.01	0.00101626	15.6152	3	10	3	0	19.8817	3	1369.88	3	17.5373	10.8075	11.0773	0.269813	0.155188		reliably quantified	10.8094	10.9487	10.5242	11.0562	10.6989	10.8225	10.8739	11.5469	11.2612	10.882	5	5	10.0073	9.94385	-0.0634975	0.79749		reliably quantified	9.9196	10.4477	9.94994	9.73285	9.98662	9.71694	9.31361	10.5675
Q9UPT8	ZC3H4	Zinc finger CCCH domain-containing protein 4 OS=Homo sapiens GN=ZC3H4 PE=1 SV=3	1303	140.169	6.27	< 0.01	0.00101626	11.3098	5	10	4	0	12.3805	5	957.751	5	4.22103	10.3704	10.7835	0.413153	0.156256		reliably quantified	10.0832	10.0042	10.7358	10.0121	11.0167	11.0349	10.9519	10.2165	10.6682	11.0463	5	5				1		not quantifiable
P13667	PDIA4	Protein disulfide-isomerase A4 OS=Homo sapiens GN=PDIA4 PE=1 SV=2	645	72.887	5.07	< 0.01	0.00101626	83.1212	22	65	22	0	116.655	22	7310.06	22	30.3876	15.2842	15.0601	-0.224082	0.158841		reliably quantified	15.2851	15.4268	15.169	15.2416	15.2986	15.3984	15.1368	15.0945	14.5528	15.1183	5	5	10.2035	10.153	-0.0504903	0.714134		reliably quantified	10.1906	10.2778	10.1513	10.2103	10.1876	10.2553	9.79339	10.5502
P62314	SNRPD1	Small nuclear ribonucleoprotein Sm D1 OS=Homo sapiens GN=SNRPD1 PE=1 SV=1	119	13.273	11.56	< 0.01	0.00101626	17.9589	3	10	3	0	18.8833	3	1227.29	3	36.9748	11.6256	11.4808	-0.144843	0.158982		reliably quantified	11.5373	11.6491	11.6098	11.7709	11.561	11.503	11.357	11.2658	11.5045	11.7737	5	5	10.3006	9.90105	-0.399519	0.0800543		reliably quantified	10.3233	10.5049	10.2423	10.0292	10.4032	10.0329	9.77012	9.33142
P61586	RHOA	Transforming protein RhoA OS=Homo sapiens GN=RHOA PE=1 SV=1	193	21.754	6.1	< 0.01	0.00101626	33.7107	7	24	7	0	46.446	7	3448.18	7	50.7772	12.7176	13.1405	0.422828	0.159366		reliably quantified	12.6591	12.3261	12.8676	12.9949	12.7405	12.8254	12.5498	13.9667	13.4123	12.9482	5	5	12.7295	12.8379	0.108474	0.569163		reliably quantified	13.0457	12.5463	12.7766	12.6583	12.6204	12.6882	12.5414	13.111
Q14980	NUMA1	Nuclear mitotic apparatus protein 1 OS=Homo sapiens GN=NUMA1 PE=1 SV=2	2115	238.115	5.78	< 0.01	0.00101626	94.746	27	81	27	0	125.079	27	8532.59	27	13.6643	13.3874	13.5766	0.189155	0.16022		reliably quantified	13.3454	13.0453	13.4702	13.503	13.5732	13.4185	13.4969	13.4349	13.8114	13.7211	5	5	14.3449	14.5869	0.241976	0.294172		reliably quantified	14.0796	14.0351	14.2528	14.7519	14.6051	14.6986	15.0987	14.2136
Q13576	IQGAP2	Ras GTPase-activating-like protein IQGAP2 OS=Homo sapiens GN=IQGAP2 PE=1 SV=4	1575	180.465	5.64	< 0.01	0.00101626	13.1585	5	12	5	0	17.4098	5	1159.36	5	3.11111	11.3622	11.2164	-0.145751	0.164553		reliably quantified	11.6355	11.3358	11.2302	11.475	11.1343	11.13	11.1846	11.3526	11.1718	11.2431	5	5	12.661	12.9504	0.289376	0.0576187		reliably quantified	12.6408	12.4802	12.6206	12.8959	12.6675	12.8202	13.3888	12.8041
O00602	FCN1	Ficolin-1 OS=Homo sapiens GN=FCN1 PE=1 SV=2	326	35.056	6.86	< 0.01	0.00101626	18.3019	5	10	5	0	17.5044	5	1372.18	5	18.4049	11.1858	11.9028	0.716978	0.167325		reliably quantified	11.1725	11.1214	11.1331	11.4528	11.0491	11.7128	11.4212	13.7211	11.0611	11.5975	5	5				1		not quantifiable
P06396	GSN	Gelsolin OS=Homo sapiens GN=GSN PE=1 SV=1	782	85.644	6.28	< 0.01	0.00101626	100.846	23	74	23	0	143.365	23	8929.29	23	34.2711	14.8595	15.2581	0.398643	0.167499		reliably quantified	14.8448	14.8686	14.8176	15.0188	14.7475	15.4733	15.1014	15.2255	16.0416	14.4486	5	5	12.8822	12.7145	-0.167621	0.618328		reliably quantified	13.1903	12.9983	12.6589	12.8905	12.6727	12.9282	12.0682	12.943
Q5JTJ3	COA6	Cytochrome c oxidase assembly factor 6 homolog OS=Homo sapiens GN=COA6 PE=1 SV=1	125	14.107	8.25	< 0.01	0.00101626	11.9442	2	6	2	0	11.9129	2	948.847	2	21.6	12.2039	11.6588	-0.545031	0.167809		reliably quantified	12.1317	12.5124	11.9692	11.998	12.408	12.2443	12.6147	10.879	11.6064	10.9497	5	5				1		not quantifiable
Q16543	CDC37	Hsp90 co-chaperone Cdc37 OS=Homo sapiens GN=CDC37 PE=1 SV=1	378	44.44	5.25	< 0.01	0.00101626	43.4293	13	31	13	0	58.4446	12	4115.89	13	34.6561	14.016	14.1583	0.142386	0.16941		reliably quantified	13.9699	13.8997	14.1313	14.0385	14.0404	14.0976	14.0909	14.1529	13.972	14.4783	5	5	11.6633	11.2911	-0.372115	0.0218874		reliably quantified	11.76	11.6748	11.6627	11.5259	11.6929	11.0281	11.4669	10.975
Q9Y3I0	C22orf28; RTCB	tRNA-splicing ligase RtcB homolog OS=Homo sapiens GN=RTCB PE=1 SV=1	505	55.175	7.23	< 0.01	0.00101626	18.4267	4	9	4	0	18.4891	4	1058.93	4	10.8911	11.9428	12.0673	0.124438	0.170185		reliably quantified	11.9887	12.0408	11.8979	11.916	11.8708	11.9488	12.2087	11.9821	12.2846	11.9123	5	5				1		not quantifiable
O00299	CLIC1	Chloride intracellular channel protein 1 OS=Homo sapiens GN=CLIC1 PE=1 SV=4	241	26.906	5.17	< 0.01	0.00101626	81.0961	12	59	12	0	112.81	11	8113.63	12	58.5062	14.8906	14.6275	-0.263131	0.170651		reliably quantified	14.9392	15.0797	14.6934	14.9194	14.8214	14.9636	14.0445	14.8158	14.521	14.7926	5	5	12.0662	12.2575	0.191252	0.112299		reliably quantified	12.1292	12.1026	12.1322	11.8196	12.1474	12.2783	12.1977	12.2396
P35244	RPA3	Replication protein A 14 kDa subunit OS=Homo sapiens GN=RPA3 PE=1 SV=1	121	13.56	5.08	< 0.01	0.00101626	12.5556	3	8	3	0	17.1787	3	1021.43	3	38.0165	11.6683	11.788	0.119715	0.171349		reliably quantified	11.6268	11.8018	11.4838	11.8664	11.5627	11.7723	11.8078	11.8866	11.78	11.6934	5	5	10.1217	10.0728	-0.0488694	0.749715		reliably quantified	10.2319	10.3262	10.0046	10.056	9.98965	9.99388	9.72462	10.4927
P62241	RPS8	40S ribosomal protein S8 OS=Homo sapiens GN=RPS8 PE=1 SV=2	208	24.19	10.32	< 0.01	0.00101626	13.0652	5	11	5	0	21.2011	5	1321.07	5	19.2308	9.42427	9.93183	0.507567	0.171454		reliably quantified	9.78478	9.57373	9.20381	9.30665	9.25236	9.50861	10.1631	11.0896	9.4328	9.465	5	5	12.0142	12.6233	0.609135	0.12556		reliably quantified	11.8633	11.5497	11.7483	12.618	12.2914	12.3014	13.2206	12.0157
Q86TX2	ACOT1	Acyl-coenzyme A thioesterase 1 OS=Homo sapiens GN=ACOT1 PE=1 SV=1	421	46.248	7.34	< 0.01	0.00101626	15.5678	4	10	4	0	13.5243	3	1120.11	4	9.97625	11.8625	11.6924	-0.17013	0.174722		reliably quantified	11.7133	11.7229	11.9306	11.9932	11.9526	11.673	12.0059	11.709	11.6616	11.4124	5	5	8.57645	8.75293	0.176475	0.247407		reliably quantified	8.67034	8.32619	8.68272	8.74187	8.46115	8.59196	8.98472	8.62688
O43516	WIPF1	WAS/WASL-interacting protein family member 1 OS=Homo sapiens GN=WIPF1 PE=1 SV=3	503	51.227	11.47	< 0.01	0.00101626	12.1868	4	8	4	0	14.722	4	839.996	4	8.3499	12.2964	12.4421	0.145775	0.178181		reliably quantified	12.4367	12.358	12.2205	12.1581	12.3086	12.2703	12.3477	12.7581	12.4044	12.4303	5	5				1		not quantifiable
P12004	PCNA	Proliferating cell nuclear antigen OS=Homo sapiens GN=PCNA PE=1 SV=1	261	28.75	4.69	< 0.01	0.00101626	27.5638	9	24	9	0	42.2332	9	3102.07	9	35.249	14.2642	13.9021	-0.362119	0.178561		reliably quantified	14.1494	14.7107	14.0712	14.2786	14.1108	14.173	13.5128	13.7545	13.4628	14.6072	5	5				1		not quantifiable
P54819	AK2	Adenylate kinase 2, mitochondrial OS=Homo sapiens GN=AK2 PE=1 SV=2	239	26.461	7.81	< 0.01	0.00101626	117.298	23	101	23	0	201.559	21	14291.4	23	82.0084	15.7114	15.4653	-0.246075	0.178965		reliably quantified	15.5829	15.7198	15.6474	15.649	15.9579	15.8483	15.82	15.1366	15.203	15.3187	5	5	14.1878	13.9637	-0.224096	0.174748		reliably quantified	14.3206	14.4844	14.2357	13.848	14.0503	14.1188	13.6665	14.1337
O14950	MYL12B	Myosin regulatory light chain 12B OS=Homo sapiens GN=MYL12B PE=1 SV=2	172	19.767	4.84	< 0.01	0.00101626	43.6175	8	28	8	0	54.108	8	4074.76	8	51.7442	12.8856	13.07	0.184385	0.18036		reliably quantified	12.8941	13.03	12.8463	12.8789	12.7786	12.9289	12.9868	13.5023	13.1242	12.8076	5	5	13.2745	13.0217	-0.25284	0.0135245		reliably quantified	13.2856	13.1599	13.2981	13.3836	13.2455	13.088	12.8473	13.1901
P19105	MYL12A	Myosin regulatory light chain 12A OS=Homo sapiens GN=MYL12A PE=1 SV=2	171	19.781	4.81	< 0.01	0.00101626	43.6175	8	28	8	0	54.108	8	4074.76	8	52.0468	12.8856	13.07	0.184385	0.18036		reliably quantified	12.8941	13.03	12.8463	12.8789	12.7786	12.9289	12.9868	13.5023	13.1242	12.8076	5	5	13.2745	13.0217	-0.25284	0.0135245		reliably quantified	13.2856	13.1599	13.2981	13.3836	13.2455	13.088	12.8473	13.1901
P45974	USP5	Ubiquitin carboxyl-terminal hydrolase 5 OS=Homo sapiens GN=USP5 PE=1 SV=2	858	95.725	5.03	< 0.01	0.00101626	14.1314	4	10	4	0	14.4929	3	1522.53	4	5.36131	12.0372	12.1365	0.0992388	0.180777		reliably quantified	11.9998	11.8497	12.1233	12.1517	12.0616	12.0936	12.2842	12.1493	12.0184	12.1369	5	5	9.52587	9.33128	-0.194594	0.371278		reliably quantified	9.2553	9.57328	9.25081	9.97536	9.57461	9.57224	9.37098	8.77037
Q96SI9	STRBP	Spermatid perinuclear RNA-binding protein OS=Homo sapiens GN=STRBP PE=1 SV=1	672	73.606	8.72	< 0.01	0.00101626	12.3566	3	14	3	0	16.2429	3	1509.43	3	4.01786	11.9284	12.1584	0.230034	0.182057		reliably quantified	12.0173	11.9626	11.852	12.271	11.539	12.0734	12.1557	12.1256	12.5398	11.8975	5	5	12.5685	12.6008	0.0322685	0.809365		reliably quantified	12.9632	12.2603	12.5314	12.6059	12.4818	12.5972	12.7136	12.5793
P62263	RPS14	40S ribosomal protein S14 OS=Homo sapiens GN=RPS14 PE=1 SV=3	151	16.263	10.05	< 0.01	0.00101626	14.4327	4	10	4	0	15.6558	4	1085.41	4	18.543	10.3548	10.5172	0.162356	0.184079		reliably quantified	10.3037	10.2743	10.4023	10.6822	10.1115	10.4669	10.5686	10.3063	10.7166	10.5275	5	5	11.4182	11.5908	0.172533	0.146561		reliably quantified	11.3659	11.2384	11.3104	11.6927	11.4839	11.6736	11.7421	11.5899
Q9Y4Y9	LSM5	U6 snRNA-associated Sm-like protein LSm5 OS=Homo sapiens GN=LSM5 PE=1 SV=3	91	9.931	4.54	< 0.01	0.00101626	15.5676	4	12	4	0	10.9695	2	1551.96	4	56.044	12.3908	12.2158	-0.174947	0.186546		reliably quantified	12.3228	12.5036	12.2799	12.4404	12.407	12.4923	12.3588	11.8289	12.117	12.2821	5	5				1		not quantifiable
P49189	ALDH9A1	4-trimethylaminobutyraldehyde dehydrogenase OS=Homo sapiens GN=ALDH9A1 PE=1 SV=3	494	53.767	5.87	< 0.01	0.00101626	32.9869	9	18	9	0	36.9827	9	2629.89	9	19.4332	13.3466	13.1259	-0.220739	0.186602		reliably quantified	13.3109	13.4469	13.0884	13.6376	13.2492	13.2384	13.5412	13.0694	12.8808	12.8995	5	5				1		not quantifiable
Q8TAQ2	SMARCC2	SWI/SNF complex subunit SMARCC2 OS=Homo sapiens GN=SMARCC2 PE=1 SV=1	1214	132.797	5.69	< 0.01	0.00101626	22.4603	6	14	6	0	25.2498	6	1743.3	6	6.09555	10.2311	10.461	0.229917	0.187155		reliably quantified	10.5412	10.1364	10.1814	10.2653	10.0313	10.3218	10.6853	10.0843	10.8239	10.3898	5	5	13.2513	13.3246	0.0733406	0.677443		reliably quantified	13.099	13.0057	13.243	13.5786	13.3299	13.5298	13.745	13.0157
Q9UJ70	NAGK	N-acetyl-D-glucosamine kinase OS=Homo sapiens GN=NAGK PE=1 SV=4	344	37.352	6.24	< 0.01	0.00101626	15.8325	3	6	3	0	16.1549	3	977.028	3	13.0814	10.5527	10.9463	0.393615	0.188663		reliably quantified	10.449	10.7931	10.3428	10.6984	10.4803	10.5709	10.7917	11.9595	10.8684	10.541	5	5				1		not quantifiable
P20618	PSMB1	Proteasome subunit beta type-1 OS=Homo sapiens GN=PSMB1 PE=1 SV=2	241	26.472	8.13	< 0.01	0.00101626	22.158	6	12	6	0	23.9859	6	1595.22	6	30.7054	12.994	12.8452	-0.148768	0.192039		reliably quantified	12.7847	13.142	13.0378	12.9621	13.0434	13.0421	12.8044	13.0297	12.7517	12.5982	5	5				1		not quantifiable
B2RPK0	CTCFL	Putative high mobility group protein B1-like 1 OS=Homo sapiens GN=HMGB1P1 PE=5 SV=1	211	24.223	6.21	< 0.01	0.00101626	60.7921	12	110	9	0	180.434	12	11785.2	12	35.0711	15.8903	15.5144	-0.375904	0.193817		reliably quantified	16.0365	16.5336	15.5309	15.2471	16.1036	15.3686	15.6866	15.0315	15.7119	15.7736	5	5	15.5935	15.2301	-0.363359	0.172095		reliably quantified	15.9019	15.3785	15.4072	15.9651	15.3149	15.7718	15.3521	14.6221
P23497	SP100	Nuclear autoantigen Sp-100 OS=Homo sapiens GN=SP100 PE=1 SV=3	879	100.354	8.22	< 0.01	0.00101626	15.8355	6	46	5	0	74.5092	6	4637.66	6	3.9818	14.9547	14.5808	-0.373871	0.19435		reliably quantified	15.0494	15.584	14.629	14.2811	15.23	14.4033	14.6941	14.1475	14.7855	14.8737	5	5	15.1352	14.7179	-0.417329	0.126939		reliably quantified	15.3894	14.9559	14.914	15.4982	14.9185	15.2886	14.9206	14.1348
Q9Y224	C14orf166	UPF0568 protein C14orf166 OS=Homo sapiens GN=C14orf166 PE=1 SV=1	244	28.051	6.65	< 0.01	0.00101626	27.4622	8	21	8	0	35.1502	8	2248.19	8	32.377	13.3298	13.1299	-0.199911	0.194934		reliably quantified	13.4015	13.5685	13.0437	13.5543	13.0812	12.981	13.0675	13.1416	13.4364	13.0231	5	5	12.3262	12.094	-0.232242	0.266614		reliably quantified	12.6367	12.34	12.3565	12.0647	12.2331	12.0244	11.9836	11.561
Q8N684	CPSF7	Cleavage and polyadenylation specificity factor subunit 7 OS=Homo sapiens GN=CPSF7 PE=1 SV=1	471	52.018	8	< 0.01	0.00101626	21.9985	6	16	6	0	24.0529	6	1938.56	6	14.2251	11.0705	11.2398	0.169371	0.195016		reliably quantified	11.0998	10.8614	11.2503	11.1294	11.0116	11.1261	11.604	10.9934	11.2496	11.2261	5	5	12.0466	11.7363	-0.310304	0.0791603		reliably quantified	12.5405	12.1358	11.9164	11.7557	11.8844	11.9087	11.6682	11.6925
Q9H773	DCTPP1	dCTP pyrophosphatase 1 OS=Homo sapiens GN=DCTPP1 PE=1 SV=1	170	18.669	5.03	< 0.01	0.00101626	15.8524	4	10	4	0	20.9784	4	1568.29	4	28.8235	12.4266	12.2135	-0.213085	0.196705		reliably quantified	12.4083	12.4916	12.3658	12.4731	12.394	12.498	11.8229	11.8903	12.3711	12.4851	5	5				1		not quantifiable
P08567	PLEK	Pleckstrin OS=Homo sapiens GN=PLEK PE=1 SV=3	350	40.099	8.28	< 0.01	0.00101626	25.4046	6	17	6	0	32.4043	6	2437.79	6	24	12.612	12.8451	0.233134	0.203976		reliably quantified	12.5836	12.805	12.5388	12.6151	12.5175	12.7365	12.2787	13.1783	13.0803	12.9518	5	5				1		not quantifiable
P62826	RAN	GTP-binding nuclear protein Ran OS=Homo sapiens GN=RAN PE=1 SV=3	216	24.408	7.49	< 0.01	0.00101626	51.0658	10	41	10	0	67.4375	9	5098.98	10	41.6667	14.3342	14.6058	0.271585	0.204413		reliably quantified	14.5113	14.1064	14.3044	14.6306	14.1182	14.8309	13.9364	14.7353	14.7748	14.7513	5	5	13.3451	13.4109	0.0657781	0.647389		reliably quantified	13.317	13.0604	13.238	13.7333	13.3768	13.6756	13.3072	13.2164
Q12906	ILF3	Interleukin enhancer-binding factor 3 OS=Homo sapiens GN=ILF3 PE=1 SV=3	894	95.279	8.76	< 0.01	0.00101626	56.6064	16	54	16	0	85.4855	16	5805.98	16	18.6801	14.0509	14.2741	0.223189	0.204835		reliably quantified	14.0397	14.0741	14.0208	14.3523	13.7678	14.1699	14.1172	14.2107	14.7993	14.0735	5	5	14.64	14.8707	0.230739	0.0682703		reliably quantified	14.8705	14.3732	14.5248	14.7999	14.6313	14.8316	15.0837	14.8606
Q9UK76	HN1	Hematological and neurological expressed 1 protein OS=Homo sapiens GN=HN1 PE=1 SV=3	154	16.005	5.6	< 0.01	0.00101626	14.2783	1	6	1	0	17.2505	1	1105.78	1	9.74026	10.4815	10.5072	0.0257662	0.846275		not quantifiable	10.3987	10.6406	10.381	10.3947	10.5925	10.5534	10.3817	10.1978	10.4934	10.9099	5	5				1		not quantifiable
Q14444	CAPRIN1	Caprin-1 OS=Homo sapiens GN=CAPRIN1 PE=1 SV=2	709	78.318	5.25	< 0.01	0.00101626	15.5056	4	8	4	0	15.9324	4	1127.59	4	5.78279	12.5828	12.4596	-0.123173	0.2054		reliably quantified	12.7864	12.5972	12.3954	12.7176	12.4171	12.3803	12.3662	12.4346	12.4912	12.6256	5	5				1		not quantifiable
Q13247	SRSF6	Serine/arginine-rich splicing factor 6 OS=Homo sapiens GN=SRSF6 PE=1 SV=2	344	39.563	11.43	< 0.01	0.00101626	43.7107	12	55	7	0	92.0052	11	5597.51	12	29.6512	13.7693	13.5227	-0.246512	0.206048		reliably quantified	13.7973	13.8023	13.853	13.7063	13.6873	13.9439	13.5945	13.1247	13.0934	13.8572	5	5				1		not quantifiable
P61224	RAP1B	Ras-related protein Rap-1b OS=Homo sapiens GN=RAP1B PE=1 SV=1	184	20.812	5.78	< 0.01	0.00101626	43.2221	11	31	11	0	61.5778	11	4069.17	11	72.2826	13.2837	13.4629	0.179122	0.206464		reliably quantified	13.3432	13.0699	13.4504	13.2078	13.3474	13.5367	13.3328	13.7539	13.5956	13.0954	5	5	14.0168	14.1182	0.101346	0.755577		reliably quantified	14.2331	14.3592	14.1551	13.684	13.6528	13.9768	13.5245	14.9074
Q06830	PRDX1	Peroxiredoxin-1 OS=Homo sapiens GN=PRDX1 PE=1 SV=1	199	22.096	8.13	< 0.01	0.00101626	107.168	18	150	14	5	259.964	17	17873.8	18	61.809	15.8076	15.3638	-0.443787	0.208576		reliably quantified	15.6888	15.4746	15.8967	15.8434	16.1343	15.2797	16.5546	14.9853	15.1217	14.8776	5	5	16.807	16.2101	-0.596879	0.183978		reliably quantified	16.9049	16.7282	16.6992	16.7926	16.9099	16.0563	17.6918	15.4746
P11586	MTHFD1	C-1-tetrahydrofolate synthase, cytoplasmic OS=Homo sapiens GN=MTHFD1 PE=1 SV=3	935	101.495	7.3	< 0.01	0.00101626	13.1391	5	14	5	0	19.8341	5	1314.66	5	5.24064	11.9567	12.1532	0.196509	0.211412		reliably quantified	11.9815	12.2691	11.8125	11.9987	11.7216	11.9589	12.215	12.3545	12.3967	11.8409	5	5	11.2844	11.2903	0.00586942	0.954429		reliably quantified	11.2341	11.1015	11.2802	11.4066	11.3998	11.4452	11.091	11.3081
P14314	PRKCSH	Glucosidase 2 subunit beta OS=Homo sapiens GN=PRKCSH PE=1 SV=2	528	59.388	4.41	< 0.01	0.00101626	84.8565	19	82	19	0	168.13	19	10644.5	18	28.5985	15.5558	15.2956	-0.26023	0.212019		reliably quantified	15.5622	15.5656	15.5688	15.4423	15.6403	15.7395	15.6402	14.8141	14.8941	15.3903	5	5	14.129	13.5387	-0.590299	0.118189		reliably quantified	14.4489	14.6694	14.007	13.5486	13.9713	13.806	12.6786	14.1132
O00754	MAN2B1	Lysosomal alpha-mannosidase OS=Homo sapiens GN=MAN2B1 PE=1 SV=3	1011	113.672	7.28	< 0.01	0.00101626	23.1257	8	16	8	0	28.6273	8	1543.31	8	8.01187	11.6389	11.8686	0.229655	0.215761		reliably quantified	11.5511	11.6996	11.5724	11.6532	11.7183	12.3324	11.569	12.2217	11.5746	11.645	5	5				1		not quantifiable
Q969H8	C19orf10; MYDGF	Myeloid-derived growth factor OS=Homo sapiens GN=MYDGF PE=1 SV=1	173	18.783	6.68	< 0.01	0.00101626	17.0422	4	9	4	0	19.7167	4	1323.03	4	27.1676	13.196	12.9385	-0.257464	0.216394		reliably quantified	13.2978	13.4653	13.0458	13.0597	13.1115	13.4318	12.7051	13.2148	12.441	12.9001	5	5				1		not quantifiable
O75347	TBCA	Tubulin-specific chaperone A OS=Homo sapiens GN=TBCA PE=1 SV=3	108	12.847	5.29	< 0.01	0.00101626	51.4352	15	46	15	0	91.721	15	5684.92	15	76.8519	14.6556	14.4279	-0.227658	0.21906		reliably quantified	14.5915	14.7687	14.5999	14.411	14.9069	14.723	14.0205	14.2384	14.3475	14.8103	5	5	12.2646	12.2689	0.00435157	0.990139		reliably quantified	12.1767	12.8177	12.3272	11.7135	12.2877	12.0767	11.2308	12.8386
Q07955	SRSF1	Serine/arginine-rich splicing factor 1 OS=Homo sapiens GN=SRSF1 PE=1 SV=2	248	27.728	10.36	< 0.01	0.00101626	91.3055	19	107	19	0	204.648	19	13571.8	19	58.871	15.9033	15.6292	-0.274059	0.219143		reliably quantified	15.9369	16.0248	15.9554	15.7979	15.8015	16.1711	15.7189	15.1894	15.1432	15.9236	5	5	14.696	14.2881	-0.407983	0.116048		reliably quantified	15.1726	14.9398	14.6887	13.9035	14.7756	14.1054	14.1853	14.1571
P25398	RPS12	40S ribosomal protein S12 OS=Homo sapiens GN=RPS12 PE=1 SV=3	132	14.505	7.21	< 0.01	0.00101626	29.6806	7	23	7	0	34.8049	6	3163.79	7	57.5758	13.1336	12.8904	-0.243194	0.221085		reliably quantified	12.9724	12.9953	13.1699	13.2037	13.3268	12.5472	12.4474	13.1784	12.9663	13.313	5	5	14.4718	13.9513	-0.520438	0.00662196		reliably quantified	14.6493	14.7251	14.6014	14.1018	14.2811	14.0194	13.7421	14.0267
P24844	MYL9	Myosin regulatory light polypeptide 9 OS=Homo sapiens GN=MYL9 PE=1 SV=4	172	19.814	4.92	< 0.01	0.00101626	15.1574	4	13	4	0	22.0264	4	1588.41	4	27.907	11.982	12.1801	0.198132	0.223135		reliably quantified	11.9645	12.1249	11.8671	12.059	11.8944	12.0185	11.9367	12.6814	12.3362	11.9277	5	5	9.67506	9.55008	-0.12498	0.414977		reliably quantified	9.94074	9.42572	9.83388	9.61661	9.55836	9.62742	9.38915	9.82345
P10412	HIST1H1E	Histone H1.4 OS=Homo sapiens GN=HIST1H1E PE=1 SV=2	219	21.852	11.03	< 0.01	0.00101626	141.632	26	251	8	15	443.781	22	32994.1	25	54.7945	15.3385	15.4569	0.118419	0.22317		reliably quantified	15.3168	15.249	15.4014	15.4594	15.266	15.4929	15.7418	15.4178	15.3143	15.3179	5	5	17.3054	17.823	0.517581	0.269677		reliably quantified	16.9569	16.8115	17.0556	18.0383	17.665	17.9753	18.5868	16.9051
P40926	MDH2	Malate dehydrogenase, mitochondrial OS=Homo sapiens GN=MDH2 PE=1 SV=3	338	35.481	8.68	< 0.01	0.00101626	133.997	22	102	22	0	209.51	22	15127.2	22	67.7515	15.9826	15.5861	-0.396491	0.223447		reliably quantified	15.7978	16.1267	15.9137	15.9063	16.1685	16.1735	16.4169	15.2032	15.0813	15.0557	5	5	15.2276	14.9126	-0.314983	0.0447357		reliably quantified	15.4564	15.0359	15.4007	15.2422	15.0029	15.266	14.8388	14.7943
P68431	HIST1H3F; HIST1H3C; HIST1H3D; HIST1H3G; HIST1H3H; HIST1H3B; HIST1H3A; HIST1H3E; HIST1H3I; HIST1H3J	Histone H3.1 OS=Homo sapiens GN=HIST1H3A PE=1 SV=2	136	15.394	11.12	< 0.01	0.00101626	42.302	13	83	3	11	132.41	12	7592.42	13	70.5882	13.4075	13.2554	-0.152073	0.224201		reliably quantified	13.4035	13.3536	13.4937	13.6947	13.0919	13.2776	13.3792	13.1727	13.088	13.3595	5	5	15.9895	16.5075	0.517957	0.208621		reliably quantified	15.5579	15.6029	15.7908	16.5388	16.4572	16.6058	17.553	15.81
Q16695	HIST3H3	Histone H3.1t OS=Homo sapiens GN=HIST3H3 PE=1 SV=3	136	15.499	11.12	< 0.01	0.00101626	38.9271	12	79	2	0	128.952	11	7253.14	12	47.0588	13.4075	13.2554	-0.152073	0.224201		reliably quantified	13.4035	13.3536	13.4937	13.6947	13.0919	13.2776	13.3792	13.1727	13.088	13.3595	5	5	15.9814	16.4974	0.516043	0.212123		reliably quantified	15.5484	15.5934	15.7811	16.5336	16.4504	16.6002	17.549	15.797
Q71DI3	HIST2H3A; HIST2H3C; HIST2H3D	Histone H3.2 OS=Homo sapiens GN=HIST2H3A PE=1 SV=3	136	15.379	11.27	< 0.01	0.00101626	38.9271	12	79	2	0	128.952	11	7253.14	12	47.0588	13.4075	13.2554	-0.152073	0.224201		reliably quantified	13.4035	13.3536	13.4937	13.6947	13.0919	13.2776	13.3792	13.1727	13.088	13.3595	5	5	15.9814	16.4974	0.516043	0.212123		reliably quantified	15.5484	15.5934	15.7811	16.5336	16.4504	16.6002	17.549	15.797
P54652	HSPA2	Heat shock-related 70 kDa protein 2 OS=Homo sapiens GN=HSPA2 PE=1 SV=1	639	69.978	5.74	< 0.01	0.00101626	106.201	19	119	9	0	240.86	17	14752.7	17	17.9969	15.9077	15.7379	-0.169804	0.224691		reliably quantified	15.9824	16.1825	15.6607	15.8783	15.8347	16.0336	15.5116	15.6074	15.6424	15.8946	5	5	14.8508	14.9387	0.0879224	0.309307		reliably quantified	14.858	15.1127	14.7238	14.7256	14.8338	14.9085	14.9842	14.9354
P06730	EIF4E	Eukaryotic translation initiation factor 4E OS=Homo sapiens GN=EIF4E PE=1 SV=2	217	25.082	6.15	< 0.01	0.00101626	11.3454	3	10	3	0	16.3921	3	1084.5	3	11.9816	11.5978	11.7171	0.119379	0.225573		reliably quantified	11.7144	11.512	11.4737	11.821	11.4678	11.7311	11.5389	11.6512	11.7906	11.8739	5	5	10.1047	9.84367	-0.261049	0.0364495		reliably quantified	10.2362	10.2362	9.91466	9.9021	10.2344	9.88354	9.718	9.66564
Q92499	DDX1	ATP-dependent RNA helicase DDX1 OS=Homo sapiens GN=DDX1 PE=1 SV=2	740	82.38	7.23	< 0.01	0.00101626	23.9384	5	12	5	0	24.2328	5	1682.58	5	9.59459	11.7091	11.9622	0.253069	0.225959		reliably quantified	11.5949	11.472	11.6809	11.9091	11.8887	11.7605	11.7959	11.9625	12.6275	11.6645	5	5	9.21881	9.66347	0.444655	0.0423817		reliably quantified	8.96157	9.39582	9.28436	9.13348	9.31883	9.59522	9.43291	9.56753
P09429	HMGB1	High mobility group protein B1 OS=Homo sapiens GN=HMGB1 PE=1 SV=3	215	24.878	5.74	< 0.01	0.00101626	102.832	21	161	16	6	274.547	21	17593.5	21	59.0698	16.425	16.096	-0.329028	0.226073		reliably quantified	16.5202	16.9967	16.1201	15.8112	16.6769	15.981	16.3116	15.5938	16.2199	16.3737	5	5	16.3535	15.9703	-0.383149	0.106076		reliably quantified	16.5899	16.2018	16.1701	16.6833	16.1222	16.4583	16.0822	15.454
P25787	PSMA2	Proteasome subunit alpha type-2 OS=Homo sapiens GN=PSMA2 PE=1 SV=2	234	25.882	7.43	< 0.01	0.00101626	18.8725	4	8	4	0	19.1342	4	1387.15	4	26.0684	12.4139	12.2101	-0.20379	0.233326		reliably quantified	11.9877	12.5527	12.6703	12.3819	12.4771	12.5451	12.1122	12.3749	12.0023	12.0163	5	5				1		not quantifiable
Q09666	AHNAK	Neuroblast differentiation-associated protein AHNAK OS=Homo sapiens GN=AHNAK PE=1 SV=2	5890	628.699	6.15	< 0.01	0.00101626	164.179	47	128	47	0	198.794	47	13751.7	46	25.4499	15.4552	15.8106	0.355374	0.236326		reliably quantified	15.5352	15.5416	15.234	15.4295	15.5357	15.5721	15.2268	16.8309	15.7424	15.6805	5	5	13.4501	13.437	-0.013111	0.925156		reliably quantified	13.48	13.3395	13.3886	13.5025	13.5401	13.7604	13.1634	13.728
P25205	MCM3	DNA replication licensing factor MCM3 OS=Homo sapiens GN=MCM3 PE=1 SV=3	808	90.924	5.77	< 0.01	0.00101626	42.1708	11	30	11	0	56.4255	10	4095.24	11	16.2129	13.186	13.3859	0.1999	0.237161		reliably quantified	13.1331	13.1511	13.1038	13.3849	13.1568	13.1439	13.4105	13.0472	13.91	13.4177	5	5	11.7687	11.4654	-0.303309	0.186364		reliably quantified	11.4668	12.3585	11.6315	11.9008	11.4861	11.7139	11.2889	11.0537
P52597	HNRNPF	Heterogeneous nuclear ribonucleoprotein F OS=Homo sapiens GN=HNRNPF PE=1 SV=3	415	45.643	5.58	< 0.01	0.00101626	70.8227	13	54	11	0	98.2757	12	6653.96	13	40.9639	14.1332	14.2852	0.15201	0.238053		reliably quantified	14.3034	14.2354	14.0044	14.2924	13.8306	14.4113	14.0498	14.284	14.4693	14.2118	5	5	12.7188	12.5551	-0.163681	0.239424		reliably quantified	12.697	12.8825	12.9293	12.3408	12.7445	12.4035	12.4224	12.6233
P62942	FKBP1A	Peptidyl-prolyl cis-trans isomerase FKBP1A OS=Homo sapiens GN=FKBP1A PE=1 SV=2	108	11.943	8.16	< 0.01	0.00101626	17.3213	3	17	3	0	37.0924	3	2584.54	3	34.2593	12.9513	12.6658	-0.285492	0.238497		reliably quantified	12.7077	12.8401	13.1507	12.7424	13.3156	13.0836	12.0221	12.6122	12.5794	13.0316	5	5	9.70617	9.10512	-0.601054	0.305847		reliably quantified	9.81187	10.5154	9.90031	8.79488	9.50846	9.41876	7.23236	9.60151
P23284	PPIB	Peptidyl-prolyl cis-trans isomerase B OS=Homo sapiens GN=PPIB PE=1 SV=2	216	23.728	9.41	< 0.01	0.00101626	26.5997	10	34	9	0	44.9251	10	2536.37	9	44.9074	13.2268	13.4269	0.200063	0.238577		reliably quantified	13.3593	13.3629	13.083	13.2032	13.1258	13.4303	13.219	13.7939	13.6866	13.0046	5	5	12.3721	12.5997	0.227643	0.319611		reliably quantified	12.2103	12.177	12.3708	12.5447	12.5573	12.9774	12.5668	13.0767
O75531	BANF1	Barrier-to-autointegration factor OS=Homo sapiens GN=BANF1 PE=1 SV=1	89	10.052	6.09	< 0.01	0.00101626	28.0127	6	35	6	0	58.6258	6	4100.06	6	69.6629	14.1669	13.7249	-0.44197	0.239539		reliably quantified	14.5606	14.7515	13.8139	13.8885	13.8201	14.5638	13.27	13.066	13.5227	14.2021	5	5	12.896	13.2767	0.380702	0.255129		reliably quantified	12.2548	12.817	13.0263	13.1498	13.2321	13.3791	13.9478	12.5533
O60869	EDF1	Endothelial differentiation-related factor 1 OS=Homo sapiens GN=EDF1 PE=1 SV=1	148	16.359	9.95	< 0.01	0.00101626	11.4832	4	10	4	0	14.5634	4	1033.61	4	27.7027	11.6366	11.8584	0.221817	0.239848		reliably quantified	11.7417	11.4553	11.7586	11.346	11.8812	11.6813	11.7123	11.8355	12.4139	11.6489	5	5	8.588	8.71074	0.122742	0.593316		reliably quantified	8.50988	8.38825	8.33327	8.89268	8.81593	9.28383	8.50516	8.17254
Q9UHL4	DPP7	Dipeptidyl peptidase 2 OS=Homo sapiens GN=DPP7 PE=1 SV=3	492	54.307	6.32	< 0.01	0.00101626	19.907	7	14	7	0	23.9957	7	1343.66	7	11.7886	12.3031	12.0882	-0.214916	0.240641		reliably quantified	12.0474	12.5536	12.4406	12.4603	12.0138	12.544	12.1826	11.8683	11.9556	11.8906	5	5				1		not quantifiable
P04899	GNAI2	Guanine nucleotide-binding protein G(i) subunit alpha-2 OS=Homo sapiens GN=GNAI2 PE=1 SV=3	355	40.425	5.54	< 0.01	0.00101626	16.6617	4	9	4	0	21.904	4	1539.98	3	18.3099	9.74541	9.95295	0.207538	0.241078		reliably quantified	9.83735	9.7552	9.69419	9.89845	9.54186	9.69396	10.033	10.4962	9.84085	9.70076	5	5	12.492	12.8415	0.349522	0.341679		reliably quantified	12.5764	12.8071	12.8029	12.0119	12.2616	12.4007	12.3274	13.9383
Q15046	KARS	Lysine--tRNA ligase OS=Homo sapiens GN=KARS PE=1 SV=3	597	68.005	6.35	< 0.01	0.00101626	12.6477	3	6	3	0	11.4285	3	754.792	3	5.86265	11.2657	11.3714	0.105749	0.241428		reliably quantified	11.2248	11.0198	11.4656	11.2514	11.3668	11.3722	11.459	11.3579	11.2496	11.4184	5	5				1		not quantifiable
P23141	CES1	Liver carboxylesterase 1 OS=Homo sapiens GN=CES1 PE=1 SV=2	567	62.481	6.6	< 0.01	0.00101626	49.8945	12	33	12	0	54.1401	11	4555.56	12	25.0441	13.162	13.7533	0.591324	0.241955		reliably quantified	13.1946	13.3068	13.0566	13.128	13.1239	13.4934	13.2992	15.5465	12.8744	13.5529	5	5	8.46526	9.45777	0.992513	0.0706918		reliably quantified	8.38435	8.46225	8.65733	8.40563	8.41676	8.97398	8.67195	11.0067
Q13243	SRSF5	Serine/arginine-rich splicing factor 5 OS=Homo sapiens GN=SRSF5 PE=1 SV=1	272	31.245	11.59	< 0.01	0.00101626	20.648	6	20	5	0	30.5758	6	2231.69	6	23.5294	13.1322	12.9285	-0.203706	0.24355		reliably quantified	13.2292	13.1493	13.1944	13.0923	12.9956	13.243	13.0762	12.4709	12.6436	13.2087	5	5				1		not quantifiable
P48735	IDH2	Isocitrate dehydrogenase [NADP], mitochondrial OS=Homo sapiens GN=IDH2 PE=1 SV=2	452	50.877	8.69	< 0.01	0.00101626	49.9573	14	36	13	0	70.134	14	4438.38	14	30.531	14.149	13.8704	-0.278511	0.246548		reliably quantified	13.9124	14.6505	13.7608	14.3326	14.0885	13.7164	14.073	13.92	14.2782	13.3646	5	5	12.5347	12.6416	0.106915	0.525741		reliably quantified	12.3576	12.3585	12.5885	12.7845	12.5842	12.6821	13.0613	12.4567
O75947	ATP5H	ATP synthase subunit d, mitochondrial OS=Homo sapiens GN=ATP5H PE=1 SV=3	161	18.479	5.3	< 0.01	0.00101626	25.0037	7	18	7	0	28.2985	7	1906.74	7	52.1739	11.9376	12.3848	0.44724	0.246982		reliably quantified	12.0662	11.9261	11.8959	11.7805	12.019	12.069	13.6853	11.5966	12.1128	12.4603	5	5	13.7769	13.5175	-0.259416	0.535387		reliably quantified	14.0251	13.9045	13.8854	13.4843	13.5854	14.21	13.0004	13.5947
Q9UHX1	PUF60	Poly(U)-binding-splicing factor PUF60 OS=Homo sapiens GN=PUF60 PE=1 SV=1	559	59.838	5.29	< 0.01	0.00101626	17.5906	5	10	5	0	22.4669	5	1401.45	5	14.8479	12.3963	12.2814	-0.114962	0.250216		reliably quantified	12.5036	12.4994	12.2393	12.5009	12.2385	12.403	12.3817	12.0449	12.3827	12.1945	5	5	9.92018	9.91327	-0.00691215	0.956638		reliably quantified	10.1458	9.87367	9.85637	9.75679	9.96828	9.82919	9.56539	10.1199
Q9UMS4	PRPF19	Pre-mRNA-processing factor 19 OS=Homo sapiens GN=PRPF19 PE=1 SV=1	504	55.146	6.61	< 0.01	0.00101626	11.7766	4	12	4	0	13.929	4	1043.38	4	9.12698	10.7877	11.151	0.363217	0.250735		reliably quantified	10.5986	10.6288	10.9432	11.1202	10.6479	10.8585	10.604	11.5405	12.0366	10.7153	5	5	12.1383	12.5517	0.413439	0.11348		reliably quantified	11.8873	11.6872	12.2885	12.5641	12.2641	12.7333	13.0187	12.1019
P61626	LYZ	Lysozyme C OS=Homo sapiens GN=LYZ PE=1 SV=1	148	16.526	9.16	< 0.01	0.00101626	66.0591	19	102	19	0	146.506	18	11390.2	18	68.2432	14.373	15.0677	0.694723	0.251228		reliably quantified	14.3406	14.4705	14.3246	14.2741	14.4553	14.8961	14.5934	17.1821	13.8257	14.8413	5	5	12.9382	13.3852	0.44705	0.306126		reliably quantified	12.8508	13.0775	12.7428	13.0723	12.9474	13.3789	12.9391	14.9074
Q9NYL9	TMOD3	Tropomodulin-3 OS=Homo sapiens GN=TMOD3 PE=1 SV=1	352	39.57	5.19	< 0.01	0.00101626	43.6276	9	22	9	0	49.7183	9	3000.24	9	30.3977	13.3857	13.5134	0.127688	0.25347		reliably quantified	13.4639	13.5285	13.2244	13.4787	13.2332	13.4369	13.831	13.5155	13.3829	13.4008	5	5				1		not quantifiable
P31939	ATIC	Bifunctional purine biosynthesis protein PURH OS=Homo sapiens GN=ATIC PE=1 SV=3	592	64.575	6.71	< 0.01	0.00101626	25.5471	7	17	7	0	34.708	7	2256.05	7	16.5541	12.2392	12.3454	0.10621	0.253914		reliably quantified	12.0737	12.3291	12.3635	12.308	12.1218	12.196	12.2007	12.5479	12.3756	12.4069	5	5	11.3066	11.4654	0.158842	0.179157		reliably quantified	11.2201	11.0254	11.3793	11.5211	11.3872	11.5002	11.2215	11.4702
P07203	GPX1	Glutathione peroxidase 1 OS=Homo sapiens GN=GPX1 PE=1 SV=4	203	22.075	6.55	< 0.01	0.00101626	36.613	8	32	8	0	60.0544	8	3755.7	8	47.7833	13.2827	13.4647	0.182032	0.259705		reliably quantified	13.3184	13.5502	13.0521	13.4004	13.0923	13.3839	13.1867	13.2733	13.7486	13.731	5	5	12.0386	12.4265	0.38793	0.0213179		reliably quantified	12.0842	11.8352	12.0263	12.1553	12.092	12.4596	12.698	11.9651
P31942	HNRNPH3	Heterogeneous nuclear ribonucleoprotein H3 OS=Homo sapiens GN=HNRNPH3 PE=1 SV=2	346	36.903	6.87	< 0.01	0.00101626	58.6236	12	48	11	0	87.288	12	6195.34	12	36.9942	13.7721	13.9798	0.207647	0.260284		reliably quantified	13.9445	13.6959	13.631	14.0066	13.5827	14.0654	14.4951	13.8958	13.8481	13.5945	5	5	13.5511	12.7719	-0.779215	0.0138283		reliably quantified	13.7676	13.9393	13.7017	13.0313	13.3155	13.0356	12.5597	12.844
Q9P258	RCC2	Protein RCC2 OS=Homo sapiens GN=RCC2 PE=1 SV=2	522	56.049	8.78	< 0.01	0.00101626	38.493	12	41	12	0	65.2975	12	4507.07	12	20.6897	12.9087	13.0433	0.134592	0.260689		reliably quantified	12.896	13.2774	12.7553	12.7208	12.8942	12.9213	13.0278	12.9728	13.1604	13.1344	5	5	14.0275	14.0475	0.0199922	0.860713		reliably quantified	13.8759	13.8042	13.9897	14.4154	14.0521	14.1361	14.0638	13.9991
Q14566	MCM6	DNA replication licensing factor MCM6 OS=Homo sapiens GN=MCM6 PE=1 SV=1	821	92.831	5.41	< 0.01	0.00101626	17.9821	5	12	5	0	23.2418	5	1541.13	5	6.21194	12.3882	12.5368	0.148596	0.263581		reliably quantified	12.416	12.1789	12.4218	12.6228	12.3015	12.4921	12.5174	12.2445	12.8571	12.5727	5	5	8.85091	8.41305	-0.437861	0.0484691		reliably quantified	8.91427	8.57328	8.61401	9.39994	8.75304	8.66824	8.54808	8.03245
P28062	PSMB8	Proteasome subunit beta type-8 OS=Homo sapiens GN=PSMB8 PE=1 SV=3	276	30.335	7.43	< 0.01	0.00101626	13.1953	4	8	4	0	15.6434	4	872.953	4	14.1304	11.7417	11.4933	-0.248406	0.263731		reliably quantified	11.3798	11.8296	12.0825	11.7013	11.7154	11.8028	11.1736	11.9958	11.3733	11.1211	5	5				1		not quantifiable
P05164	MPO	Myeloperoxidase OS=Homo sapiens GN=MPO PE=1 SV=1	745	83.815	8.97	< 0.01	0.00101626	84.0809	17	60	17	0	124.899	17	8512.35	17	29.1275	13.5238	14.1302	0.606433	0.264286		reliably quantified	13.4012	13.5765	13.4329	13.7622	13.446	13.4345	14.0107	13.8623	13.2864	16.057	5	5	12.7178	13.5908	0.873032	0.150384		reliably quantified	12.5134	12.6014	12.7215	13.0333	12.7192	12.9126	13.2117	13.7936
P62917	RPL8	60S ribosomal protein L8 OS=Homo sapiens GN=RPL8 PE=1 SV=2	257	28.007	11.03	< 0.01	0.00101626	18.4492	7	24	7	0	32.6223	7	2393.29	7	25.2918	11.5716	11.3924	-0.179164	0.265229		reliably quantified	11.4727	11.4677	11.7573	11.7154	11.4449	11.6892	11.4691	10.8902	11.4316	11.4821	5	5	13.982	14.2798	0.297792	0.415732		reliably quantified	13.7182	13.9726	13.6733	14.4696	14.0762	14.1649	14.7047	13.4906
Q92945	KHSRP	Far upstream element-binding protein 2 OS=Homo sapiens GN=KHSRP PE=1 SV=4	711	73.07	7.3	< 0.01	0.00101626	98.955	24	108	20	0	205.461	24	13569.2	24	40.225	15.0772	14.9356	-0.1416	0.266144		reliably quantified	15.138	14.9179	15.1424	15.1091	15.0788	14.8682	15.0723	14.5218	15.0617	15.1542	5	5	13.8816	13.6122	-0.269414	0.0810332		reliably quantified	13.8796	14.158	14.0038	13.4571	13.9096	13.4956	13.5216	13.5594
P16070	CD44	CD44 antigen OS=Homo sapiens GN=CD44 PE=1 SV=3	742	81.487	5.33	< 0.01	0.00101626	15.7738	6	17	6	0	26.9047	6	1916.8	6	8.76011	12.033	12.2747	0.24169	0.267273		reliably quantified	12.0268	12.0588	11.9604	12.1556	11.9634	11.8624	12.6295	12.0364	11.9813	12.8639	5	5	12.2193	11.9924	-0.226849	0.67905		reliably quantified	12.6432	12.6623	12.098	11.7501	11.9427	11.6098	11.2211	12.6689
Q7KZF4	SND1	Staphylococcal nuclease domain-containing protein 1 OS=Homo sapiens GN=SND1 PE=1 SV=1	910	101.934	7.17	< 0.01	0.00101626	25.3042	8	15	8	0	26.2621	7	1847.95	8	8.68132	12.7273	12.8965	0.169195	0.271407		reliably quantified	12.8787	12.6949	12.6984	12.9443	12.4202	12.9617	12.7998	13.3074	12.6567	12.757	5	5	9.07471	9.03913	-0.0355844	0.745748		reliably quantified	8.89815	9.17594	9.15127	9.03655	9.11164	9.26348	9.22304	8.77037
Q93009	USP7	Ubiquitin carboxyl-terminal hydrolase 7 OS=Homo sapiens GN=USP7 PE=1 SV=2	1102	128.22	5.55	< 0.01	0.00101626	11.5499	4	8	4	0	10.6001	4	847.327	4	3.72051	11.0985	11.2699	0.171341	0.272733		reliably quantified	11.2542	10.7913	11.1425	11.3698	10.9347	11.4697	10.8879	11.4126	11.3574	11.2217	5	5	8.5152	8.79465	0.279453	0.0381263		reliably quantified	8.64481	8.17594	8.49486	8.6264	8.63399	8.88087	8.9112	8.52936
O75340	PDCD6	Programmed cell death protein 6 OS=Homo sapiens GN=PDCD6 PE=1 SV=1	191	21.855	5.4	< 0.01	0.00101626	12.5524	3	7	3	0	13.7312	3	815.374	3	28.2723	10.9775	10.8006	-0.17687	0.27435		reliably quantified	10.9731	11.1358	10.5631	11.2278	10.9877	10.6429	11.0801	10.5119	10.9339	10.8344	5	5	11.4486	11.6169	0.168266	0.197642		reliably quantified	11.3522	11.6592	11.2774	11.4641	11.4904	11.5531	11.394	11.8279
Q15424	SAFB	Scaffold attachment factor B1 OS=Homo sapiens GN=SAFB PE=1 SV=4	915	102.58	5.47	< 0.01	0.00101626	44.0163	14	34	7	7	57.2927	13	4149.28	13	15.6284	13.8106	13.7304	-0.0801417	0.276669		reliably quantified	13.8678	13.713	13.7998	13.825	13.8471	13.7634	13.6253	13.639	13.6524	13.972	5	5	12.5514	12.6007	0.0492774	0.847978		reliably quantified	12.4903	12.1538	12.4865	12.8994	12.7269	12.8364	13.1873	11.9145
Q14011	CIRBP	Cold-inducible RNA-binding protein OS=Homo sapiens GN=CIRBP PE=1 SV=1	172	18.637	9.51	< 0.01	0.00101626	36.1718	9	25	9	0	47.7939	9	3368.2	9	47.6744	13.669	13.4122	-0.256734	0.278909		reliably quantified	13.8719	13.6109	13.6692	13.7621	13.4308	13.6378	13.6553	12.6829	13.8302	13.255	5	5	11.3975	10.814	-0.583477	0.14532		reliably quantified	11.9042	11.8071	11.3063	10.6853	11.2847	10.9752	10.1063	10.3266
P63167	DYNLL1	Dynein light chain 1, cytoplasmic OS=Homo sapiens GN=DYNLL1 PE=1 SV=1	89	10.359	7.4	< 0.01	0.00101626	14.3627	4	10	2	2	13.4209	4	758.507	3	32.5843	12.7913	12.5929	-0.198407	0.279431		reliably quantified	12.6398	12.9155	12.6681	12.9298	12.8032	12.5453	13.0127	12.0692	12.4936	12.8435	5	5				1		not quantifiable
Q08380	LGALS3BP	Galectin-3-binding protein OS=Homo sapiens GN=LGALS3BP PE=1 SV=1	585	65.289	5.27	< 0.01	0.00101626	30.4437	4	16	4	0	37.2432	4	2421.76	4	11.9658	11.8992	12.4587	0.559503	0.280172		reliably quantified	11.8253	11.9868	11.787	11.946	11.9507	13.5397	12.1095	11.5699	11.424	13.6503	5	5				1		not quantifiable
P47755	CAPZA2	F-actin-capping protein subunit alpha-2 OS=Homo sapiens GN=CAPZA2 PE=1 SV=3	286	32.929	5.85	< 0.01	0.00101626	20.1004	5	13	4	0	19.6508	4	1659.33	5	23.7762	11.0743	11.1503	0.0759806	0.281227		reliably quantified	11.0996	10.8791	11.1517	11.2044	11.0366	11.0518	11.1633	11.2708	11.1192	11.1463	5	5	10.7092	10.0036	-0.705627	0.00697227		reliably quantified	10.7975	10.4908	10.9638	10.5718	10.7224	9.9204	10.2945	10.5226
Q6JBY9	RCSD1	CapZ-interacting protein OS=Homo sapiens GN=RCSD1 PE=1 SV=1	416	44.477	5.4	< 0.01	0.00101626	47.0854	12	37	12	0	73.6873	12	4629.2	12	34.6154	14.1973	14.3128	0.1155	0.286962		reliably quantified	14.086	14.1938	14.1136	14.1022	14.4908	14.2269	14.5774	14.2737	14.2148	14.2711	5	5				1		not quantifiable
P61604	HSPE1	10 kDa heat shock protein, mitochondrial OS=Homo sapiens GN=HSPE1 PE=1 SV=2	102	10.925	8.92	< 0.01	0.00101626	73.479	13	78	13	0	143.635	13	9539.25	13	85.2941	15.6886	15.2915	-0.397086	0.287939		reliably quantified	15.5595	15.747	15.6959	15.2853	16.1555	15.9021	15.8547	14.2233	14.8634	15.6142	5	5	14.2494	13.8947	-0.354665	0.283069		reliably quantified	14.3042	14.5164	14.4705	13.6576	14.2982	14.5555	13.3144	13.3634
P31153	MAT2A	S-adenosylmethionine synthase isoform type-2 OS=Homo sapiens GN=MAT2A PE=1 SV=1	395	43.633	6.48	< 0.01	0.00101626	21.4454	6	14	6	0	27.1123	6	1839.02	6	15.9494	12.7627	12.8843	0.121661	0.288382		reliably quantified	12.5426	12.7754	12.7849	12.8866	12.8237	12.8689	12.7243	13.0503	13.1206	12.6575	5	5	9.1372	9.20164	0.0644335	0.559		reliably quantified	9.07586	8.88448	9.08934	9.42257	9.21377	9.3663	9.23081	9.2254
Q9UKY3		Putative inactive carboxylesterase 4 OS=Homo sapiens GN=CES1P1 PE=5 SV=2	287	30.659	8.03	< 0.01	0.00101626	14.9236	2	8	2	0	15.6652	2	1084.36	2	9.40767	11.1283	11.575	0.446726	0.288496		reliably quantified	11.1602	11.3574	10.9892	11.1067	11.0279	11.2786	11.2601	13.081	10.8927	11.3626	5	5				1		not quantifiable
P07195	LDHB	L-lactate dehydrogenase B chain OS=Homo sapiens GN=LDHB PE=1 SV=2	334	36.615	6.05	< 0.01	0.00101626	103.105	22	79	19	2	163.497	22	10951.5	21	52.994	15.3345	15.1602	-0.174379	0.288904		reliably quantified	15.2167	15.4432	15.4009	15.4118	15.2002	14.9111	15.663	14.8522	15.0903	15.2843	5	5	15.1273	15.1166	-0.0106661	0.946295		reliably quantified	14.9954	15	15.0297	15.3735	15.238	14.9633	15.4773	14.766
A6NMY6	ANXA2P2	Putative annexin A2-like protein OS=Homo sapiens GN=ANXA2P2 PE=5 SV=2	339	38.635	6.95	< 0.01	0.00101626	62.1811	16	62	16	0	104.338	15	7738.25	16	41.5929	13.9367	14.4928	0.556136	0.290952		reliably quantified	13.9953	13.9574	13.7941	13.9568	13.9798	14.56	13.9002	16.2658	13.3836	14.3546	5	5	12.9846	13.3507	0.366113	0.576322		reliably quantified	13.1077	13.0834	12.9625	12.9136	12.8556	13.4692	12.621	15.3647
P12814	ACTN1	Alpha-actinin-1 OS=Homo sapiens GN=ACTN1 PE=1 SV=2	892	102.993	5.41	< 0.01	0.00101626	46.149	13	53	5	0	96.108	13	6726.37	13	16.2556	12.4631	12.6801	0.217094	0.292772		reliably quantified	12.5221	12.5311	12.3551	12.5543	12.3526	12.5708	12.4756	13.3902	12.6963	12.2678	5	5	8.80254	8.9177	0.115161	0.537499		reliably quantified	8.80899	8.57328	8.71589	8.9868	8.92772	9.44068	9.04941	8.92663
P05386	RPLP1	60S acidic ribosomal protein P1 OS=Homo sapiens GN=RPLP1 PE=1 SV=1	114	11.507	4.32	< 0.01	0.00101626	13.7715	2	14	1	0	25.0926	2	1631.41	2	28.9474	9.97961	10.2265	0.246849	0.29449		reliably quantified	9.79985	10.0592	9.98952	10.3314	9.71813	10.228	10.7697	9.64908	9.9975	10.488	5	5	12.7171	12.3199	-0.397216	0.216793		reliably quantified	12.976	12.8791	12.9771	12.0359	12.7173	12.0964	11.4904	12.584
P14854	COX6B1	Cytochrome c oxidase subunit 6B1 OS=Homo sapiens GN=COX6B1 PE=1 SV=2	86	10.186	7.05	< 0.01	0.00101626	31.1665	6	30	6	0	51.8591	6	3367.46	6	75.5814	13.7554	13.4126	-0.342824	0.305947		reliably quantified	13.9632	13.966	13.4616	13.6206	13.7655	13.5056	14.5232	13.0055	13.1702	12.8584	5	5	11.5791	10.76	-0.819013	0.077967		reliably quantified	11.3353	12.3232	12.3728	10.679	11.1849	10.5673	10.2937	11.478
P05198	EIF2S1	Eukaryotic translation initiation factor 2 subunit 1 OS=Homo sapiens GN=EIF2S1 PE=1 SV=3	315	36.089	5.08	< 0.01	0.00101626	11.6916	4	11	4	0	15.8069	4	1150.44	4	12.6984	11.2662	11.4002	0.133924	0.311205		reliably quantified	11.1966	11.1519	11.4487	11.1296	11.4044	11.4471	11.6067	11.0712	11.2644	11.6115	5	5	8.59934	8.51578	-0.0835631	0.701584		reliably quantified	8.46681	8.04721	8.65733	9.16065	8.66469	8.63694	8.30481	8.60471
P11177	PDHB	Pyruvate dehydrogenase E1 component subunit beta, mitochondrial OS=Homo sapiens GN=PDHB PE=1 SV=3	359	39.208	6.65	< 0.01	0.00101626	20.0828	5	14	5	0	24.3633	5	1637.16	5	19.4986	11.7311	11.9707	0.239521	0.312929		reliably quantified	11.5274	11.5115	12.1451	11.7184	11.7533	11.9843	12.5747	11.3754	11.9206	11.9984	5	5	12.3414	12.0237	-0.317752	0.0487851		reliably quantified	12.5279	12.215	12.5372	12.2114	12.2157	12.0667	11.8238	11.986
O95336	PGLS	6-phosphogluconolactonase OS=Homo sapiens GN=PGLS PE=1 SV=2	258	27.53	6.05	< 0.01	0.00101626	31.3157	8	15	8	0	30.6054	7	2202.51	8	49.2248	12.6605	12.8372	0.176783	0.313368		reliably quantified	12.7151	12.5793	12.62	12.7733	12.6145	12.8879	12.2899	13.2487	12.7326	13.027	5	5				1		not quantifiable
P09874	PARP1	Poly [ADP-ribose] polymerase 1 OS=Homo sapiens GN=PARP1 PE=1 SV=4	1014	113.012	8.88	< 0.01	0.00101626	45.2248	15	34	15	0	50.3128	15	3772.01	15	15.5819	11.958	11.7943	-0.16371	0.313394		reliably quantified	12.0013	11.8277	11.7281	11.9144	12.3184	11.7267	12.0929	11.4025	11.8984	11.8508	5	5	14.3739	14.7026	0.328735	0.32295		reliably quantified	14.1571	14.0616	14.2612	14.8497	14.5398	14.8315	15.1304	13.8419
P62318	SNRPD3	Small nuclear ribonucleoprotein Sm D3 OS=Homo sapiens GN=SNRPD3 PE=1 SV=1	126	13.907	10.32	< 0.01	0.00101626	20.446	4	14	4	0	29.2195	4	2041.69	4	47.619	12.0408	12.141	0.100166	0.314633		reliably quantified	12.0064	11.8889	12.0992	12.2688	11.9406	11.9958	12.111	12.0211	12.2938	12.2831	5	5	12.8326	12.5098	-0.322733	0.0124408		reliably quantified	12.8553	12.7957	12.8329	12.7253	12.9536	12.6033	12.5526	12.295
P30048	PRDX3	Thioredoxin-dependent peroxide reductase, mitochondrial OS=Homo sapiens GN=PRDX3 PE=1 SV=3	256	27.675	7.78	< 0.01	0.00101626	41.3558	9	49	9	0	98.0231	9	6611.81	8	41.0156	14.1532	14.3308	0.177586	0.315313		reliably quantified	14.0635	14.0458	14.0575	14.3565	14.2427	14.4775	14.7476	13.9862	13.9621	14.4805	5	5	14.9067	14.5445	-0.362134	0.049861		reliably quantified	15.0969	14.902	15.1314	14.5979	14.8051	14.6747	14.3544	14.8013
P62424	RPL7A	60S ribosomal protein L7a OS=Homo sapiens GN=RPL7A PE=1 SV=2	266	29.977	10.61	< 0.01	0.00101626	20.4774	6	16	6	0	22.9384	6	1748.05	6	18.4211	10.2962	10.5641	0.26786	0.316361		reliably quantified	10.5357	9.9668	10.3375	10.6851	9.95602	10.4637	9.98074	11.2179	10.5494	10.6087	5	5	13.123	13.833	0.710003	0.0823964		reliably quantified	13.0058	12.497	13.008	13.8205	13.2837	13.5146	14.0642	13.5126
Q14061	COX17	Cytochrome c oxidase copper chaperone OS=Homo sapiens GN=COX17 PE=1 SV=2	63	6.91	7.24	< 0.01	0.00101626	12.1384	3	8	3	0	15.866	3	1125.72	3	36.5079	12.0634	11.8312	-0.232163	0.322098		reliably quantified	11.9789	12.1614	12.2096	11.7128	12.2542	12.4765	12.0011	11.3767	11.7795	11.5225	5	5				1		not quantifiable
P06702	S100A9	Protein S100-A9 OS=Homo sapiens GN=S100A9 PE=1 SV=1	114	13.234	6.13	< 0.01	0.00101626	35.5643	8	35	8	0	57.2114	6	4353.14	8	52.6316	13.4084	13.9513	0.542981	0.326733		reliably quantified	13.7276	13.5207	13.2314	13.2739	13.2883	13.7334	13.4429	15.9153	12.9837	13.6813	5	5	10.2463	11.3049	1.05867	0.0860906		reliably quantified	10.7155	10.215	10.1206	10.1081	10.0721	10.5722	10.4416	12.9784
P62304	SNRPE	Small nuclear ribonucleoprotein E OS=Homo sapiens GN=SNRPE PE=1 SV=1	92	10.797	9.44	< 0.01	0.00101626	15.8665	4	9	4	0	19.7605	4	1017.68	3	56.5217	11.1797	11.3208	0.141056	0.332752		reliably quantified	10.9681	10.9544	11.4622	11.2371	11.2769	11.2792	11.4453	11.0631	11.1983	11.6181	5	5	11.7928	11.6111	-0.181751	0.320372		reliably quantified	12.106	11.8669	11.7712	11.5535	11.6666	11.8069	11.339	11.3751
P12955	PEPD	Xaa-Pro dipeptidase OS=Homo sapiens GN=PEPD PE=1 SV=3	493	54.513	6	< 0.01	0.00101626	12.9675	4	9	4	0	13.4523	3	1041.3	4	9.12779	11.7938	11.6425	-0.151308	0.334313		reliably quantified	11.8442	11.8287	11.745	11.7594	11.7915	11.7844	11.2704	12.1157	11.5585	11.4832	5	5				1		not quantifiable
P46777	RPL5	60S ribosomal protein L5 OS=Homo sapiens GN=RPL5 PE=1 SV=3	297	34.341	9.72	< 0.01	0.00101626	32.4463	7	34	7	0	57.063	7	3894.64	7	23.2323	13.7507	13.9261	0.175388	0.335328		reliably quantified	13.7144	13.4634	14.0043	14.0791	13.4923	13.9339	13.6045	13.7391	14.1695	14.1833	5	5	13.0676	13.1755	0.107889	0.662444		reliably quantified	13.2642	12.338	12.9133	13.5553	13.2673	13.1769	13.5379	12.9122
P07355	ANXA2	Annexin A2 OS=Homo sapiens GN=ANXA2 PE=1 SV=2	339	38.58	7.75	< 0.01	0.00101626	102.509	22	92	22	0	162.399	21	12176.5	22	56.3422	14.3836	14.8832	0.499551	0.337305		reliably quantified	14.4491	14.4387	14.214	14.3952	14.4211	14.9535	14.3464	16.653	13.727	14.736	5	5	13.9316	14.3418	0.410166	0.447259		reliably quantified	13.9543	14.0942	13.9236	13.8413	13.8447	14.3433	13.6128	16.0977
O43707	ACTN4	Alpha-actinin-4 OS=Homo sapiens GN=ACTN4 PE=1 SV=2	911	104.788	5.44	< 0.01	0.00101626	102.518	23	93	15	7	175.907	23	12054.8	23	30.5159	15.3766	15.4505	0.0739508	0.337512		reliably quantified	15.3858	15.3742	15.3787	15.3917	15.3524	15.446	15.2772	15.6596	15.3013	15.5685	5	5	12.7508	12.7	-0.0507146	0.691127		reliably quantified	12.6007	12.9839	12.6402	12.8012	12.7278	13.0437	12.4097	12.6417
Q99729	HNRNPAB	Heterogeneous nuclear ribonucleoprotein A/B OS=Homo sapiens GN=HNRNPAB PE=1 SV=2	332	36.202	8.21	< 0.01	0.00101626	51.4727	18	82	16	0	124.926	18	9568.83	17	39.1566	14.6715	14.5461	-0.125331	0.338332		reliably quantified	14.7385	14.5155	14.7936	14.6233	14.6865	14.7008	14.6223	14.1174	14.7748	14.5155	5	5	14.2007	13.9482	-0.252507	0.350177		reliably quantified	14.7275	14.5066	14.1362	13.5267	14.1066	14.06	13.5875	13.589
P04179	SOD2	Superoxide dismutase [Mn], mitochondrial OS=Homo sapiens GN=SOD2 PE=1 SV=2	222	24.707	8.25	< 0.01	0.00101626	32.7928	10	26	10	0	47.1251	10	3022.66	10	38.2883	14.2787	13.7331	-0.545614	0.339142		reliably quantified	14.4907	14.6043	13.7996	14.2844	14.2143	13.509	15.747	12.8721	13.1901	13.3471	5	5	12.2409	11.5432	-0.697691	0.0280047		reliably quantified	12.5103	12.4837	12.5991	11.6735	11.938	11.2737	12.1388	11.0513
Q13148	TARDBP	TAR DNA-binding protein 43 OS=Homo sapiens GN=TARDBP PE=1 SV=1	414	44.711	6.19	< 0.01	0.00101626	14.4867	4	11	4	0	16.4036	3	1318.71	4	16.6667	11.1596	11.2695	0.109908	0.33972		reliably quantified	11.1491	11.1842	10.9955	11.3369	11.132	11.2392	11.0853	11.3805	11.5728	11.0695	5	5	10.8977	10.8303	-0.0674279	0.695334		reliably quantified	11.0615	10.8546	10.6701	11.031	10.8713	10.9217	11.0547	10.5277
P31949	S100A11	Protein S100-A11 OS=Homo sapiens GN=S100A11 PE=1 SV=2	105	11.733	7.12	< 0.01	0.00101626	36.8296	8	34	8	0	55.5152	8	3668.21	8	61.9048	13.6801	13.9774	0.297346	0.339725		reliably quantified	13.5539	13.8429	13.6159	13.6281	13.7596	13.6842	13.4304	15.0293	13.5965	14.1467	5	5	11.7747	11.8883	0.113647	0.865657		reliably quantified	11.7361	12.2394	11.783	11.2955	11.8193	11.9525	11.3632	13.6208
P28065	PSMB9	Proteasome subunit beta type-9 OS=Homo sapiens GN=PSMB9 PE=1 SV=2	219	23.25	5.03	< 0.01	0.00101626	18.0455	4	10	4	0	22.2269	4	1455.18	4	21.0046	12.772	12.668	-0.103949	0.341065		reliably quantified	12.5927	12.8708	12.8179	12.8644	12.7141	12.8393	12.7852	12.7832	12.5069	12.4256	5	5				1		not quantifiable
P07305	H1F0	Histone H1.0 OS=Homo sapiens GN=H1F0 PE=1 SV=3	194	20.85	10.84	< 0.01	0.00101626	36.5313	8	44	8	0	46.7694	7	4879.68	7	34.5361	12.2354	11.9664	-0.268977	0.348241		reliably quantified	12.2815	12.0304	12.3798	12.2723	12.2129	11.7222	12.9663	11.6453	11.9681	11.53	5	5	15.0018	15.2198	0.217937	0.727469		reliably quantified	14.5731	14.8466	14.6316	15.5088	15.4489	14.5558	16.8353	14.3237
Q9UKY7	CDV3	Protein CDV3 homolog OS=Homo sapiens GN=CDV3 PE=1 SV=1	258	27.318	6.4	< 0.01	0.00101626	25.8586	6	18	6	0	39.7631	6	2424.45	6	36.0465	13.2899	13.1776	-0.112267	0.348242		reliably quantified	13.2143	13.472	13.2644	12.999	13.4995	13.2098	13.2195	12.994	13.1074	13.3572	5	5	9.26768	9.0037	-0.263976	0.303711		reliably quantified	9.40351	9.73128	9.45613	8.92474	8.82275	9.19207	8.40709	8.92919
O75264	C19orf77; SMIM24	Small integral membrane protein 24 OS=Homo sapiens GN=SMIM24 PE=2 SV=2	130	14.955	5.29	< 0.01	0.00101626	15.094	3	13	3	0	33.3747	3	1801.98	2	26.1538	12.9167	12.5483	-0.368431	0.348595		reliably quantified	12.7906	13.0817	12.9995	12.5626	13.1492	13.128	11.925	11.8249	12.2479	13.6156	5	5				1		not quantifiable
P07602	PSAP	Prosaposin OS=Homo sapiens GN=PSAP PE=1 SV=2	524	58.074	5.17	< 0.01	0.00101626	45.9578	13	33	13	0	59.2812	13	3975.66	12	18.1298	14.7049	14.4819	-0.222928	0.350032		reliably quantified	14.8468	14.8851	14.3475	14.6847	14.7602	14.4961	14.2719	15.0533	13.8486	14.7398	5	5				1		not quantifiable
P78417	GSTO1	Glutathione S-transferase omega-1 OS=Homo sapiens GN=GSTO1 PE=1 SV=2	241	27.548	6.6	< 0.01	0.00101626	18.4115	6	20	6	0	38.0041	6	2520.5	6	21.5768	13.0904	12.835	-0.255412	0.351452		reliably quantified	13.1174	13.5715	12.6985	13.2573	12.8072	12.811	12.2506	13.4295	12.5652	13.1186	5	5				1		not quantifiable
P01009	SERPINA1	Alpha-1-antitrypsin OS=Homo sapiens GN=SERPINA1 PE=1 SV=3	418	46.707	5.59	< 0.01	0.00101626	18.3557	6	15	6	0	26.688	6	1861.93	6	13.1579	13.4207	12.888	-0.532622	0.353201		reliably quantified	12.7635	15.387	12.8852	13.1391	12.9285	12.6298	12.584	12.4915	13.0349	13.6999	5	5				1		not quantifiable
P52566	ARHGDIB	Rho GDP-dissociation inhibitor 2 OS=Homo sapiens GN=ARHGDIB PE=1 SV=3	201	22.974	5.21	< 0.01	0.00101626	137.727	21	124	21	0	259.076	20	18768.8	21	74.1294	16.1958	16.1354	-0.0603439	0.354787		reliably quantified	16.2785	16.2518	16.1681	16.1675	16.1128	16.0266	16.3272	16.0917	16.0715	16.1602	5	5	15.2892	14.8686	-0.420592	0.15627		reliably quantified	15.3781	15.8012	15.2959	14.7909	15.1796	14.437	14.3192	15.284
Q9UQ80	PA2G4	Proliferation-associated protein 2G4 OS=Homo sapiens GN=PA2G4 PE=1 SV=3	394	43.759	6.55	< 0.01	0.00101626	42.4245	12	34	12	0	57.9134	11	3714.4	12	29.9492	13.8538	13.6882	-0.165556	0.355184		reliably quantified	13.9598	14.2454	13.5397	13.9055	13.6185	13.6457	13.5418	14.0665	13.7717	13.4154	5	5	11.1415	10.8687	-0.272788	0.112543		reliably quantified	11.1616	10.9085	11.0362	11.4964	11.1047	11.065	11.1289	10.4971
Q96CX2	KCTD12	BTB/POZ domain-containing protein KCTD12 OS=Homo sapiens GN=KCTD12 PE=1 SV=1	325	35.679	5.64	< 0.01	0.00101626	18.3239	5	10	5	0	21.2535	5	1397.08	5	18.1538	11.5086	12.0042	0.495595	0.3567		reliably quantified	11.4692	11.4594	11.5281	11.4617	11.6245	11.8439	11.7835	13.8396	10.742	11.812	5	5				1		not quantifiable
P15153	RAC2	Ras-related C3 botulinum toxin substrate 2 OS=Homo sapiens GN=RAC2 PE=1 SV=1	192	21.415	7.61	< 0.01	0.00101626	34.6794	9	34	4	5	54.3107	9	3746.16	9	36.9792	12.9349	12.7112	-0.223739	0.36015		reliably quantified	12.7772	13.4545	12.4045	12.986	13.0523	12.3721	12.5331	13.0425	13.1182	12.49	5	5	14.012	14.4074	0.395387	0.0567694		reliably quantified	14.0321	13.9049	14.0572	13.9429	14.1231	13.9356	14.9967	14.442
Q02878	RPL6	60S ribosomal protein L6 OS=Homo sapiens GN=RPL6 PE=1 SV=3	288	32.708	10.58	< 0.01	0.00101626	15.5583	6	18	6	0	24.7682	6	1536.29	6	19.7917	11.5951	11.7119	0.116788	0.362338		reliably quantified	11.6415	11.4272	11.8459	11.7894	11.2715	11.5655	11.6074	11.7884	11.8033	11.7947	5	5	13.1795	13.6112	0.431679	0.150373		reliably quantified	13.0747	13.0436	13.0602	13.4743	13.2449	13.3758	13.9481	13.1588
Q9UKM9	RALY	RNA-binding protein Raly OS=Homo sapiens GN=RALY PE=1 SV=1	306	32.444	9.17	< 0.01	0.00101626	38.9098	13	49	13	0	77.146	13	5914.8	13	34.6405	13.8176	13.9735	0.155892	0.362864		reliably quantified	13.7372	13.8136	13.8519	14.1331	13.5523	13.8226	13.7926	13.9283	14.4944	13.8298	5	5	14.4098	14.5023	0.0925312	0.436143		reliably quantified	14.6554	14.3713	14.1894	14.4426	14.3903	14.3592	14.6869	14.3343
P62995	TRA2B	Transformer-2 protein homolog beta OS=Homo sapiens GN=TRA2B PE=1 SV=1	288	33.646	11.25	< 0.01	0.00101626	48.9326	9	45	8	1	82.2574	8	5519.91	9	36.1111	14.2448	14.044	-0.20085	0.36438		reliably quantified	14.351	14.3619	14.0962	14.4369	13.9781	14.6023	13.8263	13.8341	13.5815	14.3757	5	5	13.8935	13.7055	-0.187971	0.325118		reliably quantified	14.2716	13.9908	13.7473	13.5287	13.9291	13.5047	14.1227	13.3916
Q96G03	PGM2	Phosphoglucomutase-2 OS=Homo sapiens GN=PGM2 PE=1 SV=4	612	68.24	6.73	< 0.01	0.00101626	14.966	7	15	7	0	22.9133	6	1413.6	7	9.64052	13.2531	13.1595	-0.0936488	0.372128		reliably quantified	13.3372	13.263	13.1514	13.3289	13.1851	13.4113	12.9366	13.3107	12.9673	13.1715	5	5				1		not quantifiable
P49736	MCM2	DNA replication licensing factor MCM2 OS=Homo sapiens GN=MCM2 PE=1 SV=4	904	101.832	5.52	< 0.01	0.00101626	28.418	8	16	8	0	29.8527	8	1991.48	8	11.3938	12.5213	12.6761	0.154866	0.373955		reliably quantified	12.5531	12.3819	12.5472	12.7479	12.3763	12.4076	12.8682	12.2883	13.1199	12.6967	5	5	10.0878	9.62098	-0.466859	0.0149546		reliably quantified	9.87362	9.9833	10.0798	10.5342	9.96828	9.63378	9.32382	9.74453
Q9BQ04	RBM4B	RNA-binding protein 4B OS=Homo sapiens GN=RBM4B PE=1 SV=1	359	40.124	6.74	< 0.01	0.00101626	11.9508	4	10	4	0	18.3807	4	1220.16	4	10.8635	11.8292	11.7179	-0.111257	0.375622		reliably quantified	11.9028	11.8821	11.7544	11.9486	11.658	11.6888	11.4832	11.5328	12.0454	11.8395	5	5	9.91274	10.0974	0.18461	0.414742		reliably quantified	9.60894	10.2107	9.90031	9.90344	9.94032	9.9204	10.118	10.7909
Q13263	TRIM28	Transcription intermediary factor 1-beta OS=Homo sapiens GN=TRIM28 PE=1 SV=5	835	88.493	5.77	< 0.01	0.00101626	76.7998	17	55	17	0	113.923	16	7809.3	16	26.8263	14.184	14.0106	-0.173306	0.376945		reliably quantified	14.1074	13.9694	14.2927	14.3971	14.1533	13.9362	13.7308	13.5997	14.295	14.4915	5	5	14.0789	14.166	0.0870731	0.435175		reliably quantified	14.0748	13.7399	14.0966	14.2994	14.184	14.0651	14.3545	14.1091
P56537	EIF6	Eukaryotic translation initiation factor 6 OS=Homo sapiens GN=EIF6 PE=1 SV=1	245	26.582	4.68	< 0.01	0.00101626	30.9176	5	12	5	0	32.4374	5	2031.15	5	31.8367	12.4761	12.3957	-0.080415	0.377187		reliably quantified	12.5239	12.4834	12.3594	12.5353	12.4784	12.6694	12.2426	12.3774	12.2393	12.4496	5	5				1		not quantifiable
P62888	RPL30	60S ribosomal protein L30 OS=Homo sapiens GN=RPL30 PE=1 SV=2	115	12.776	9.63	< 0.01	0.00101626	16.01	4	11	4	0	14.7872	3	1160.91	4	39.1304	7.29965	7.74733	0.447681	0.37804		reliably quantified	7.68169	7.23637	7.33805	6.98014	7.26201	8.13369	9.33588	6.86913	6.80637	7.59159	5	5	12.1823	12.6304	0.448094	0.0603999		reliably quantified	12.1667	12.1301	12.0702	12.4625	12.0821	12.3567	12.405	12.5983
O43719	HTATSF1	HIV Tat-specific factor 1 OS=Homo sapiens GN=HTATSF1 PE=1 SV=1	755	85.801	4.4	< 0.01	0.00101626	38.0452	13	29	13	0	49.2404	13	2924.32	12	12.3179	13.5284	13.4341	-0.0943384	0.380327		reliably quantified	13.5983	13.6316	13.4142	13.6606	13.3373	13.5965	13.4345	13.1427	13.4965	13.5001	5	5				1		not quantifiable
Q9Y3Z3	SAMHD1	Deoxynucleoside triphosphate triphosphohydrolase SAMHD1 OS=Homo sapiens GN=SAMHD1 PE=1 SV=2	626	72.155	7.14	< 0.01	0.00101626	17.5402	5	10	5	0	20.127	5	1585.11	5	7.34824	11.707	12.1484	0.441467	0.380659		reliably quantified	11.7522	11.8619	11.5999	11.7133	11.6075	12.1377	11.5187	13.9329	11.215	11.9378	5	5				1		not quantifiable
P18859	ATP5J	ATP synthase-coupling factor 6, mitochondrial OS=Homo sapiens GN=ATP5J PE=1 SV=1	108	12.58	9.52	< 0.01	0.00101626	19.2984	4	17	4	0	25.9879	4	1997.92	4	43.5185	11.9868	12.4548	0.467967	0.38352		reliably quantified	12.2991	12.2583	11.6074	11.6843	12.0849	12.7277	13.9907	11.2028	11.6415	12.7112	5	5	13.3719	12.7632	-0.60869	0.172397		reliably quantified	13.539	13.5544	13.6189	13.1535	12.9938	13.3665	11.8673	12.5285
O75390	CS	Citrate synthase, mitochondrial OS=Homo sapiens GN=CS PE=1 SV=2	466	51.68	8.32	< 0.01	0.00101626	22.1763	7	19	7	0	33.1849	6	2303.22	7	15.2361	13.5689	13.422	-0.14684	0.384618		reliably quantified	13.2936	13.7785	13.4857	13.6294	13.6572	13.4296	13.8643	13.2773	13.5248	13.0142	5	5	10.8701	10.7064	-0.163694	0.111988		reliably quantified	11.0136	10.8682	10.8206	10.9457	10.7022	10.9178	10.8044	10.5201
P02775	PPBP	Platelet basic protein OS=Homo sapiens GN=PPBP PE=1 SV=3	128	13.885	8.79	< 0.01	0.00101626	13.4706	3	10	3	0	23.0394	3	1703.6	3	30.4688	11.7953	12.1337	0.338438	0.389536		reliably quantified	12.1805	11.9847	11.3361	11.7051	11.7701	11.6291	11.6366	13.3586	12.4304	11.614	5	5	10.4199	10.2871	-0.132796	0.691836		reliably quantified	10.8304	10.6193	10.2733	10.2264	10.1501	9.94871	9.871	11.2537
Q9H4A4	RNPEP	Aminopeptidase B OS=Homo sapiens GN=RNPEP PE=1 SV=2	650	72.549	5.74	< 0.01	0.00101626	21.0319	6	12	6	0	22.8695	5	1290.91	6	10.9231	12.2044	12.0561	-0.148296	0.39075		reliably quantified	12.0635	12.5638	11.9721	12.1619	12.2608	12.0952	11.7865	12.4864	11.9959	11.9167	5	5				1		not quantifiable
Q96E39	RBMXL1	RNA binding motif protein, X-linked-like-1 OS=Homo sapiens GN=RBMXL1 PE=1 SV=1	390	42.116	9.89	< 0.01	0.00101626	47.9429	14	87	14	0	128.105	14	8423.82	14	30.5128	14.3577	14.4905	0.132736	0.395437		reliably quantified	14.6213	14.1168	14.4281	14.3761	14.2465	14.4018	14.9328	14.2709	14.3251	14.5216	5	5	15.4695	15.1665	-0.302946	0.282996		reliably quantified	15.9754	15.2303	15.1795	15.5754	15.3867	15.52	15.3184	14.3078
O75369	FLNB	Filamin-B OS=Homo sapiens GN=FLNB PE=1 SV=2	2602	277.99	5.73	< 0.01	0.00101626	96.538	30	75	24	0	133.75	29	8596.37	29	12.5673	14.754	14.6062	-0.147755	0.402899		reliably quantified	14.6001	14.6994	14.8422	14.8529	14.7753	14.2701	14.4868	14.7139	14.3788	15.1815	5	5	11.4431	11.7144	0.27133	0.207142		reliably quantified	11.0794	11.4622	11.4805	11.5641	11.6291	11.1495	12.1729	11.5963
P35268	RPL22	60S ribosomal protein L22 OS=Homo sapiens GN=RPL22 PE=1 SV=2	128	14.778	9.19	< 0.01	0.00101626	18.6168	5	18	5	0	33.3036	5	2292.1	5	51.5625	11.949	11.8241	-0.124887	0.404005		reliably quantified	11.9145	11.9607	11.8257	12.3698	11.6741	11.6919	11.6281	11.9353	12.0628	11.8023	5	5	12.9894	12.9259	-0.0635129	0.723376		reliably quantified	13.3524	12.982	12.8	13.0361	12.7765	12.781	12.6399	13.0728
P46782	RPS5	40S ribosomal protein S5 OS=Homo sapiens GN=RPS5 PE=1 SV=4	204	22.862	9.72	< 0.01	0.00101626	25.605	7	19	7	0	22.3671	6	1928.75	7	43.1373	10.242	10.334	0.0920157	0.407174		reliably quantified	10.2037	10.1142	10.2087	10.4948	10.1886	10.6091	10.2422	10.0869	10.3696	10.3623	5	5	13.2436	13.331	0.0874561	0.232073		reliably quantified	13.2182	13.0681	13.2895	13.4279	13.2141	13.3046	13.2184	13.4174
Q9UKV3	ACIN1	Apoptotic chromatin condensation inducer in the nucleus OS=Homo sapiens GN=ACIN1 PE=1 SV=2	1341	151.771	6.43	< 0.01	0.00101626	68.3756	16	45	16	0	88.3008	16	5771.91	16	14.9142	13.8159	13.7076	-0.108339	0.407597		reliably quantified	13.7486	13.6698	13.9439	13.8868	13.8305	13.875	13.5977	13.415	13.5908	14.0594	5	5	11.6709	12.0016	0.330657	0.07339		reliably quantified	11.5301	11.3806	11.603	11.8896	11.9513	11.9557	12.444	12.0052
O00479	HMGN4	High mobility group nucleosome-binding domain-containing protein 4 OS=Homo sapiens GN=HMGN4 PE=1 SV=3	90	9.533	10.48	< 0.01	0.00101626	16.3022	6	18	4	0	26.7079	6	1386.77	5	43.3333	11.6917	11.4443	-0.247401	0.408458		reliably quantified	11.7281	11.7343	11.7957	11.2306	11.9696	11.9177	12.1059	10.7803	11.0315	11.3859	5	5	10.6437	11.0272	0.383555	0.489114		reliably quantified	10.1159	9.93733	10.4011	11.7035	11.0606	11.751	11.9141	9.62373
P38159	RBMX	RNA-binding motif protein, X chromosome OS=Homo sapiens GN=RBMX PE=1 SV=3	391	42.306	10.05	< 0.01	0.00101626	76.1326	23	122	23	0	180.941	23	11629.5	23	49.1049	14.8545	14.9719	0.11733	0.410957		reliably quantified	15.084	14.6324	14.9478	14.8739	14.7346	14.9629	15.3956	14.7453	14.7777	14.9779	5	5	15.9934	15.7134	-0.27999	0.33035		reliably quantified	16.5435	15.7205	15.6872	16.1357	15.8801	16.0872	15.8994	14.8705
Q9NR28	DIABLO	Diablo homolog, mitochondrial OS=Homo sapiens GN=DIABLO PE=1 SV=1	239	27.114	5.9	< 0.01	0.00101626	17.496	4	9	4	0	22.8659	4	1300.52	4	13.3891	11.3956	11.2297	-0.165893	0.416958		reliably quantified	11.3802	11.4544	11.3642	11.3707	11.4086	11.6263	11.4191	10.508	11.2424	11.3527	5	5				1		not quantifiable
P04040	CAT	Catalase OS=Homo sapiens GN=CAT PE=1 SV=3	527	59.719	7.39	< 0.01	0.00101626	158.486	30	128	30	0	243.251	28	16370.5	30	53.8899	15.8489	15.6044	-0.244458	0.41968		reliably quantified	16.1638	16.0584	15.5159	15.8399	15.6664	15.8043	16.5455	15.2908	15.2809	15.1007	5	5	13.775	13.8909	0.115924	0.571383		reliably quantified	13.6241	14.0091	13.8538	13.6123	13.7754	13.7933	14.475	13.7254
Q9UIJ7	AK3	GTP:AMP phosphotransferase AK3, mitochondrial OS=Homo sapiens GN=AK3 PE=1 SV=4	227	25.55	9.16	< 0.01	0.00101626	17.0953	6	11	6	0	20.03	6	1026.92	5	25.9912	12.8896	13.0801	0.190544	0.423244		reliably quantified	12.9189	12.6238	12.8949	12.968	13.0425	12.9204	13.7671	12.4151	13.2121	13.0859	5	5				1		not quantifiable
P25789	PSMA4	Proteasome subunit alpha type-4 OS=Homo sapiens GN=PSMA4 PE=1 SV=1	261	29.465	7.72	< 0.01	0.00101626	25.442	7	13	7	0	30.9561	7	1891.97	6	31.4176	13.1327	12.9913	-0.141379	0.426715		reliably quantified	12.9098	13.4194	13.1423	13.2054	12.9866	13.1645	13.0344	13.3674	12.9001	12.4903	5	5				1		not quantifiable
P26373	RPL13	60S ribosomal protein L13 OS=Homo sapiens GN=RPL13 PE=1 SV=4	211	24.247	11.65	< 0.01	0.00101626	27.7621	8	26	8	0	42.4966	8	3215.17	8	31.2796	13.1829	13.1051	-0.0778841	0.429433		reliably quantified	13.2036	12.949	13.2941	13.1327	13.3353	13.0654	12.8851	13.1449	13.2325	13.1974	5	5	13.2739	13.6534	0.379513	0.0896963		reliably quantified	13.1583	12.9656	13.1975	13.6866	13.3616	13.6126	13.9598	13.2218
Q13283	G3BP1	Ras GTPase-activating protein-binding protein 1 OS=Homo sapiens GN=G3BP1 PE=1 SV=1	466	52.132	5.52	< 0.01	0.00101626	11.6732	3	10	3	0	15.463	3	1124.93	3	8.3691	10.591	10.6885	0.0974867	0.429462		reliably quantified	10.7431	10.4776	10.566	10.5518	10.6167	10.6144	11.0925	10.5028	10.5684	10.6645	5	5	10.6544	9.64469	-1.00974	0.00302685		reliably quantified	11.1298	10.6354	10.3934	10.6329	10.4807	10.0281	9.76477	8.90865
P07737	PFN1	Profilin-1 OS=Homo sapiens GN=PFN1 PE=1 SV=2	140	15.045	8.27	< 0.01	0.00101626	162.468	20	172	20	0	360.621	19	24495.3	19	96.4286	16.3917	16.2466	-0.145185	0.431605		reliably quantified	16.3383	16.5636	16.2924	16.3543	16.41	16.337	15.6502	16.6727	16.1986	16.3743	5	5	15.2504	15.4265	0.176044	0.604219		reliably quantified	15.3106	15.7127	15.2183	14.8199	15.1907	15.2678	14.4028	15.9537
O75475	PSIP1	PC4 and SFRS1-interacting protein OS=Homo sapiens GN=PSIP1 PE=1 SV=1	530	60.067	9.13	< 0.01	0.00101626	21.1523	7	21	5	0	33.2141	7	2045.34	7	11.6981	11.8904	11.6512	-0.23915	0.433996		reliably quantified	12.1618	11.9736	11.7491	11.6206	11.9469	11.4362	12.2282	10.8757	12.3095	11.4065	5	5	9.89382	10.0674	0.173626	0.589948		reliably quantified	9.56877	9.36528	9.75231	10.6767	10.1061	9.89152	10.4962	10.6015
P36873	PPP1CC	Serine/threonine-protein phosphatase PP1-gamma catalytic subunit OS=Homo sapiens GN=PPP1CC PE=1 SV=1	323	36.96	6.54	< 0.01	0.00101626	13.2382	4	8	1	0	15.9398	4	977.949	4	14.5511	9.47273	9.57105	0.098318	0.436635		reliably quantified	9.58439	9.51035	9.36879	9.59134	9.3088	9.51586	9.44821	9.53916	9.99567	9.35636	5	5				1		not quantifiable
P14927	UQCRB	Cytochrome b-c1 complex subunit 7 OS=Homo sapiens GN=UQCRB PE=1 SV=2	111	13.522	8.78	< 0.01	0.00101626	23.3947	7	18	7	0	25.4124	7	1921.19	7	51.3514	11.1469	11.3422	0.195269	0.43734		reliably quantified	11.4348	11.0506	11.1468	10.9301	11.1723	11.0017	12.1741	10.9355	11.1511	11.4485	5	5	14.1265	13.6754	-0.451147	0.284022		reliably quantified	14.4833	14.1372	14.5705	13.6111	13.8304	14.3165	13.0121	13.6446
O75937	DNAJC8	DnaJ homolog subfamily C member 8 OS=Homo sapiens GN=DNAJC8 PE=1 SV=2	253	29.823	9.06	< 0.01	0.00101626	34.6213	10	35	10	0	65.3961	9	4510.75	10	47.8261	14.2276	14.121	-0.106634	0.441295		reliably quantified	14.3476	14.1946	14.1929	13.9742	14.4288	13.9024	14.0579	14.0265	14.5015	14.1166	5	5	12.9101	12.6853	-0.224848	0.25046		reliably quantified	12.8685	12.977	12.7903	13.1247	12.7901	13.331	12.504	12.3709
P14866	HNRNPL	Heterogeneous nuclear ribonucleoprotein L OS=Homo sapiens GN=HNRNPL PE=1 SV=2	589	64.092	8.22	< 0.01	0.00101626	72.7399	16	75	16	0	129.665	15	9481.35	16	31.7487	15.0451	14.9398	-0.105242	0.441682		reliably quantified	14.9842	15.0804	14.9357	15.4239	14.8013	14.8001	14.9748	14.7639	15.2092	14.9512	5	5	14.2326	13.9127	-0.319926	0.119611		reliably quantified	14.7118	14.0291	14.0602	14.2822	14.0798	13.9568	14.2579	13.4418
P18124	RPL7	60S ribosomal protein L7 OS=Homo sapiens GN=RPL7 PE=1 SV=1	248	29.207	10.65	< 0.01	0.00101626	16.4793	5	18	5	0	27.6514	5	2082.38	5	18.1452	11.5907	11.702	0.111273	0.44333		reliably quantified	11.5855	11.5261	11.7441	11.8388	11.2591	11.6084	11.5672	12.0513	11.5449	11.7382	5	5	12.8078	13.186	0.378209	0.0758832		reliably quantified	12.8179	12.5857	12.6817	13.0678	12.886	12.9291	13.3498	12.9202
Q15637	SF1	Splicing factor 1 OS=Homo sapiens GN=SF1 PE=1 SV=4	639	68.286	8.98	< 0.01	0.00101626	42.2112	13	34	13	0	59.0959	11	3967.3	13	23.1612	13.9446	14.0121	0.0675694	0.445139		reliably quantified	13.938	13.9303	13.9302	13.9414	13.983	13.7334	14.063	14.0506	14.2466	13.9671	5	5	11.9206	11.5622	-0.358316	0.0112434		reliably quantified	12.0463	12.2299	11.8498	11.6421	11.8346	11.5573	11.4593	11.6865
Q13011	ECH1	Delta(3,5)-Delta(2,4)-dienoyl-CoA isomerase, mitochondrial OS=Homo sapiens GN=ECH1 PE=1 SV=2	328	35.793	8	< 0.01	0.00101626	46.9986	11	29	11	0	62.5813	11	4458.63	11	39.6341	13.8806	14.1235	0.242904	0.456182		reliably quantified	13.9259	13.8674	13.6352	14.069	13.9053	14.3775	15.1375	13.3976	13.9208	13.7839	5	5	10.9535	10.6124	-0.341146	0.0520441		reliably quantified	10.7667	11.3242	11.2409	10.6633	10.7726	10.8195	10.4754	10.6801
P17096	HMGA1	High mobility group protein HMG-I/HMG-Y OS=Homo sapiens GN=HMGA1 PE=1 SV=3	107	11.669	10.32	< 0.01	0.00101626	19.0779	6	22	6	0	36.4037	6	2367.42	6	58.8785	12.8577	12.6096	-0.248135	0.456213		reliably quantified	13.0329	13.1666	12.614	12.4881	12.9867	12.7315	13.4958	11.695	12.6285	12.497	5	5	13.1287	13.5155	0.386764	0.391386		reliably quantified	12.5662	12.5857	12.9733	13.8745	13.6439	14.0312	14.3706	12.4465
P23246	SFPQ	Splicing factor, proline- and glutamine-rich OS=Homo sapiens GN=SFPQ PE=1 SV=2	707	76.102	9.44	< 0.01	0.00101626	91.5103	24	93	23	1	168.781	24	11068.4	24	27.8642	14.7083	14.8098	0.10148	0.45789		reliably quantified	14.7165	14.4997	14.7759	15.0181	14.5314	14.7785	15.143	14.638	14.7035	14.7861	5	5	14.8724	14.7842	-0.0881784	0.4935		reliably quantified	15.0999	14.755	14.6832	15.0355	14.7881	14.9066	15.0552	14.7859
P62857	RPS28	40S ribosomal protein S28 OS=Homo sapiens GN=RPS28 PE=1 SV=1	69	7.836	10.7	< 0.01	0.00101626	12.3866	3	14	3	0	28.5697	3	2088.1	3	46.3768	11.8036	11.9299	0.126269	0.461639		reliably quantified	11.9072	11.4758	11.907	11.6442	12.0839	11.7003	11.5795	12.0332	12.1658	12.1707	5	5	12.6027	11.6943	-0.908405	0.0674392		reliably quantified	12.76	13.3177	12.7543	12.1843	11.9972	12.6609	10.5524	11.6812
P16930	FAH	Fumarylacetoacetase OS=Homo sapiens GN=FAH PE=1 SV=2	419	46.344	6.95	< 0.01	0.00101626	14.4819	5	10	5	0	20.3316	5	1341.54	5	13.1265	12.9788	12.7623	-0.216472	0.465207		reliably quantified	12.6105	12.9318	13.283	12.7042	13.3646	13.3947	12.4266	12.3277	12.3827	13.28	5	5				1		not quantifiable
P13804	ETFA	Electron transfer flavoprotein subunit alpha, mitochondrial OS=Homo sapiens GN=ETFA PE=1 SV=1	333	35.058	8.38	< 0.01	0.00101626	26.2732	6	15	6	0	29.9664	6	1958.8	6	25.8258	11.9836	12.0467	0.0630307	0.46831		reliably quantified	11.925	11.9819	11.8874	12.0961	12.0278	12.0849	12.1199	11.9524	12.2481	11.828	5	5	11.7582	11.5657	-0.192566	0.0872626		reliably quantified	11.7756	11.7957	11.9491	11.5259	11.745	11.792	11.3487	11.5564
P18621	RPL17	60S ribosomal protein L17 OS=Homo sapiens GN=RPL17 PE=1 SV=3	184	21.383	10.17	< 0.01	0.00101626	12.6069	5	13	5	0	18.0382	5	1365.31	5	21.7391	11.1834	11.3326	0.149152	0.470589		reliably quantified	11.2744	11.088	11.2944	11.5325	10.7278	11.1629	11.21	11.9038	11.1515	11.2347	5	5	12.2176	12.5621	0.344564	0.30733		reliably quantified	11.946	11.8324	12.1253	12.7771	12.4071	12.4311	13.0211	11.966
P62753	RPS6	40S ribosomal protein S6 OS=Homo sapiens GN=RPS6 PE=1 SV=1	249	28.663	10.84	< 0.01	0.00101626	12.5568	4	10	4	0	16.1217	4	979.553	4	16.8675	10.4721	10.6142	0.14206	0.472351		reliably quantified	10.5026	10.064	10.7039	10.9014	10.1889	10.4704	10.3247	10.876	10.8644	10.5354	5	5	11.5804	12.0961	0.51577	0.0524136		reliably quantified	11.4168	11.1381	11.5314	12.0091	11.8065	12.0697	12.1846	12.2126
Q9Y4E1	FAM21C	WASH complex subunit FAM21C OS=Homo sapiens GN=FAM21C PE=1 SV=3	1318	144.581	4.79	< 0.01	0.00101626	13.4045	4	9	4	0	15.3204	4	1144.67	4	3.8695	11.7225	11.6733	-0.0492098	0.479882		reliably quantified	11.8733	11.6344	11.6736	11.6337	11.7978	11.6057	11.7465	11.757	11.5989	11.6586	5	5	7.03476	6.59581	-0.438955	0.127447		reliably quantified	7.00738	6.90585	7.32254	6.41694	7.5211	6.08946	6.3794	6.61742
Q641Q2	FAM21A	WASH complex subunit FAM21A OS=Homo sapiens GN=FAM21A PE=1 SV=3	1341	147.095	4.81	< 0.01	0.00101626	13.4045	4	9	4	0	15.3204	4	1144.67	4	3.80313	11.7225	11.6733	-0.0492098	0.479882		reliably quantified	11.8733	11.6344	11.6736	11.6337	11.7978	11.6057	11.7465	11.757	11.5989	11.6586	5	5	7.03476	6.59581	-0.438955	0.127447		reliably quantified	7.00738	6.90585	7.32254	6.41694	7.5211	6.08946	6.3794	6.61742
P60660	MYL6	Myosin light polypeptide 6 OS=Homo sapiens GN=MYL6 PE=1 SV=2	151	16.919	4.65	< 0.01	0.00101626	63.4542	11	56	11	0	107.663	9	8248.77	11	70.8609	14.5842	14.4638	-0.120451	0.480655		reliably quantified	14.4323	14.841	14.6933	14.5188	14.4357	14.4652	14.0879	14.942	14.2943	14.5293	5	5	14.1654	13.9377	-0.227702	0.199927		reliably quantified	14.116	14.1541	14.1735	14.1922	14.1912	14.0324	14.0226	14.3858
P51149	RAB7A	Ras-related protein Rab-7a OS=Homo sapiens GN=RAB7A PE=1 SV=1	207	23.475	6.7	< 0.01	0.00101626	40.7193	9	34	9	0	62.9405	9	4604.98	9	47.8261	13.2923	13.403	0.110726	0.481175		reliably quantified	13.4061	13.4067	13.0938	13.257	13.2979	13.2663	13.1831	13.942	13.3483	13.2753	5	5	14.4724	14.1828	-0.289534	0.587904		reliably quantified	14.7878	14.7406	14.5917	14.134	14.1076	14.2259	13.8186	15.2208
Q9UJU6	DBNL	Drebrin-like protein OS=Homo sapiens GN=DBNL PE=1 SV=1	430	48.178	5.05	< 0.01	0.00101626	39.6089	9	26	9	0	50.3344	9	3560.4	9	27.4419	13.2335	13.333	0.0994954	0.487937		reliably quantified	13.1231	13.0051	13.3843	13.1968	13.4583	13.4303	12.9211	13.5015	13.4717	13.3405	5	5				1		not quantifiable
Q9P013	CWC15	Spliceosome-associated protein CWC15 homolog OS=Homo sapiens GN=CWC15 PE=1 SV=2	229	26.608	5.71	< 0.01	0.00101626	13.5047	4	12	4	0	20.3838	4	1232.26	4	13.1004	11.2562	11.3966	0.140381	0.493812		reliably quantified	11.1979	11.0495	11.5517	10.9777	11.5042	11.3796	11.7487	10.8192	11.3959	11.6394	5	5				1		not quantifiable
Q15233	NONO	Non-POU domain-containing octamer-binding protein OS=Homo sapiens GN=NONO PE=1 SV=4	471	54.197	8.95	< 0.01	0.00101626	73.504	21	66	19	1	121.203	21	7443.36	21	43.949	13.8313	13.9277	0.0964776	0.493879		reliably quantified	13.9579	13.6599	13.7458	14.1457	13.6471	13.8656	14.2658	13.7163	13.9514	13.8396	5	5	13.9603	14.0313	0.0710251	0.71661		reliably quantified	14.1168	13.6469	13.8344	14.229	13.9744	14.1418	14.47	13.5631
Q13242	SRSF9	Serine/arginine-rich splicing factor 9 OS=Homo sapiens GN=SRSF9 PE=1 SV=1	221	25.526	8.65	< 0.01	0.00101626	46.4893	13	35	13	0	53.0507	11	4219.03	13	49.3213	13.6757	13.5859	-0.089805	0.496899		reliably quantified	13.821	13.7456	13.565	13.8057	13.441	13.8047	13.7123	13.1862	13.6446	13.5816	5	5	13.3582	12.8581	-0.500039	0.0752783		reliably quantified	13.7051	13.755	13.4429	12.6898	13.1981	12.5928	12.8641	12.4671
P49448	GLUD2	Glutamate dehydrogenase 2, mitochondrial OS=Homo sapiens GN=GLUD2 PE=1 SV=2	558	61.395	8.46	< 0.01	0.00101626	24.8601	7	20	7	0	31.623	7	2505.36	7	12.9032	11.8489	12.0058	0.156885	0.497124		reliably quantified	11.6811	11.8853	11.7663	12.1684	11.7436	12.3104	12.4651	11.9754	12.0019	11.2763	5	5	12.6432	12.5078	-0.135334	0.457893		reliably quantified	12.4939	12.6709	12.9694	12.5387	12.5429	12.4105	12.7348	12.7716
O75367	H2AFY	Core histone macro-H2A.1 OS=Homo sapiens GN=H2AFY PE=1 SV=4	372	39.592	9.79	< 0.01	0.00101626	65.946	16	52	14	0	94.3791	16	6446.47	16	44.8925	11.4314	11.5699	0.138515	0.499969		reliably quantified	11.5757	11.1988	11.3661	11.809	11.2073	11.5164	12.0868	11.7257	11.2371	11.2834	5	5	14.8957	15.2778	0.382098	0.305334		reliably quantified	14.5632	14.3773	14.774	15.4239	15.34	15.4904	16.1922	14.6063
O15212	PFDN6	Prefoldin subunit 6 OS=Homo sapiens GN=PFDN6 PE=1 SV=1	129	14.574	8.88	< 0.01	0.00101626	17.4686	5	14	5	0	25.7232	4	1526.6	4	48.062	11.3985	11.4718	0.0732272	0.500258		reliably quantified	11.7096	11.3888	11.3272	11.2434	11.3237	11.2387	11.5101	11.4274	11.5598	11.6229	5	5	13.5578	13.0341	-0.523748	0.0813691		reliably quantified	13.5898	13.6701	13.8142	13.1188	13.5962	13.6657	12.6609	12.5413
Q9UII2	ATPIF1	ATPase inhibitor, mitochondrial OS=Homo sapiens GN=ATPIF1 PE=1 SV=1	106	12.241	9.35	< 0.01	0.00101626	28.2648	10	40	10	0	70.5981	10	4446.09	10	37.7358	13.9484	13.7131	-0.23532	0.504996		reliably quantified	13.7815	13.8805	13.8815	13.8196	14.3792	14.0505	14.5761	12.7182	13.348	13.8728	5	5	13.7774	12.8242	-0.953249	0.00570447		reliably quantified	13.8812	13.7436	14.2959	13.1061	13.8603	13.3495	12.653	12.5504
P99999	CYCS	Cytochrome c OS=Homo sapiens GN=CYCS PE=1 SV=2	105	11.741	9.57	< 0.01	0.00101626	35.7465	7	34	7	0	71.1988	7	4076.24	7	61.9048	14.2538	14.0985	-0.155215	0.507312		reliably quantified	14.047	14.7644	13.8911	13.936	14.6303	13.7232	14.3756	13.9282	14.1186	14.3471	5	5	11.9716	11.8656	-0.105933	0.676382		reliably quantified	11.9551	11.7784	12.0702	12.3236	11.7306	12.3965	12.3314	11.3169
P62805	HIST1H4A; HIST1H4F; HIST1H4D; HIST1H4J; HIST2H4A; HIST2H4B; HIST1H4H; HIST1H4C; HIST4H4; HIST1H4E; HIST1H4I; HIST1H4B; HIST1H4K; HIST1H4L	Histone H4 OS=Homo sapiens GN=HIST1H4A PE=1 SV=2	103	11.36	11.36	< 0.01	0.00101626	45.9421	10	39	10	0	71.4701	10	4431.8	10	55.3398	11.4417	11.3032	-0.138486	0.507419		reliably quantified	11.3578	11.2906	11.7061	11.8659	10.9879	11.4157	11.4332	10.8076	11.3294	11.5299	5	5	14.7826	15.3671	0.584454	0.116618		reliably quantified	14.7718	14.3573	14.8025	14.736	15.2455	15.2048	16.4401	14.8655
P36578	RPL4	60S ribosomal protein L4 OS=Homo sapiens GN=RPL4 PE=1 SV=5	427	47.667	11.06	< 0.01	0.00101626	26.7487	8	19	8	0	28.8324	7	2409.51	8	20.8431	12.0394	12.1426	0.103166	0.508398		reliably quantified	12.0913	11.842	12.1984	12.122	11.9433	11.9173	11.7495	12.2995	12.5303	12.2162	5	5	13.8752	14.3152	0.439924	0.0658734		reliably quantified	13.792	13.4577	13.745	14.3073	14.0741	14.1446	14.6612	14.0912
Q9H0C8	ILKAP	Integrin-linked kinase-associated serine/threonine phosphatase 2C OS=Homo sapiens GN=ILKAP PE=1 SV=1	392	42.88	7.09	< 0.01	0.00101626	11.5927	5	10	5	0	15.9062	5	947.395	5	11.2245	11.2301	11.3206	0.0904294	0.513734		reliably quantified	11.1934	11.3475	11.1112	10.9929	11.5057	11.0377	11.3245	11.4996	11.5544	11.1867	5	5				1		not quantifiable
P19367	HK1	Hexokinase-1 OS=Homo sapiens GN=HK1 PE=1 SV=3	917	102.42	6.8	< 0.01	0.00101626	19.4822	5	12	5	0	21.8515	5	1559.58	5	6.54308	12.3887	12.5176	0.12889	0.514002		reliably quantified	12.2036	12.6194	12.1416	12.5224	12.4566	12.5294	12.7941	12.8103	12.5429	11.9114	5	5	9.318	9.33386	0.0158575	0.94864		reliably quantified	9.36493	9.41085	9.41632	9.15841	9.23949	9.6558	10.0599	8.91381
Q9NYF8	BCLAF1	Bcl-2-associated transcription factor 1 OS=Homo sapiens GN=BCLAF1 PE=1 SV=2	920	106.059	9.98	< 0.01	0.00101626	27.8739	9	25	9	0	37.5966	8	2632.67	9	8.58696	13.2315	13.1257	-0.105745	0.514691		reliably quantified	13.4423	12.975	13.3566	13.2944	13.0891	13.3653	13.2472	12.8635	12.7706	13.382	5	5	10.4617	10.3101	-0.151685	0.454196		reliably quantified	10.524	10.3882	10.4264	10.5692	10.4009	10.4569	10.6379	9.56753
P55010	EIF5	Eukaryotic translation initiation factor 5 OS=Homo sapiens GN=EIF5 PE=1 SV=2	431	49.192	5.58	< 0.01	0.00101626	14.819	5	10	5	0	16.8622	5	1131.82	5	10.6729	12.6377	12.5697	-0.068039	0.516488		reliably quantified	12.5261	12.5731	12.6841	12.7872	12.6179	12.482	12.3712	12.7737	12.4092	12.8122	5	5				1		not quantifiable
Q9ULZ3	PYCARD	Apoptosis-associated speck-like protein containing a CARD OS=Homo sapiens GN=PYCARD PE=1 SV=2	195	21.613	6.34	< 0.01	0.00101626	22.2295	6	16	6	0	31.7179	6	2196.65	6	32.3077	13.2304	13.0638	-0.166607	0.517631		reliably quantified	13.2595	13.448	13.1019	13.0564	13.2861	13.5394	12.5619	13.5497	12.4351	13.2327	5	5				1		not quantifiable
P63000	RAC1	Ras-related C3 botulinum toxin substrate 1 OS=Homo sapiens GN=RAC1 PE=1 SV=1	192	21.436	8.5	< 0.01	0.00101626	25.4101	7	21	2	0	31.6763	7	2096.33	7	33.3333	9.85065	10.0299	0.179246	0.522932		reliably quantified	9.83212	9.98815	9.62901	10.1078	9.69615	9.79874	9.64461	11.0027	10.0171	9.68622	5	5				1		not quantifiable
P60763	RAC3	Ras-related C3 botulinum toxin substrate 3 OS=Homo sapiens GN=RAC3 PE=1 SV=1	192	21.365	8.15	< 0.01	0.00101626	16.4126	4	15	1	0	20.515	4	1440.46	4	19.7917	9.85065	10.0299	0.179246	0.522932		reliably quantified	9.83212	9.98815	9.62901	10.1078	9.69615	9.79874	9.64461	11.0027	10.0171	9.68622	5	5				1		not quantifiable
Q8N0Y7	PGAM4	Probable phosphoglycerate mutase 4 OS=Homo sapiens GN=PGAM4 PE=3 SV=1	254	28.759	6.65	< 0.01	0.00101626	21.8105	3	24	3	0	40.023	3	2610.59	3	16.5354	12.9013	13.0578	0.156507	0.524486		reliably quantified	12.9096	12.8615	12.9364	12.8712	12.9277	13.1587	12.6015	13.7097	12.4599	13.3592	5	5	11.916	12.0138	0.0978359	0.743606		reliably quantified	12.0663	12.1073	11.8739	11.8348	11.6975	11.7813	11.3143	12.7903
P55209	NAP1L1	Nucleosome assembly protein 1-like 1 OS=Homo sapiens GN=NAP1L1 PE=1 SV=1	391	45.346	4.46	< 0.01	0.00101626	14.6196	4	9	3	0	17.2586	3	1277.69	4	14.3223	11.7507	11.8893	0.13864	0.525961		reliably quantified	11.852	11.6534	11.7143	12.3165	11.2171	11.6338	11.7219	11.8648	12.2139	12.0121	5	5	11.0252	10.6681	-0.35701	0.163602		reliably quantified	11.3203	11.2819	10.9707	10.5785	10.9744	10.3928	10.1231	11.1617
P30044	PRDX5	Peroxiredoxin-5, mitochondrial OS=Homo sapiens GN=PRDX5 PE=1 SV=4	214	22.073	8.7	< 0.01	0.00101626	54.236	9	26	9	0	58.3477	9	3949.06	9	55.1402	14.1863	14.2362	0.0498982	0.527894		reliably quantified	14.1721	14.1996	14.0777	14.2887	14.1934	14.4537	14.1926	14.0257	14.2769	14.2323	5	5				1		not quantifiable
P05387	RPLP2	60S acidic ribosomal protein P2 OS=Homo sapiens GN=RPLP2 PE=1 SV=1	115	11.658	4.54	< 0.01	0.00101626	66.8457	11	52	10	2	106.311	10	7315.93	10	92.1739	13.8483	13.9626	0.114323	0.53058		reliably quantified	13.9414	13.994	13.7218	13.8032	13.7809	13.746	14.6417	13.6892	13.8479	13.8882	5	5	15.6208	15.2379	-0.382952	0.282106		reliably quantified	15.7682	15.8737	15.9362	15.0283	15.4977	15.4881	14.2318	15.5324
Q32MZ4	LRRFIP1	Leucine-rich repeat flightless-interacting protein 1 OS=Homo sapiens GN=LRRFIP1 PE=1 SV=2	808	89.199	4.65	< 0.01	0.00101626	47.0361	11	29	10	1	60.4621	11	3991.29	11	14.9752	13.8722	13.8073	-0.0648762	0.532352		reliably quantified	13.9169	13.8465	13.7276	13.9116	13.9582	13.8283	13.4719	14.0297	13.9009	13.8057	5	5	8.6164	8.63357	0.0171666	0.942884		reliably quantified	8.977	8.66388	8.33327	8.49732	8.61053	8.25526	9.27656	8.45695
P04350	TUBB4A	Tubulin beta-4A chain OS=Homo sapiens GN=TUBB4A PE=1 SV=2	444	49.554	4.88	< 0.01	0.00101626	51.035	11	58	1	0	94.9535	11	6654.4	11	30.4054	10.8438	10.9184	0.0746043	0.536182		reliably quantified	10.6387	10.7947	10.9539	10.8811	10.9504	11.2322	11.0189	10.7034	10.9478	10.6896	5	5	10.3342	10.5274	0.193133	0.492559		reliably quantified	10.1994	9.93213	10.2871	10.8723	10.3802	10.8278	10.9475	10.1574
Q3ZCM7	TUBB8	Tubulin beta-8 chain OS=Homo sapiens GN=TUBB8 PE=1 SV=2	444	49.744	4.89	< 0.01	0.00101626	18.0069	6	25	1	0	29.21	6	2213.35	6	12.3874	10.8438	10.9184	0.0746043	0.536182		reliably quantified	10.6387	10.7947	10.9539	10.8811	10.9504	11.2322	11.0189	10.7034	10.9478	10.6896	5	5	10.3342	10.5274	0.193133	0.492559		reliably quantified	10.1994	9.93213	10.2871	10.8723	10.3802	10.8278	10.9475	10.1574
P47914	RPL29	60S ribosomal protein L29 OS=Homo sapiens GN=RPL29 PE=1 SV=2	159	17.741	11.66	< 0.01	0.00101626	17.1907	5	18	5	0	21.6946	5	1686.75	5	27.044	12.3239	12.4302	0.106224	0.547818		reliably quantified	12.175	12.0059	12.7749	12.4336	12.2303	12.2548	12.6537	12.2048	12.6639	12.3736	5	5	11.4461	11.931	0.484973	0.0899941		reliably quantified	11.2637	11.0544	11.2981	12.0805	11.5336	11.8641	12.0266	12.0325
P14649	MYL6B	Myosin light chain 6B OS=Homo sapiens GN=MYL6B PE=1 SV=1	208	22.75	5.73	< 0.01	0.00101626	12.6355	2	16	2	0	37.5003	2	2917.8	2	11.5385	12.7903	12.6841	-0.106194	0.550082		reliably quantified	12.5653	13.026	12.9816	12.7019	12.6767	12.7346	12.3004	13.1719	12.4346	12.7791	5	5	12.4272	12.1292	-0.297995	0.246849		reliably quantified	12.4632	12.3072	12.2774	12.5762	12.5122	12.3271	12.4632	12.6029
P52565	ARHGDIA	Rho GDP-dissociation inhibitor 1 OS=Homo sapiens GN=ARHGDIA PE=1 SV=3	204	23.193	5.11	< 0.01	0.00101626	40.2728	9	25	9	0	42.8588	8	3543.11	9	49.0196	13.9093	13.9679	0.0585929	0.554625		reliably quantified	13.9378	13.8376	13.8965	13.8774	13.9971	13.9496	13.711	14.2306	13.8906	14.0576	5	5	11.8303	11.1738	-0.656526	0.0622634		reliably quantified	11.9282	12.0544	11.7543	11.7043	11.7105	11.2028	10.8132	12.08
Q9NUQ9	FAM49B	Protein FAM49B OS=Homo sapiens GN=FAM49B PE=1 SV=1	324	36.725	6.06	< 0.01	0.00101626	17.1342	5	14	5	0	20.2015	5	1484.87	5	19.1358	12.0323	12.0908	0.0585586	0.55542		reliably quantified	12.0084	12.003	12.0079	12.0546	12.0873	12.1141	11.89	12.2491	11.8682	12.3326	5	5				1		not quantifiable
B2RXH8	HNRNPCP5; LOC440563; HNRNPCL2	Heterogeneous nuclear ribonucleoprotein C-like 2 OS=Homo sapiens GN=HNRNPCL2 PE=2 SV=1	293	32.053	5.44	< 0.01	0.00101626	57.2059	11	54	11	0	120.129	11	7888.05	11	20.4778	14.3555	14.4634	0.107864	0.55734		reliably quantified	14.2776	14.3284	14.3114	14.8872	13.9729	14.5308	14.3574	14.3341	14.7835	14.311	5	5	15.1391	15.0413	-0.0977882	0.608337		reliably quantified	15.654	14.9803	15.0779	14.9544	15.0289	15.2891	15.0797	14.5741
P35241	RDX	Radixin OS=Homo sapiens GN=RDX PE=1 SV=1	583	68.521	6.37	< 0.01	0.00101626	70.6604	22	82	7	0	154.742	22	9270.9	22	25.9005	12.9448	12.9075	-0.0373419	0.559839		reliably quantified	12.9516	13.0836	12.8907	12.8371	12.9609	13.0438	12.8398	12.802	12.8505	13.0011	5	5				1		not quantifiable
P09012	SNRPA	U1 small nuclear ribonucleoprotein A OS=Homo sapiens GN=SNRPA PE=1 SV=3	282	31.259	9.83	< 0.01	0.00101626	18.0098	7	22	5	2	36.0753	7	2574.06	7	17.7305	13.3859	13.4525	0.0666562	0.56238		reliably quantified	13.6073	13.4045	13.2796	13.5866	13.0513	13.4549	13.54	13.5555	13.3753	13.3368	5	5	12.4011	11.9627	-0.438386	0.0406866		reliably quantified	12.8808	12.341	12.3111	11.9619	12.5106	12.2177	11.808	11.6614
P00491	PNP	Purine nucleoside phosphorylase OS=Homo sapiens GN=PNP PE=1 SV=2	289	32.097	6.95	< 0.01	0.00101626	23.5042	6	14	6	0	30.1541	6	1864.31	6	24.5675	13.1119	13.2324	0.120443	0.56279		reliably quantified	13.0461	13.3466	12.9299	13.1307	13.1064	13.2981	12.8475	13.8622	13.2749	12.8791	5	5				1		not quantifiable
O43809	NUDT21	Cleavage and polyadenylation specificity factor subunit 5 OS=Homo sapiens GN=NUDT21 PE=1 SV=1	227	26.211	8.82	< 0.01	0.00101626	15.0378	6	17	6	0	23.2503	6	1453.81	6	21.1454	12.8158	12.8647	0.0489329	0.562831		reliably quantified	12.8414	12.7716	12.8192	12.9581	12.6886	12.8042	13.0605	12.9173	12.6362	12.9054	5	5				1		not quantifiable
P81605	DCD	Dermcidin OS=Homo sapiens GN=DCD PE=1 SV=2	110	11.277	6.54	< 0.01	0.00101626	16.8923	5	14	5	0	23.3072	5	1817.73	5	29.0909	12.2129	12.1125	-0.10042	0.568585		reliably quantified	12.2215	12.7572	11.9444	11.9402	12.2012	12.1225	12.2295	11.8247	12.0738	12.3119	5	5	12.9636	12.8723	-0.0913028	0.868038		reliably quantified	13.2718	14.0934	13.0051	11.9181	12.5295	13.0398	11.6408	12.4148
Q9Y6H1	CHCHD2	Coiled-coil-helix-coiled-coil-helix domain-containing protein 2 OS=Homo sapiens GN=CHCHD2 PE=1 SV=1	151	15.503	9.22	< 0.01	0.00101626	30.1682	3	18	3	0	44.6152	3	2791.2	3	33.7748	12.442	12.3197	-0.122302	0.572882		reliably quantified	12.4285	12.4651	12.502	12.3988	12.4154	12.4931	12.8109	11.8321	12.6711	11.7912	5	5	9.28413	9.14901	-0.135118	0.410787		reliably quantified	9.40351	9.54631	9.35449	8.85157	9.26476	9.35095	8.81732	9.11992
Q9BWF3	RBM4	RNA-binding protein 4 OS=Homo sapiens GN=RBM4 PE=1 SV=1	364	40.289	7.08	< 0.01	0.00101626	16.8228	5	12	5	0	23.3932	5	1618.54	5	15.1099	11.9716	11.9014	-0.0702667	0.574303		reliably quantified	12.0321	12.0146	11.9206	12.0946	11.7963	11.8745	11.6549	11.7003	12.229	12.0482	5	5	9.91274	10.0974	0.18461	0.414742		reliably quantified	9.60894	10.2107	9.90031	9.90344	9.94032	9.9204	10.118	10.7909
P09622	DLD	Dihydrolipoyl dehydrogenase, mitochondrial OS=Homo sapiens GN=DLD PE=1 SV=2	509	54.143	7.85	< 0.01	0.00101626	30.0407	9	21	9	0	39.5918	9	2862.82	9	19.6464	13.1999	13.3749	0.175023	0.574801		reliably quantified	12.9247	13.218	13.1687	13.1907	13.4972	13.4199	14.4061	12.7382	13.3355	12.9748	5	5	12.5229	12.0691	-0.453791	0.033078		reliably quantified	12.3843	12.409	12.6937	12.5873	12.5404	12.4128	12.3962	11.5806
Q9BUJ2	HNRNPUL1	Heterogeneous nuclear ribonucleoprotein U-like protein 1 OS=Homo sapiens GN=HNRNPUL1 PE=1 SV=2	856	95.679	6.92	< 0.01	0.00101626	65.2659	15	46	15	0	85.7664	15	5624.56	15	22.4299	13.9499	13.9038	-0.0461403	0.576027		reliably quantified	14.0096	14.1045	13.8719	13.9631	13.8006	14.1314	13.8587	13.7935	13.8507	13.8847	5	5	11.394	10.9486	-0.445465	0.0527598		reliably quantified	11.8674	11.6544	11.0941	11.0511	11.3031	10.8471	10.864	10.6664
Q92522	H1FX	Histone H1x OS=Homo sapiens GN=H1FX PE=1 SV=1	213	22.474	10.76	< 0.01	0.00101626	29.6312	10	32	10	0	45.5819	8	4209.27	10	47.4178	12.9107	12.7905	-0.120251	0.579102		reliably quantified	12.7593	12.9269	12.9153	12.975	12.9772	12.8404	13.5571	12.4262	12.607	12.5218	5	5	13.9598	14.4552	0.495403	0.278258		reliably quantified	13.6968	13.4935	13.8213	14.5049	14.2826	14.1407	15.3049	13.6681
O14818	PSMA7	Proteasome subunit alpha type-7 OS=Homo sapiens GN=PSMA7 PE=1 SV=1	248	27.87	8.46	< 0.01	0.00101626	21.0197	5	14	5	0	24.6027	5	1844.29	5	18.5484	12.9684	12.8886	-0.0797239	0.580817		reliably quantified	12.7245	13.0675	13.1661	12.8346	13.0491	13.0848	12.9072	13.1531	12.7657	12.5324	5	5				1		not quantifiable
P62834	RAP1A	Ras-related protein Rap-1A OS=Homo sapiens GN=RAP1A PE=1 SV=1	184	20.974	6.67	< 0.01	0.00101626	26.2148	8	21	8	0	41.0473	8	2695.76	8	47.2826	12.7358	12.8123	0.0764544	0.583934		reliably quantified	12.7717	12.5403	12.8904	12.6352	12.8415	12.9647	12.6621	13.0601	12.9465	12.428	5	5	13.1734	13.2601	0.0867384	0.830677		reliably quantified	13.3522	13.7083	13.3215	12.688	12.797	13.1192	12.5418	14.2431
P36957	DLST	Dihydrolipoyllysine-residue succinyltransferase component of 2-oxoglutarate dehydrogenase complex, mitochondrial OS=Homo sapiens GN=DLST PE=1 SV=4	453	48.724	8.95	< 0.01	0.00101626	20.7783	6	22	6	0	40.1103	6	2865.61	6	12.362	12.6289	12.8224	0.19349	0.584137		reliably quantified	12.7655	12.2485	12.6653	12.6386	12.8268	12.776	13.8968	11.8568	12.6964	12.8862	5	5	12.9927	12.6565	-0.336213	0.231864		reliably quantified	13.2024	12.6972	13.013	13.1916	12.8593	13.3257	13.0235	11.9604
P62993	GRB2	Growth factor receptor-bound protein 2 OS=Homo sapiens GN=GRB2 PE=1 SV=1	217	25.19	6.32	< 0.01	0.00101626	49.8538	13	35	13	0	62.7267	12	4279.25	13	70.5069	14.2894	14.2209	-0.068455	0.589932		reliably quantified	14.3375	14.5051	14.1474	14.2529	14.204	14.1967	13.8552	14.4638	14.2092	14.3798	5	5	10.2067	10.2605	0.0537805	0.813765		reliably quantified	10.1344	10.8156	10.0147	9.79921	10.2698	10.0661	9.83067	10.6277
P38117	ETFB	Electron transfer flavoprotein subunit beta OS=Homo sapiens GN=ETFB PE=1 SV=3	255	27.826	8.1	< 0.01	0.00101626	37.1091	10	29	10	0	48.6146	10	3056.12	10	42.3529	12.8564	12.9465	0.0900718	0.593532		reliably quantified	12.8284	12.8473	12.6588	13.0521	12.8956	12.8237	13.4139	12.7233	13.1235	12.6479	5	5	12.0721	11.9769	-0.0952018	0.293173		reliably quantified	12.0067	12.0687	12.0427	12.0689	12.1736	12.2298	12.0848	11.8746
Q07021	C1QBP	Complement component 1 Q subcomponent-binding protein, mitochondrial OS=Homo sapiens GN=C1QBP PE=1 SV=1	282	31.343	4.84	< 0.01	0.00101626	39.955	4	24	4	0	60.955	4	4313.94	4	24.4681	13.897	13.7144	-0.182554	0.594733		reliably quantified	13.9711	13.9847	13.7005	13.8912	13.9375	14.2516	14.1375	12.5822	13.3878	14.2132	5	5	12.7668	12.1513	-0.615521	0.132932		reliably quantified	13.0242	13.1375	12.9958	12.1397	12.5367	12.6162	11.7369	12.5649
P55081	MFAP1	Microfibrillar-associated protein 1 OS=Homo sapiens GN=MFAP1 PE=1 SV=2	439	51.927	4.98	< 0.01	0.00101626	16.049	5	10	5	0	18.7009	5	1130.73	5	11.1617	12.1229	12.0077	-0.115256	0.597285		reliably quantified	12.1478	12.08	12.2158	12.0371	12.134	12.251	12.2287	11.4109	11.6327	12.5151	5	5				1		not quantifiable
Q09028	RBBP4	Histone-binding protein RBBP4 OS=Homo sapiens GN=RBBP4 PE=1 SV=3	425	47.626	4.89	< 0.01	0.00101626	44.1619	11	29	4	5	43.851	10	4284.6	11	27.7647	13.7371	13.8126	0.0755054	0.605345		reliably quantified	13.4871	13.5802	13.9205	13.9074	13.7903	13.8913	13.5569	14.04	14.0391	13.5355	5	5	11.3155	11.5348	0.219272	0.252381		reliably quantified	11.083	10.9783	11.3131	11.7203	11.4828	11.52	11.7918	11.1849
P30084	ECHS1	Enoyl-CoA hydratase, mitochondrial OS=Homo sapiens GN=ECHS1 PE=1 SV=4	290	31.367	8.07	< 0.01	0.00101626	38.323	9	20	9	0	44.6339	9	2976.09	9	36.2069	13.2004	13.3556	0.155177	0.613763		reliably quantified	13.175	13.1035	13.1712	13.3463	13.2061	13.3653	14.4622	12.9439	13.2151	12.7915	5	5	11.7182	11.2022	-0.516017	0.00775143		reliably quantified	11.6884	11.7283	12.0263	11.4618	11.6864	11.416	10.8404	11.3012
Q12874	SF3A3	Splicing factor 3A subunit 3 OS=Homo sapiens GN=SF3A3 PE=1 SV=1	501	58.812	5.38	< 0.01	0.00101626	11.9328	4	8	4	0	16.5519	4	946.646	4	9.18164	12.6616	12.726	0.064332	0.616336		reliably quantified	12.7585	12.5789	12.6145	12.8173	12.539	12.5164	13.0347	12.4628	12.8649	12.7511	5	5				1		not quantifiable
P22314	UBA1	Ubiquitin-like modifier-activating enzyme 1 OS=Homo sapiens GN=UBA1 PE=1 SV=3	1058	117.774	5.76	< 0.01	0.00101626	120.234	25	85	25	0	155.924	24	11607.5	25	25.8979	14.9694	15.0176	0.0481913	0.623547		reliably quantified	15.0159	15.0288	14.8312	15.0976	14.8736	15.0282	14.8514	15.0155	14.8882	15.3049	5	5	13.4674	13.3375	-0.129938	0.169787		reliably quantified	13.3978	13.3968	13.3131	13.5712	13.6583	13.4185	13.242	13.2066
P26583	HMGB2	High mobility group protein B2 OS=Homo sapiens GN=HMGB2 PE=1 SV=2	209	24.019	7.81	< 0.01	0.00101626	66.5076	18	90	11	2	144.389	18	9328.61	18	57.4163	14.7838	14.8686	0.0848576	0.624962		reliably quantified	15.0056	15.0098	14.7303	14.3128	14.8602	14.7342	15.2245	14.878	14.8981	14.6083	5	5	14.528	14.6461	0.118107	0.703368		reliably quantified	14.2085	14.2556	14.2773	15.2573	14.6414	15.3948	14.8127	14.1347
Q00839	HNRNPU	Heterogeneous nuclear ribonucleoprotein U OS=Homo sapiens GN=HNRNPU PE=1 SV=6	825	90.528	6	< 0.01	0.00101626	153.473	35	174	35	0	303.671	34	19186.4	35	39.5152	15.7275	15.7902	0.0627169	0.62982		reliably quantified	15.6375	15.4643	15.8136	16.0017	15.7203	15.695	15.4981	15.7478	16.0234	15.9867	5	5	16.1059	16.3942	0.288321	0.181662		reliably quantified	16.0553	15.7623	16.1059	16.3774	16.2286	16.595	16.881	15.9239
P00367	GLUD1	Glutamate dehydrogenase 1, mitochondrial OS=Homo sapiens GN=GLUD1 PE=1 SV=2	558	61.359	7.8	< 0.01	0.00101626	48.4266	14	39	14	0	69.0732	14	4765.66	14	28.853	13.0594	13.1728	0.113436	0.631421		reliably quantified	12.8825	13.028	13.0648	13.3242	12.9975	13.4573	13.7731	13.0412	13.1124	12.4802	5	5	14.241	14.1432	-0.0977455	0.613276		reliably quantified	14.0163	14.1273	14.4466	14.3891	14.2256	14.2794	14.5563	14.0691
Q9Y2W2	WBP11	WW domain-binding protein 11 OS=Homo sapiens GN=WBP11 PE=1 SV=1	641	69.954	8.38	< 0.01	0.00101626	11.8127	5	10	5	0	14.3148	5	1071.06	5	7.80031	11.7138	11.7873	0.0734894	0.631876		reliably quantified	11.7229	11.985	11.5476	11.6325	11.6808	11.5224	12.0204	11.6731	12.1432	11.5771	5	5	9.62081	9.44351	-0.177307	0.114694		reliably quantified	9.64158	9.49787	9.82631	9.48124	9.65707	9.6464	9.45431	9.22332
P36871	PGM1	Phosphoglucomutase-1 OS=Homo sapiens GN=PGM1 PE=1 SV=3	562	61.411	6.76	< 0.01	0.00101626	21.0665	6	12	6	0	22.4704	6	1536.29	6	11.7438	12.6368	12.5442	-0.0926172	0.63821		reliably quantified	12.6991	12.7614	12.279	12.7092	12.7355	12.7748	12.4425	13.1026	12.2323	12.169	5	5				1		not quantifiable
Q14696	MESDC2	LDLR chaperone MESD OS=Homo sapiens GN=MESDC2 PE=1 SV=2	234	26.06	7.78	< 0.01	0.00101626	17.1012	6	12	6	0	22.0878	6	1019.44	6	28.6325	12.4854	12.428	-0.0574069	0.63916		reliably quantified	12.3753	12.5377	12.3215	12.3236	12.8691	12.5487	12.4189	12.2179	12.431	12.5237	5	5				1		not quantifiable
Q9NQ39	RPS10P5	Putative 40S ribosomal protein S10-like OS=Homo sapiens GN=RPS10P5 PE=5 SV=1	176	20.108	10.13	< 0.01	0.00101626	15.0044	3	10	2	0	20.4453	3	1341.41	3	12.5	11.1138	11.0181	-0.0957525	0.639795		reliably quantified	11.0856	10.8998	11.4439	10.8687	11.2711	11.0637	11.2227	10.4415	10.947	11.4154	5	5	10.5582	10.6872	0.129053	0.54602		reliably quantified	10.249	10.3062	10.6271	10.8185	10.7901	10.8416	10.8665	10.1454
P05114	HMGN1	Non-histone chromosomal protein HMG-14 OS=Homo sapiens GN=HMGN1 PE=1 SV=3	100	10.653	9.6	< 0.01	0.00101626	23.8541	6	18	6	0	32.8461	6	2110.93	6	48	12.8917	12.7536	-0.138091	0.640227		reliably quantified	13.128	13.0248	12.8534	12.3828	13.0697	12.7725	13.446	12.2129	13.1156	12.2213	5	5	13.0199	13.4045	0.384637	0.322008		reliably quantified	12.6388	12.6144	12.7756	13.794	13.2766	13.8597	14.141	12.6073
Q12905	ILF2	Interleukin enhancer-binding factor 2 OS=Homo sapiens GN=ILF2 PE=1 SV=2	390	43.035	5.26	< 0.01	0.00101626	14.1582	4	8	4	0	17.3143	4	951.293	4	16.4103	9.43293	9.50805	0.07512	0.641595		reliably quantified	9.63925	9.80782	9.19219	9.14989	9.37551	9.20813	9.63498	9.4365	9.5928	9.66785	5	5	10.3998	10.2477	-0.152132	0.696495		reliably quantified	10.5274	10.1934	10.8187	9.91546	10.544	10.4551	9.16907	9.81381
Q8IYB3	SRRM1	Serine/arginine repetitive matrix protein 1 OS=Homo sapiens GN=SRRM1 PE=1 SV=2	904	102.274	11.84	< 0.01	0.00101626	14.6388	3	6	3	0	16.7095	3	1095.68	3	6.52655	11.1676	11.2463	0.0786936	0.646148		reliably quantified	11.2544	11.2082	11.1093	11.2672	10.9988	11.6531	11.1925	11.0765	10.8046	11.5046	5	5				1		not quantifiable
Q14847	LASP1	LIM and SH3 domain protein 1 OS=Homo sapiens GN=LASP1 PE=1 SV=2	261	29.698	7.05	< 0.01	0.00101626	60.2865	16	54	16	0	99.2515	16	6104.03	16	49.8084	14.4822	14.3873	-0.0949654	0.648333		reliably quantified	14.4361	14.5034	14.5176	14.3707	14.5835	14.4721	14.1658	14.2679	13.9398	15.0908	5	5	10.4774	10.5791	0.101662	0.638528		reliably quantified	10.7989	10.8518	10.4487	10.0007	10.2871	11.0413	10.7197	10.4356
Q13151	HNRNPA0	Heterogeneous nuclear ribonucleoprotein A0 OS=Homo sapiens GN=HNRNPA0 PE=1 SV=1	305	30.822	9.29	< 0.01	0.00101626	40.6522	11	46	9	0	83.1815	11	5293.14	11	38.6885	12.9551	13.0111	0.0560237	0.648655		reliably quantified	12.8595	12.7393	13.1409	13.1879	12.8481	12.8203	13.2054	12.8562	13.1718	13.002	5	5	13.5319	13.3013	-0.230639	0.247153		reliably quantified	13.8783	13.3277	13.4567	13.5117	13.4853	13.3074	13.7253	12.7616
P30042	C21orf33; LOC102724023	ES1 protein homolog, mitochondrial OS=Homo sapiens GN=C21orf33 PE=1 SV=3	268	28.153	8.27	< 0.01	0.00101626	22.6619	6	20	6	0	36.3325	6	2307	6	25	13.2318	13.3315	0.0997113	0.652938		reliably quantified	13.0395	13.0168	13.2046	13.4782	13.4198	13.2542	13.9682	12.9556	13.5299	12.9495	5	5	10.0948	9.51717	-0.577604	0.00225415		reliably quantified	10.1089	10.0033	10.1603	10.1906	10.0107	9.68364	9.66279	9.03008
P16403	HIST1H1C	Histone H1.2 OS=Homo sapiens GN=HIST1H1C PE=1 SV=2	213	21.352	10.93	< 0.01	0.00101626	144.729	26	235	9	0	413.889	22	32544.2	25	56.338	14.6524	14.5759	-0.0765125	0.652973		reliably quantified	14.6533	14.6092	14.8353	14.4814	14.6828	14.7315	15.0073	14.1838	14.2541	14.7027	5	5	15.3235	15.938	0.61451	0.248316		reliably quantified	14.9483	14.7217	15.1315	16.1251	15.6908	16.2259	16.813	14.6232
P35754	GLRX	Glutaredoxin-1 OS=Homo sapiens GN=GLRX PE=1 SV=2	106	11.768	8.09	< 0.01	0.00101626	14.434	3	6	3	0	15.2778	3	966.363	3	35.8491	12.0385	11.9306	-0.107876	0.656116		reliably quantified	11.9006	12.0273	12.0151	11.961	12.2884	12.1481	11.2725	12.4899	11.5554	12.1871	5	5				1		not quantifiable
O43399	TPD52L2	Tumor protein D54 OS=Homo sapiens GN=TPD52L2 PE=1 SV=2	206	22.224	5.36	< 0.01	0.00101626	23.1011	7	17	7	0	23.2922	7	2085.26	7	40.2913	11.8019	11.8739	0.0719528	0.657829		reliably quantified	11.9107	11.779	11.7402	11.761	11.8187	11.4207	12.2927	11.8885	12.0975	11.6699	5	5	13.7766	13.3736	-0.402984	0.16889		reliably quantified	13.9685	14.0737	13.9306	13.2716	13.6386	13.2818	12.7199	13.9019
Q99879	HIST1H2BM	Histone H2B type 1-M OS=Homo sapiens GN=HIST1H2BM PE=1 SV=3	126	13.981	10.32	< 0.01	0.00101626	108.955	19	271	4	22	424.209	19	30901.7	19	75.3968	14.2751	14.1677	-0.107388	0.658324		reliably quantified	14.1775	14.2106	14.231	14.6585	14.0977	14.4189	14.7614	13.5059	13.9242	14.228	5	5	17.7131	18.3426	0.629504	0.181351		reliably quantified	17.3355	17.0402	17.621	18.2903	18.2784	18.3163	19.5567	17.5733
Q9Y5J7	TIMM9	Mitochondrial import inner membrane translocase subunit Tim9 OS=Homo sapiens GN=TIMM9 PE=1 SV=1	89	10.371	7.21	< 0.01	0.00101626	12.6646	4	8	4	0	12.3871	3	1209.48	4	50.5618	12.4093	12.3202	-0.0891676	0.658446		reliably quantified	12.5465	12.496	12.2541	12.3059	12.4441	12.4628	12.9608	11.8224	12.2749	12.0799	5	5	9.2835	8.44717	-0.836322	0.030847		reliably quantified	9.50279	9.59975	9.47562	8.73887	9.10046	9.48001	7.99753	8.43199
Q16555	DPYSL2	Dihydropyrimidinase-related protein 2 OS=Homo sapiens GN=DPYSL2 PE=1 SV=1	572	62.255	6.38	< 0.01	0.00101626	38.8889	11	29	11	0	42.7169	11	2959.5	11	20.1049	13.6574	13.7903	0.13288	0.659822		reliably quantified	13.5374	13.4805	13.7453	13.814	13.7098	13.5331	13.7031	14.8547	13.2289	13.6316	5	5	10.2723	9.76743	-0.50483	0.0202715		reliably quantified	10.0759	10.1582	10.2705	10.3653	10.4914	9.52515	9.95125	10.3081
P30453	HLA-A	HLA class I histocompatibility antigen, A-34 alpha chain OS=Homo sapiens GN=HLA-A PE=1 SV=1	365	41.029	6.3	< 0.01	0.00101626	27.25	7	24	2	5	46.8597	7	3329.01	7	27.1233	11.7942	11.6603	-0.133924	0.664756		reliably quantified	11.6376	11.3994	11.8775	12.0576	11.9991	11.9631	12.5092	10.8956	11.3873	11.5465	5	5	13.4911	13.1681	-0.323027	0.039749		reliably quantified	13.6124	13.2987	13.6822	13.4296	13.4327	13.5161	13.2868	13.1649
P30457	HLA-A	HLA class I histocompatibility antigen, A-66 alpha chain OS=Homo sapiens GN=HLA-A PE=1 SV=1	365	41.056	6.3	< 0.01	0.00101626	27.25	7	24	2	0	46.8597	7	3329.01	7	27.1233	11.7942	11.6603	-0.133924	0.664756		reliably quantified	11.6376	11.3994	11.8775	12.0576	11.9991	11.9631	12.5092	10.8956	11.3873	11.5465	5	5	13.4911	13.1681	-0.323027	0.039749		reliably quantified	13.6124	13.2987	13.6822	13.4296	13.4327	13.5161	13.2868	13.1649
P01891	HLA-A	HLA class I histocompatibility antigen, A-68 alpha chain OS=Homo sapiens GN=HLA-A PE=1 SV=4	365	40.883	6.7	< 0.01	0.00101626	25.1141	6	22	1	0	44.7002	6	3176.05	6	23.5616	11.7942	11.6603	-0.133924	0.664756		reliably quantified	11.6376	11.3994	11.8775	12.0576	11.9991	11.9631	12.5092	10.8956	11.3873	11.5465	5	5				1		not quantifiable
P10316	HLA-A	HLA class I histocompatibility antigen, A-69 alpha chain OS=Homo sapiens GN=HLA-A PE=1 SV=2	365	40.951	6.9	< 0.01	0.00101626	25.1141	6	22	1	0	44.7002	6	3176.05	6	23.5616	11.7942	11.6603	-0.133924	0.664756		reliably quantified	11.6376	11.3994	11.8775	12.0576	11.9991	11.9631	12.5092	10.8956	11.3873	11.5465	5	5				1		not quantifiable
Q96EP5	DAZAP1	DAZ-associated protein 1 OS=Homo sapiens GN=DAZAP1 PE=1 SV=1	407	43.356	8.56	< 0.01	0.00101626	23.2059	5	18	5	0	33.251	5	2134.91	5	16.2162	12.7678	12.7923	0.0245408	0.667042		reliably quantified	12.7027	12.6848	12.8769	12.7232	12.8515	12.7388	12.873	12.7355	12.9125	12.7018	5	5	8.46871	7.7045	-0.764206	0.0213816		reliably quantified	8.30506	9.06632	8.18719	8.1983	8.58668	8.23868	7.58249	7.01335
Q9BX68	HINT2	Histidine triad nucleotide-binding protein 2, mitochondrial OS=Homo sapiens GN=HINT2 PE=1 SV=1	163	17.151	9.16	< 0.01	0.00101626	26.3238	5	14	5	0	33.9406	5	2152.88	5	49.0798	12.5915	12.5121	-0.0794167	0.671176		reliably quantified	12.4637	12.4637	12.5643	12.7226	12.7432	12.7074	12.972	12.0582	12.3151	12.5079	5	5	8.84577	7.93228	-0.913496	0.00423382		reliably quantified	8.92491	9.13127	8.84142	8.34768	8.98358	8.33543	7.34545	7.81795
Q9NYB0	TERF2IP	Telomeric repeat-binding factor 2-interacting protein 1 OS=Homo sapiens GN=TERF2IP PE=1 SV=1	399	44.233	4.73	< 0.01	0.00101626	11.2964	3	6	3	0	12.3649	3	900.132	3	8.77193	11.1777	11.1263	-0.0514585	0.671943		reliably quantified	11.1673	11.2099	11.1511	11.1535	11.2067	11.3279	11.2018	10.8769	10.824	11.4007	5	5				1		not quantifiable
Q00688	FKBP3	Peptidyl-prolyl cis-trans isomerase FKBP3 OS=Homo sapiens GN=FKBP3 PE=1 SV=1	224	25.161	9.28	< 0.01	0.00101626	15.1437	5	14	5	0	21.9554	5	1519.43	5	21.4286	12.7786	12.8352	0.0566861	0.675606		reliably quantified	12.8871	12.8856	12.5103	12.8209	12.789	12.6301	12.6714	12.954	13.18	12.7408	5	5	11.699	11.6312	-0.0677813	0.677896		reliably quantified	11.5982	11.681	11.6627	11.8327	11.7205	11.8299	11.2331	12.1081
Q5SSJ5	HP1BP3	Heterochromatin protein 1-binding protein 3 OS=Homo sapiens GN=HP1BP3 PE=1 SV=1	553	61.169	9.67	< 0.01	0.00101626	30.5243	10	21	10	0	31.4047	9	2439.05	10	20.0723	10.4596	10.5076	0.0480246	0.67581		reliably quantified	10.476	10.3454	10.5356	10.4275	10.5136	10.6052	10.6536	10.1413	10.4515	10.6867	5	5	13.6506	14.1641	0.513426	0.134806		reliably quantified	13.4645	13.392	13.5127	14.0506	13.8333	14.0707	14.6664	13.4512
O14745	SLC9A3R1	Na(+)/H(+) exchange regulatory cofactor NHE-RF1 OS=Homo sapiens GN=SLC9A3R1 PE=1 SV=4	358	38.845	5.77	< 0.01	0.00101626	59.4177	13	44	13	0	87.5651	13	5443.13	13	45.5307	14.1317	14.199	0.0672786	0.67646		reliably quantified	14.0004	14.1702	14.1363	14.0923	14.2593	14.3133	13.8972	13.8088	14.3584	14.6172	5	5	7.96408	8.43599	0.471913	0.193014		reliably quantified	8.4885	8.55986	8.22224	7.07991	7.46987	8.39651	7.9112	8.83981
P20700	LMNB1	Lamin-B1 OS=Homo sapiens GN=LMNB1 PE=1 SV=2	586	66.368	5.16	< 0.01	0.00101626	164.501	39	151	33	6	261.691	38	18064.3	39	56.314	14.596	14.6685	0.0725214	0.67657		reliably quantified	14.6484	14.4022	14.2138	14.6225	15.0931	14.6089	14.8494	14.5417	14.4479	14.8946	5	5	16.0165	16.4969	0.480372	0.154231		reliably quantified	15.7092	15.7295	15.8421	16.447	16.3548	16.7375	17.4161	16.0495
Q13435	SF3B2	Splicing factor 3B subunit 2 OS=Homo sapiens GN=SF3B2 PE=1 SV=2	895	100.165	5.67	< 0.01	0.00101626	58.4277	16	44	16	0	83.3028	16	5446.5	16	18.5475	13.4685	13.514	0.045482	0.678229		reliably quantified	13.4689	13.3038	13.4807	13.5667	13.5223	13.6152	13.814	13.229	13.4385	13.4732	5	5	13.1669	12.9657	-0.201115	0.0569581		reliably quantified	13.3756	13.2278	13.1505	12.9201	13.1602	12.9668	12.8395	12.8662
P28799	GRN	Granulins OS=Homo sapiens GN=GRN PE=1 SV=2	593	63.5	6.83	< 0.01	0.00101626	35.7017	5	15	6	0	44.3476	5	1134.47	3	13.1535	12.5633	12.4589	-0.104406	0.683067		reliably quantified	12.7471	12.7433	12.3134	12.3823	12.6305	12.3404	12.1568	13.3239	12.0217	12.4517	5	5				1		not quantifiable
P27695	APEX1	DNA-(apurinic or apyrimidinic site) lyase OS=Homo sapiens GN=APEX1 PE=1 SV=2	318	35.532	8.12	< 0.01	0.00101626	49.4936	11	36	11	0	74.0258	11	4752.42	11	48.1132	13.5863	13.5124	-0.0738785	0.68374		reliably quantified	13.7515	13.7023	13.3856	13.5343	13.5579	13.8275	13.3163	13.0331	13.8694	13.516	5	5	13.7792	13.6969	-0.0823679	0.6535		reliably quantified	13.6434	13.5799	13.6848	14.174	13.814	14.145	13.5465	13.3371
Q96AE4	FUBP1	Far upstream element-binding protein 1 OS=Homo sapiens GN=FUBP1 PE=1 SV=3	644	67.518	7.61	< 0.01	0.00101626	103.195	27	95	20	7	161.049	27	10934.8	27	43.1677	15.2049	15.157	-0.0479008	0.690693		reliably quantified	15.2449	15.1052	15.2394	15.255	15.18	15.1064	15.3917	14.8524	15.4351	14.9994	5	5	14.5971	14.1412	-0.455928	0.0416292		reliably quantified	14.509	15.1068	14.6616	14.076	14.6322	14.2752	13.818	14.1515
Q8IXQ4	GPALPP1; KIAA1704	GPALPP motifs-containing protein 1 OS=Homo sapiens GN=GPALPP1 PE=1 SV=1	340	38.119	5.41	< 0.01	0.00101626	11.4476	4	8	4	0	15.1728	4	995.887	4	14.1176	12.4345	12.3774	-0.0570893	0.698781		reliably quantified	12.4508	12.3552	12.5008	12.4171	12.4483	12.5789	12.4743	11.8851	12.2466	12.7019	5	5				1		not quantifiable
P61088	UBE2N	Ubiquitin-conjugating enzyme E2 N OS=Homo sapiens GN=UBE2N PE=1 SV=1	152	17.127	6.57	< 0.01	0.00101626	16.3267	5	16	5	0	21.6277	5	1576.76	5	29.6053	12.1462	12.2053	0.0591617	0.700794		reliably quantified	12.2925	12.2476	11.9392	12.276	11.9756	12.1749	11.7868	12.3767	12.5172	12.1711	5	5	9.26545	8.92247	-0.34298	0.343585		reliably quantified	9.45584	9.82401	8.76425	9.30569	8.97747	8.6867	7.94937	9.08374
P07108	DBI	Acyl-CoA-binding protein OS=Homo sapiens GN=DBI PE=1 SV=2	87	10.038	6.57	< 0.01	0.00101626	27.8069	6	17	6	0	33.77	5	2560.18	6	80.4598	13.4497	13.5171	0.0674311	0.701679		reliably quantified	13.4675	13.5226	13.3972	13.1907	13.6706	14.005	13.3895	13.3179	13.1593	13.714	5	5				1		not quantifiable
Q96KP4	CNDP2	Cytosolic non-specific dipeptidase OS=Homo sapiens GN=CNDP2 PE=1 SV=2	475	52.845	5.97	< 0.01	0.00101626	62.1363	15	42	15	0	85.1727	15	5856.65	15	40.6316	14.327	14.2677	-0.0592654	0.704728		reliably quantified	14.1756	14.5084	14.2273	14.4453	14.2784	14.2252	14.7899	14.0428	13.9682	14.3126	5	5	12.6015	12.618	0.0164655	0.755002		reliably quantified	12.6319	12.6513	12.5608	12.5421	12.6213	12.4681	12.7586	12.6331
P00813	ADA	Adenosine deaminase OS=Homo sapiens GN=ADA PE=1 SV=3	363	40.739	5.95	< 0.01	0.00101626	19.5242	6	13	6	0	24.9585	6	1721.1	6	17.6309	12.7161	12.642	-0.0741255	0.704762		reliably quantified	12.569	12.8685	12.7508	12.6482	12.7441	12.7805	12.6289	12.117	12.4641	13.2196	5	5	11.5774	12.0927	0.515341	0.0122074		reliably quantified	11.5965	11.4313	11.4805	11.7226	11.6561	12.2209	12.1105	11.5605
Q04760	GLO1	Lactoylglutathione lyase OS=Homo sapiens GN=GLO1 PE=1 SV=4	184	20.764	5.31	< 0.01	0.00101626	32.112	9	28	9	0	50.6154	9	3393.54	9	46.1957	13.8852	13.7828	-0.102406	0.704828		reliably quantified	13.9211	13.921	13.8598	13.7185	14.0059	13.5035	14.8324	13.474	13.4299	13.6743	5	5	11.52	11.7275	0.207509	0.315004		reliably quantified	11.484	11.755	11.4062	11.3511	11.6036	11.3596	12.3453	11.4919
P20810	CAST	Calpastatin OS=Homo sapiens GN=CAST PE=1 SV=4	708	76.526	5.07	< 0.01	0.00101626	16.5754	6	16	6	0	16.4798	6	1617.39	6	8.89831	12.9115	12.822	-0.0894984	0.705665		reliably quantified	12.9374	12.9775	12.9172	12.6423	13.083	12.7709	13.1194	13.4665	12.3963	12.3568	5	5	7.96365	8.16278	0.19913	0.50485		reliably quantified	7.77997	8.24466	8.10194	7.73887	7.95281	7.9436	7.77756	9.22124
Q53EL6	PDCD4	Programmed cell death protein 4 OS=Homo sapiens GN=PDCD4 PE=1 SV=2	469	51.703	5.21	< 0.01	0.00101626	22.497	6	16	6	0	24.9531	6	1786.61	6	14.4989	12.4223	12.4571	0.0348064	0.708282		reliably quantified	12.4515	12.376	12.4845	12.648	12.1513	12.3139	12.4457	12.5653	12.4274	12.5331	5	5	10.9128	10.3692	-0.543623	0.00103766		reliably quantified	10.8723	10.8682	11.1113	10.9241	10.7883	10.1439	10.5179	10.2774
P42166	TMPO	Lamina-associated polypeptide 2, isoform alpha OS=Homo sapiens GN=TMPO PE=1 SV=2	694	75.446	7.66	< 0.01	0.00101626	59.1307	9	45	1	0	91.3043	9	6280.47	9	18.0115	9.58946	9.66919	0.0797323	0.711183		reliably quantified	9.5479	9.49552	9.86796	9.21047	9.82544	9.87135	9.09449	9.78316	9.60846	9.98848	5	5				1		not quantifiable
Q8WU39	MZB1	Marginal zone B- and B1-cell-specific protein OS=Homo sapiens GN=MZB1 PE=1 SV=1	189	20.681	5.57	< 0.01	0.00101626	32.6787	5	14	5	0	33.7243	5	2486.97	5	38.6243	13.1592	12.9934	-0.16576	0.712839		reliably quantified	12.7461	13.379	12.9995	13.615	13.0561	14.2541	12.7872	12.2012	12.1387	13.5858	5	5				1		not quantifiable
P01889	HLA-B	HLA class I histocompatibility antigen, B-7 alpha chain OS=Homo sapiens GN=HLA-B PE=1 SV=3	362	40.435	5.85	< 0.01	0.00101626	28.4935	7	18	3	4	33.7596	7	2360.15	7	26.5193	12.259	12.1929	-0.066097	0.714114		reliably quantified	11.9102	12.2845	12.2409	12.626	12.2337	12.1602	12.4073	11.8612	11.9724	12.5635	5	5	13.2203	12.8909	-0.329348	0.0923295		reliably quantified	12.8325	13.5577	13.4531	13.1713	13.0867	12.9378	12.63	13.0784
P30460	HLA-B; MICA	HLA class I histocompatibility antigen, B-8 alpha chain OS=Homo sapiens GN=HLA-B PE=1 SV=1	362	40.306	5.71	< 0.01	0.00101626	25.5297	6	16	3	0	31.3868	6	2154.98	6	23.2044	12.259	12.1929	-0.066097	0.714114		reliably quantified	11.9102	12.2845	12.2409	12.626	12.2337	12.1602	12.4073	11.8612	11.9724	12.5635	5	5	12.9821	12.6808	-0.301252	0.170125		reliably quantified	12.5902	13.4239	13.2341	12.7761	12.886	12.7166	12.386	12.9381
P30480	HLA-B	HLA class I histocompatibility antigen, B-42 alpha chain OS=Homo sapiens GN=HLA-B PE=1 SV=1	362	40.308	5.85	< 0.01	0.00101626	25.5297	6	16	3	0	31.3868	6	2154.98	6	23.2044	12.259	12.1929	-0.066097	0.714114		reliably quantified	11.9102	12.2845	12.2409	12.626	12.2337	12.1602	12.4073	11.8612	11.9724	12.5635	5	5	12.9821	12.6808	-0.301252	0.170125		reliably quantified	12.5902	13.4239	13.2341	12.7761	12.886	12.7166	12.386	12.9381
P30486	HLA-B	HLA class I histocompatibility antigen, B-48 alpha chain OS=Homo sapiens GN=HLA-B PE=1 SV=1	362	40.337	6	< 0.01	0.00101626	20.1177	5	14	2	0	26.0625	5	1914.9	5	19.0608	12.259	12.1929	-0.066097	0.714114		reliably quantified	11.9102	12.2845	12.2409	12.626	12.2337	12.1602	12.4073	11.8612	11.9724	12.5635	5	5	12.272	11.8165	-0.455422	0.209398		reliably quantified	11.5882	12.5932	12.5174	12.511	12.1501	12.0454	11.765	12.3685
Q31610	HLA-B	HLA class I histocompatibility antigen, B-81 alpha chain OS=Homo sapiens GN=HLA-B PE=1 SV=1	362	40.375	6	< 0.01	0.00101626	20.1177	5	14	2	0	26.0625	5	1914.9	5	19.0608	12.259	12.1929	-0.066097	0.714114		reliably quantified	11.9102	12.2845	12.2409	12.626	12.2337	12.1602	12.4073	11.8612	11.9724	12.5635	5	5	12.272	11.8165	-0.455422	0.209398		reliably quantified	11.5882	12.5932	12.5174	12.511	12.1501	12.0454	11.765	12.3685
Q8IYS1	PM20D2	Peptidase M20 domain-containing protein 2 OS=Homo sapiens GN=PM20D2 PE=1 SV=2	436	47.746	5.85	< 0.01	0.00101626	16.1239	5	12	5	0	22.7887	5	1417.79	5	12.156	12.171	12.2112	0.0401493	0.717411		reliably quantified	12.1364	12.0212	12.1786	12.2665	12.2524	12.2561	12.1764	11.8832	12.2552	12.4849	5	5	8.76893	8.71096	-0.0579685	0.850626		reliably quantified	8.53789	8.29412	8.51384	9.20919	9.28959	8.23868	9.02281	8.29628
P30405	PPIF	Peptidyl-prolyl cis-trans isomerase F, mitochondrial OS=Homo sapiens GN=PPIF PE=1 SV=1	207	22.026	9.38	< 0.01	0.00101626	15.6133	6	20	4	2	31.1792	6	2189.37	6	18.3575	13.8136	13.7444	-0.0692033	0.720291		reliably quantified	13.6344	14.1447	13.6464	13.7036	13.9387	13.816	14.1076	13.3515	13.4241	14.0227	5	5				1		not quantifiable
P26447	S100A4	Protein S100-A4 OS=Homo sapiens GN=S100A4 PE=1 SV=1	101	11.721	6.11	< 0.01	0.00101626	25.0645	8	36	8	0	58.1045	8	4056.18	8	47.5248	14.295	14.1327	-0.162276	0.721906		reliably quantified	14.2595	14.2194	14.4138	14.0799	14.5024	14.936	13.4077	15.3862	13.3943	13.5393	5	5	11.7029	11.735	0.0321359	0.948813		reliably quantified	12.0782	12.1061	11.575	11.2195	11.5357	12.235	10.8555	12.9127
P01859	IGHG2	Ig gamma-2 chain C region OS=Homo sapiens GN=IGHG2 PE=1 SV=2	326	35.878	7.59	< 0.01	0.00101626	13.1631	3	6	2	0	13.9946	3	1007.93	3	11.0429	11.0368	11.1936	0.156753	0.722307		reliably quantified	10.8394	12.1711	10.5119	10.9146	10.7471	10.4893	11.0467	10.6036	12.108	11.7203	5	5				1		not quantifiable
P01861	IGHG4	Ig gamma-4 chain C region OS=Homo sapiens GN=IGHG4 PE=1 SV=1	327	35.918	7.36	< 0.01	0.00101626	13.1631	3	6	2	0	13.9946	3	1007.93	3	11.0092	11.0368	11.1936	0.156753	0.722307		reliably quantified	10.8394	12.1711	10.5119	10.9146	10.7471	10.4893	11.0467	10.6036	12.108	11.7203	5	5				1		not quantifiable
P15259	PGAM2	Phosphoglycerate mutase 2 OS=Homo sapiens GN=PGAM2 PE=1 SV=3	253	28.748	8.88	< 0.01	0.00101626	23.7219	3	19	3	0	44.7981	3	2633.73	3	9.88142	13.5431	13.4711	-0.0719276	0.722355		reliably quantified	13.5483	13.4876	13.5791	13.5315	13.5689	13.6121	13.0627	14.0154	12.9623	13.7033	5	5	11.916	12.0138	0.0978359	0.743606		reliably quantified	12.0663	12.1073	11.8739	11.8348	11.6975	11.7813	11.3143	12.7903
O43175	PHGDH	D-3-phosphoglycerate dehydrogenase OS=Homo sapiens GN=PHGDH PE=1 SV=4	533	56.614	6.71	< 0.01	0.00101626	24.3459	7	16	7	0	27.7681	7	2088.13	7	16.1351	12.3464	12.2414	-0.105013	0.72355		reliably quantified	12.4125	12.1283	12.4241	12.3837	12.3836	11.9229	11.6557	12.9208	12.9141	11.7935	5	5	11.7079	11.1817	-0.526247	0.0662857		reliably quantified	11.4622	11.0922	11.5862	12.2027	12.1962	11.2889	11.2354	11.4671
P63162	SNRPN	Small nuclear ribonucleoprotein-associated protein N OS=Homo sapiens GN=SNRPN PE=1 SV=1	240	24.598	11.19	< 0.01	0.00101626	19.5133	6	20	6	0	35.5668	6	2167.86	6	21.6667	12.872	12.8223	-0.0497565	0.725839		reliably quantified	12.7793	12.6173	13.0512	13.1712	12.7411	12.6568	12.862	12.5727	12.9519	13.068	5	5	12.0128	12.1298	0.116983	0.318081		reliably quantified	12.039	11.9399	11.8582	12.1277	12.0991	12.263	11.998	12.3711
Q8WZA0	LZIC	Protein LZIC OS=Homo sapiens GN=LZIC PE=1 SV=1	190	21.481	4.94	< 0.01	0.00101626	11.4611	3	6	3	0	13.3871	3	862.057	3	21.5789	12.045	12.0144	-0.0305266	0.726423		reliably quantified	12.0248	12.0947	11.947	12.1008	12.0575	12.1508	11.9198	11.8629	11.8921	12.2465	5	5				1		not quantifiable
Q16630	CPSF6	Cleavage and polyadenylation specificity factor subunit 6 OS=Homo sapiens GN=CPSF6 PE=1 SV=2	551	59.173	7.15	< 0.01	0.00101626	39.188	9	24	9	0	47.9487	9	3409.5	9	16.5154	13.4266	13.3755	-0.0510516	0.729569		reliably quantified	13.3796	13.2324	13.561	13.645	13.3148	13.4649	13.5859	13.1215	13.0515	13.6537	5	5	10.2126	10.0614	-0.151187	0.356496		reliably quantified	10.5739	10.3882	10.2871	9.95739	9.85638	10.0567	9.96622	9.83301
P08621	SNRNP70	U1 small nuclear ribonucleoprotein 70 kDa OS=Homo sapiens GN=SNRNP70 PE=1 SV=2	437	51.526	9.94	< 0.01	0.00101626	38.3434	12	50	12	0	76.9678	12	5122.16	12	26.7735	13.8693	13.8402	-0.0290482	0.730796		reliably quantified	13.8064	13.7515	13.9618	14.074	13.7527	13.9379	13.8146	13.6765	13.9181	13.8541	5	5	14.1211	13.842	-0.279102	0.09522		reliably quantified	14.2614	14.2376	14.0694	13.8987	14.1387	14.0863	14.0813	13.3596
P11279	LAMP1	Lysosome-associated membrane glycoprotein 1 OS=Homo sapiens GN=LAMP1 PE=1 SV=3	417	44.854	8.75	< 0.01	0.00101626	17.2945	5	15	5	0	24.9676	5	1648.91	5	11.7506	11.2573	11.3414	0.0841001	0.73247		reliably quantified	11.4286	11.2239	11.1373	11.1818	11.3151	11.3879	12.2216	10.9691	11.0087	11.1199	5	5	12.4349	12.5529	0.117969	0.681912		reliably quantified	12.7128	12.4935	12.4407	12.2002	12.3273	12.4174	11.6808	13.0004
P15311	EZR	Ezrin OS=Homo sapiens GN=EZR PE=1 SV=4	586	69.37	6.27	< 0.01	0.00101626	102.665	28	104	16	1	195.044	28	11852.5	28	41.8089	14.4676	14.407	-0.0606793	0.733023		reliably quantified	14.4183	14.734	14.2238	14.2963	14.6658	14.2164	14.4559	14.8083	14.0116	14.5427	5	5	11.5095	11.4506	-0.0588785	0.524274		reliably quantified	11.4723	11.4766	11.3492	11.6759	11.5736	11.2909	11.4373	11.6483
Q8NC51	SERBP1	Plasminogen activator inhibitor 1 RNA-binding protein OS=Homo sapiens GN=SERBP1 PE=1 SV=2	408	44.938	8.65	< 0.01	0.00101626	59.0671	11	55	11	0	99.5469	11	6645.51	11	29.902	14.2148	14.1855	-0.0292646	0.733892		reliably quantified	14.2223	14.3055	14.2107	13.9565	14.379	14.0325	14.3326	14.0753	14.2129	14.2745	5	5	13.0736	13.1849	0.111298	0.509853		reliably quantified	12.702	12.9085	12.9543	13.5397	13.2635	13.2841	13.3611	13.1997
P07237	P4HB	Protein disulfide-isomerase OS=Homo sapiens GN=P4HB PE=1 SV=3	508	57.081	4.87	< 0.01	0.00101626	118.88	31	118	31	0	198.365	31	14913.3	31	52.7559	15.7085	15.7582	0.0496514	0.736969		reliably quantified	15.7613	15.8344	15.6072	15.7606	15.5792	15.7099	15.6715	16.273	15.4605	15.6759	5	5	14.0576	13.8528	-0.204759	0.656289		reliably quantified	14.2866	14.3737	13.9552	13.7212	13.9513	13.9691	13.5141	15.1542
Q5JTV8	TOR1AIP1	Torsin-1A-interacting protein 1 OS=Homo sapiens GN=TOR1AIP1 PE=1 SV=2	583	66.208	8.18	< 0.01	0.00101626	15.8911	5	12	5	0	22.6657	5	1668.22	5	9.94854	11.2056	11.331	0.125469	0.738113		reliably quantified	11.3204	10.6318	11.4099	11.2036	11.4622	12.0481	10.7481	11.146	10.5244	12.1886	5	5	8.68611	8.8818	0.195692	0.474245		reliably quantified	8.63835	8.65128	9.11443	8.53934	8.48715	8.9538	9.12972	9.33912
P38646	HSPA9	Stress-70 protein, mitochondrial OS=Homo sapiens GN=HSPA9 PE=1 SV=2	679	73.635	6.16	< 0.01	0.00101626	149.397	30	104	30	0	217.496	30	13510.7	30	44.7717	15.5419	15.4778	-0.064104	0.745459		reliably quantified	15.5808	15.5835	15.4535	15.6446	15.4473	15.9404	15.3763	15.063	15.1527	15.8567	5	5	14.3974	13.8814	-0.51593	0.178695		reliably quantified	14.5815	14.6213	14.6119	13.9696	14.2024	14.2013	13.637	14.6181
P63313	TMSB10	Thymosin beta-10 OS=Homo sapiens GN=TMSB10 PE=1 SV=2	44	5.023	5.36	< 0.01	0.00101626	50.7529	9	73	5	0	121.65	7	10128.1	9	88.6364	15.1824	15.0705	-0.111924	0.753761		reliably quantified	15.2205	15.2342	15.3567	14.6649	15.4355	15.4951	14.1232	15.4198	14.5312	15.7829	5	5	11.6874	12.2222	0.534828	0.188498		reliably quantified	11.5973	11.9373	11.9647	11.3388	11.5987	12.0214	11.2554	13.376
P14678	SNRPB	Small nuclear ribonucleoprotein-associated proteins B and B' OS=Homo sapiens GN=SNRPB PE=1 SV=2	240	24.594	11.19	< 0.01	0.00101626	20.8623	7	22	7	0	38.4437	7	2353.09	7	24.5833	13.0418	13.0028	-0.0390552	0.756468		reliably quantified	12.9422	12.7866	13.2262	13.3304	12.9239	12.8441	13.0122	12.8004	13.1128	13.2445	5	5	12.0128	12.1298	0.116983	0.318081		reliably quantified	12.039	11.9399	11.8582	12.1277	12.0991	12.263	11.998	12.3711
Q96QK1	VPS35	Vacuolar protein sorting-associated protein 35 OS=Homo sapiens GN=VPS35 PE=1 SV=2	796	91.649	5.49	< 0.01	0.00101626	12.8693	4	9	4	0	9.9773	3	870.049	4	6.53266	10.5504	10.5984	0.047983	0.757234		reliably quantified	10.3436	10.5023	10.6045	10.7848	10.5168	10.5136	10.2843	10.9965	10.8405	10.3569	5	5				1		not quantifiable
Q04837	SSBP1	Single-stranded DNA-binding protein, mitochondrial OS=Homo sapiens GN=SSBP1 PE=1 SV=1	148	17.249	9.6	< 0.01	0.00101626	14.0197	3	12	3	0	23.4417	3	1624.18	3	23.6486	11.8042	11.7008	-0.103416	0.759426		reliably quantified	11.6434	11.9314	11.9727	11.391	12.0826	12.6307	12.0978	11.3089	10.9745	11.4922	5	5	10.7959	10.6101	-0.185814	0.679977		reliably quantified	10.6319	11.1358	10.9003	10.5675	10.7441	12.1141	10.3519	9.87199
Q15056	EIF4H	Eukaryotic translation initiation factor 4H OS=Homo sapiens GN=EIF4H PE=1 SV=5	248	27.368	7.23	< 0.01	0.00101626	41.8015	9	31	9	0	65.9943	9	3617.42	9	42.7419	13.6113	13.5781	-0.0331734	0.763598		reliably quantified	13.6591	13.4224	13.6888	13.4635	13.8227	13.6907	13.5536	13.3192	13.5334	13.7938	5	5				1		not quantifiable
O60664	PLIN3	Perilipin-3 OS=Homo sapiens GN=PLIN3 PE=1 SV=3	434	47.046	5.44	< 0.01	0.00101626	62.6822	13	51	13	0	94.7784	13	6442.31	13	31.3364	14.539	14.5828	0.0437925	0.764723		reliably quantified	14.6019	14.5946	14.5073	14.528	14.4632	14.4908	14.7324	14.4227	14.225	15.0431	5	5	12.6959	12.5785	-0.117447	0.665082		reliably quantified	12.841	12.858	12.912	12.3283	12.5404	12.4339	12.0113	12.8029
Q13595	TRA2A	Transformer-2 protein homolog alpha OS=Homo sapiens GN=TRA2A PE=1 SV=1	282	32.669	11.27	< 0.01	0.00101626	19.6448	4	12	3	0	23.4609	4	1440.59	4	18.7943	11.3975	11.3535	-0.0440359	0.765625		reliably quantified	11.4735	11.5169	11.2649	11.673	11.0593	11.5523	11.4119	11.2106	11.059	11.5337	5	5				1		not quantifiable
Q99426	TBCB	Tubulin-folding cofactor B OS=Homo sapiens GN=TBCB PE=1 SV=2	244	27.308	5.15	< 0.01	0.00101626	20.2297	7	16	7	0	24.1944	7	1541.26	7	25.8197	12.7902	12.8188	0.0286394	0.767704		reliably quantified	12.754	12.7541	12.8117	12.7598	12.8713	12.972	12.4964	13.0492	12.6668	12.9099	5	5	8.69374	7.99137	-0.70237	0.00143745		reliably quantified	8.49566	8.79567	8.70766	8.59353	8.87619	8.31185	7.79862	7.59831
Q16777	HIST2H2AC	Histone H2A type 2-C OS=Homo sapiens GN=HIST2H2AC PE=1 SV=4	129	13.98	10.9	< 0.01	0.00101626	107.476	22	166	7	18	289.074	22	19294	21	68.2171	14.0048	13.954	-0.0507679	0.769894		reliably quantified	14.1719	14.0306	13.6857	14.3693	13.7666	13.9674	14.3805	13.5933	13.9546	13.8744	5	5	16.911	17.6099	0.69893	0.101008		reliably quantified	16.5575	16.3653	16.8795	17.3072	17.4454	17.6137	18.7065	16.9305
P52209	PGD	6-phosphogluconate dehydrogenase, decarboxylating OS=Homo sapiens GN=PGD PE=1 SV=3	483	53.106	7.23	< 0.01	0.00101626	52.6407	12	32	12	0	65.1223	12	4534.57	12	30.0207	13.8246	13.8851	0.0604885	0.773493		reliably quantified	13.7644	13.782	13.7118	13.9853	13.8794	13.7226	13.3702	14.5625	13.9682	13.8018	5	5	10.822	11.0651	0.243113	0.0117974		reliably quantified	10.8276	10.755	10.7682	11.0169	10.7423	11.1338	10.9736	11.2486
P62081	RPS7	40S ribosomal protein S7 OS=Homo sapiens GN=RPS7 PE=1 SV=1	194	22.113	10.1	< 0.01	0.00101626	17.3062	7	16	7	0	22.1136	7	1634.91	7	33.5052	11.3982	11.452	0.0538054	0.774875		reliably quantified	11.4344	11.3545	11.173	11.2582	11.7709	11.1641	11.5451	12.0165	11.4574	11.077	5	5	12.4495	12.5361	0.0865444	0.207716		reliably quantified	12.5734	12.2644	12.5608	12.4891	12.3599	12.5602	12.5727	12.5211
Q01082	SPTBN1	Spectrin beta chain, non-erythrocytic 1 OS=Homo sapiens GN=SPTBN1 PE=1 SV=2	2364	274.439	5.57	< 0.01	0.00101626	77.1877	22	62	20	2	87.2854	22	6569.19	22	11.0406	13.3191	13.3602	0.0411258	0.7772		reliably quantified	13.2737	13.1797	13.3641	13.3845	13.3933	13.3041	13.8802	13.0637	13.3008	13.2522	5	5	13.9747	14.266	0.291362	0.257495		reliably quantified	13.8844	13.8064	13.9612	14.034	14.1873	14.0532	15.1301	13.9616
O60832	DKC1	H/ACA ribonucleoprotein complex subunit 4 OS=Homo sapiens GN=DKC1 PE=1 SV=3	514	57.638	9.42	< 0.01	0.00101626	12.259	4	8	4	0	14.4739	4	1031.48	4	8.56031	10.5244	10.5792	0.054765	0.780708		reliably quantified	10.6051	10.3375	10.4037	10.8947	10.3812	10.6236	11.1021	10.1231	10.4896	10.5574	5	5				1		not quantifiable
P15880	RPS2	40S ribosomal protein S2 OS=Homo sapiens GN=RPS2 PE=1 SV=2	293	31.305	10.24	< 0.01	0.00101626	12.2976	4	9	4	0	16.5152	4	909.558	4	13.3106	9.88131	9.94761	0.0662936	0.783552		reliably quantified	9.94724	9.90764	9.74026	10.4959	9.3155	9.92594	9.60012	9.83495	10.3315	10.0456	5	5	12.5767	13.0763	0.499647	0.032426		reliably quantified	12.6464	12.3112	12.45	12.8053	12.6704	12.9759	13.5219	12.7716
P49959	MRE11A	Double-strand break repair protein MRE11A OS=Homo sapiens GN=MRE11A PE=1 SV=3	708	80.543	5.9	< 0.01	0.00101626	15.0086	5	9	5	0	13.7523	4	1169.28	5	7.06215	11.07	11.1021	0.032083	0.786947		reliably quantified	11.2104	10.9962	11.14	10.9249	11.0786	11.3449	10.9788	10.9221	10.9421	11.3226	5	5	9.59909	9.59441	-0.00467789	0.973336		reliably quantified	9.79745	9.42572	9.54186	9.61988	9.61053	9.43705	9.52045	10.0513
P16401	HIST1H1B	Histone H1.5 OS=Homo sapiens GN=HIST1H1B PE=1 SV=3	226	22.566	10.92	< 0.01	0.00101626	136.63	30	225	23	6	398.208	27	29768.1	28	52.2124	15.7958	15.7641	-0.0316815	0.788312		reliably quantified	15.874	15.7827	15.8379	15.8355	15.649	16.1569	15.8209	15.5761	15.5838	15.683	5	5	17.933	18.5184	0.585415	0.266474		reliably quantified	17.5204	17.3755	17.6831	18.7612	18.3249	18.8428	19.1231	17.3722
P53634	CTSC	Dipeptidyl peptidase 1 OS=Homo sapiens GN=CTSC PE=1 SV=2	463	51.82	6.99	< 0.01	0.00101626	24.2296	5	12	5	0	25.3247	5	1692.2	5	16.4147	12.6409	12.5562	-0.0847564	0.792068		reliably quantified	12.8936	13.1147	12.2635	12.6445	12.2883	13.1469	12.1164	12.21	13.1492	12.1583	5	5				1		not quantifiable
Q99439	CNN2	Calponin-2 OS=Homo sapiens GN=CNN2 PE=1 SV=4	309	33.675	7.33	< 0.01	0.00101626	11.377	3	8	3	0	15.4876	3	1092.47	3	9.70874	12.1937	12.268	0.0742458	0.793932		reliably quantified	12.0554	12.1342	12.237	12.2418	12.3002	11.8389	12.517	12.0226	13.2121	11.7492	5	5	10.8627	10.263	-0.599773	0.0427134		reliably quantified	10.8954	10.9138	11.2352	10.5342	10.7351	9.73183	10.449	10.1177
Q9UBE0	SAE1	SUMO-activating enzyme subunit 1 OS=Homo sapiens GN=SAE1 PE=1 SV=1	346	38.426	5.3	< 0.01	0.00101626	25.3701	7	14	7	0	31.6778	7	2245.31	7	22.8324	12.7501	12.734	-0.0160457	0.79456		reliably quantified	12.6713	12.8074	12.7265	12.8101	12.7351	12.801	12.682	12.6109	12.6046	12.9717	5	5				1		not quantifiable
P39019	RPS19	40S ribosomal protein S19 OS=Homo sapiens GN=RPS19 PE=1 SV=2	145	16.051	10.32	< 0.01	0.00101626	37.5785	9	38	9	0	61.7639	9	4349.06	9	55.1724	13.2947	13.3108	0.0160418	0.801573		reliably quantified	13.2811	13.1831	13.3154	13.3696	13.3244	13.2356	13.4818	13.1385	13.4158	13.2821	5	5	14.0652	14.2694	0.204165	0.258739		reliably quantified	14.1784	13.8611	14.0362	14.1642	14.0864	14.2628	13.8488	14.4
Q6FI13	HIST2H2AA4; HIST2H2AA3	Histone H2A type 2-A OS=Homo sapiens GN=HIST2H2AA3 PE=1 SV=3	130	14.087	10.9	< 0.01	0.00101626	105.792	21	162	6	0	285.917	21	19021.9	20	63.0769	13.8411	13.7984	-0.0426855	0.807077		reliably quantified	13.9419	13.8243	13.5264	14.2992	13.6135	13.7874	14.0726	13.4783	13.8842	13.7695	5	5	16.911	17.6099	0.69893	0.101008		reliably quantified	16.5575	16.3653	16.8795	17.3072	17.4454	17.6137	18.7065	16.9305
P53999	SUB1	Activated RNA polymerase II transcriptional coactivator p15 OS=Homo sapiens GN=SUB1 PE=1 SV=3	127	14.386	9.6	< 0.01	0.00101626	58.5612	12	53	12	0	108.607	12	6640.1	12	56.6929	14.888	14.9375	0.0494484	0.80745		reliably quantified	14.9423	15.2328	14.8235	14.6791	14.7626	15.3395	14.8574	14.5456	14.5193	15.4257	5	5	12.2794	12.1237	-0.155745	0.31448		reliably quantified	12.2632	12.4099	12.5516	11.8446	12.3279	12.2949	12.0708	11.8439
P22307	SCP2	Non-specific lipid-transfer protein OS=Homo sapiens GN=SCP2 PE=1 SV=2	547	58.956	6.89	< 0.01	0.00101626	17.8816	5	10	5	0	20.3983	5	1384.11	5	11.1517	12.5046	12.5346	0.0299728	0.816372		reliably quantified	12.3889	12.4858	12.4063	12.6628	12.5795	12.491	12.5011	12.8609	12.6077	12.2124	5	5				1		not quantifiable
P31943	HNRNPH1	Heterogeneous nuclear ribonucleoprotein H OS=Homo sapiens GN=HNRNPH1 PE=1 SV=4	449	49.198	6.3	< 0.01	0.00101626	77.5106	15	70	6	10	141.283	14	9417.94	15	40.3118	14.6576	14.6395	-0.0180949	0.816695		reliably quantified	14.7498	14.6695	14.618	14.8159	14.435	14.7968	14.6922	14.4855	14.5739	14.6494	5	5	14.398	14.0816	-0.316369	0.031275		reliably quantified	14.5465	14.586	14.4686	14.1057	14.2831	13.8748	14.2074	13.8899
P06748	NPM1	Nucleophosmin OS=Homo sapiens GN=NPM1 PE=1 SV=2	294	32.555	4.78	< 0.01	0.00101626	126.194	20	167	20	0	287.806	20	19490	20	65.9864	15.8501	15.8025	-0.0476217	0.817905		reliably quantified	15.9231	15.5872	16.1879	16.0491	15.5032	15.583	15.9413	15.3574	15.889	16.2417	5	5	16.9411	16.7498	-0.191316	0.584623		reliably quantified	17.0718	16.7489	16.9605	16.9665	16.9576	16.3638	16.8378	15.695
P63220	RPS21	40S ribosomal protein S21 OS=Homo sapiens GN=RPS21 PE=1 SV=1	83	9.106	8.5	< 0.01	0.00101626	17.1488	5	20	5	0	35.7635	5	2267.16	5	50.6024	12.3306	12.3131	-0.0175278	0.819162		reliably quantified	12.3603	12.3346	12.3118	12.3168	12.3295	12.0753	12.3609	12.4092	12.2551	12.4648	5	5	13.0358	12.3832	-0.65257	0.0426191		reliably quantified	12.8233	13.5031	13.3379	12.5326	12.9821	12.8474	12.3092	11.6584
Q9NQ29	LUC7L	Putative RNA-binding protein Luc7-like 1 OS=Homo sapiens GN=LUC7L PE=1 SV=1	371	43.701	9.92	< 0.01	0.00101626	16.4127	4	14	4	0	22.6444	4	1441.3	4	10.2426	12.3727	12.3975	0.0248538	0.823042		reliably quantified	12.348	12.4629	12.3638	12.491	12.1977	12.4595	12.2364	12.3241	12.2058	12.7618	5	5	10.0834	9.74076	-0.342626	0.118208		reliably quantified	9.80035	9.96814	10.1051	10.2221	10.3212	9.98893	10.0529	9.15085
Q9Y383	LUC7L2	Putative RNA-binding protein Luc7-like 2 OS=Homo sapiens GN=LUC7L2 PE=1 SV=2	392	46.486	10.01	< 0.01	0.00101626	43.4062	11	36	11	0	60.7227	11	4048.54	11	26.7857	13.8365	13.8011	-0.0353761	0.826065		reliably quantified	13.8012	13.9321	13.8276	13.923	13.6985	13.8877	13.4671	13.7585	13.5914	14.3007	5	5	12.3989	12.178	-0.220943	0.0352166		reliably quantified	12.3987	12.4987	12.4395	12.309	12.3487	12.2676	12.4026	11.9244
Q5T1J5	CHCHD2P9	Putative coiled-coil-helix-coiled-coil-helix domain-containing protein CHCHD2P9, mitochondrial OS=Homo sapiens GN=CHCHD2P9 PE=5 SV=1	151	15.48	9.89	< 0.01	0.00101626	26.1294	2	16	2	0	40.2729	2	2456.44	2	27.1523	11.8232	11.7799	-0.0432506	0.826516		reliably quantified	11.8354	11.8336	11.8949	11.7377	11.8144	11.9136	12.2488	11.3675	12.0351	11.3346	5	5	9.28413	9.14901	-0.135118	0.410787		reliably quantified	9.40351	9.54631	9.35449	8.85157	9.26476	9.35095	8.81732	9.11992
Q8N257	HIST3H2BB	Histone H2B type 3-B OS=Homo sapiens GN=HIST3H2BB PE=1 SV=3	126	13.9	10.32	< 0.01	0.00101626	99.3795	18	190	2	3	310.836	18	23106.1	18	70.6349	11.2087	11.1727	-0.0360314	0.82663		reliably quantified	11.2977	11.1062	11.2271	11.4768	10.9357	11.2421	11.7338	11.0308	10.867	10.9895	5	5	15.0738	15.7655	0.691735	0.278583		reliably quantified	14.5304	14.1812	14.8926	15.9919	15.7727	16.0247	17.2605	14.5109
Q9NXV6	CDKN2AIP	CDKN2A-interacting protein OS=Homo sapiens GN=CDKN2AIP PE=1 SV=3	580	61.088	9.01	< 0.01	0.00101626	11.4736	3	6	3	0	8.52027	3	796.139	3	9.65517	9.77282	9.7259	-0.0469155	0.828227		reliably quantified	9.97689	9.60169	9.76977	9.7945	9.72124	9.66576	9.62993	9.34917	10.4379	9.54671	5	5	5.36624	5.26916	-0.0970789	1		not quantifiable	5.74434	5.72528	5.16334	4.83198		4.61141	5.43426	5.76181
P0DN76	U2AF1; LOC102724594; U2AF1L5	Splicing factor U2AF 35 kDa subunit-like protein OS=Homo sapiens GN=U2AF1L5 PE=3 SV=1	240	27.854	8.81	< 0.01	0.00101626	12.5353	4	12	4	0	12.062	3	1506.89	4	21.25	11.4246	11.4617	0.0370791	0.834282		reliably quantified	11.2884	11.1517	11.7361	11.6301	11.3167	11.5198	11.4474	11.0538	11.4614	11.8259	5	5	12.021	12.1738	0.1528	0.0407488		reliably quantified	12.0512	12.0315	12.0205	11.9421	12.0599	12.0877	12.166	12.1446
P62328	TMSB4X	Thymosin beta-4 OS=Homo sapiens GN=TMSB4X PE=1 SV=2	44	5.05	5.06	< 0.01	0.00101626	85.51	14	97	10	4	172.008	12	15005.1	13	93.1818	16.2267	16.2927	0.0659892	0.837457		reliably quantified	16.2536	16.4552	16.1464	15.8439	16.4345	16.1945	15.3025	16.9384	16.2156	16.8124	5	5	12.224	13.2646	1.04053	0.126968		reliably quantified	12.2521	12.7565	12.2809	11.71	12.1207	12.4146	11.4884	14.6205
Q9UL46	PSME2	Proteasome activator complex subunit 2 OS=Homo sapiens GN=PSME2 PE=1 SV=4	239	27.384	5.73	< 0.01	0.00101626	17.5177	5	19	5	0	30.312	5	1885.47	5	17.5732	12.4238	12.447	0.0231894	0.839812		reliably quantified	12.297	12.4379	12.346	12.5393	12.4986	12.4928	12.7693	12.4386	12.1857	12.3483	5	5	11.5716	11.2403	-0.331379	0.048052		reliably quantified	11.6375	11.6934	11.7513	11.2996	11.4764	11.2387	10.8007	11.4111
P84098	RPL19	60S ribosomal protein L19 OS=Homo sapiens GN=RPL19 PE=1 SV=1	196	23.451	11.47	< 0.01	0.00101626	11.6238	5	12	4	1	13.2087	5	1039.34	5	19.3878	11.9706	12.0055	0.0348901	0.840612		reliably quantified	12.0974	11.4498	12.3436	12.1877	11.7747	11.843	11.8997	12.1999	11.9764	12.1086	5	5	11.1889	11.4201	0.231264	0.530052		reliably quantified	10.9103	10.8268	10.9218	11.7898	11.4957	11.4142	11.8459	10.3237
O15400	STX7	Syntaxin-7 OS=Homo sapiens GN=STX7 PE=1 SV=4	261	29.797	5.55	< 0.01	0.00101626	24.3329	7	20	7	0	34.1863	7	2443.59	7	30.2682	12.7554	12.736	-0.0193607	0.843371		reliably quantified	12.7018	12.8829	12.5859	12.729	12.8773	12.8869	12.8592	12.471	12.8341	12.629	5	5	11.0727	10.6695	-0.403193	0.425348		reliably quantified	11.2233	11.4873	11.2034	10.6751	10.7743	10.9601	10.5381	11.6858
P42566	EPS15	Epidermal growth factor receptor substrate 15 OS=Homo sapiens GN=EPS15 PE=1 SV=2	896	98.595	4.64	< 0.01	0.00101626	23.6253	6	12	6	0	26.5253	6	1711.33	6	6.80804	12.1141	12.0902	-0.0238599	0.843929		reliably quantified	12.1442	12.1106	12.0485	12.2036	12.0634	12.1536	11.8823	11.9641	11.9431	12.5078	5	5				1		not quantifiable
Q5JXB2	UBE2NL	Putative ubiquitin-conjugating enzyme E2 N-like OS=Homo sapiens GN=UBE2NL PE=1 SV=1	153	17.366	5.92	< 0.01	0.00101626	14.9502	4	14	4	0	19.6825	4	1485.39	4	24.8366	11.894	11.9287	0.0347257	0.844362		reliably quantified	12.0639	12.0267	11.642	12.0374	11.6998	11.9193	11.4508	12.1248	12.2763	11.8723	5	5	9.26545	8.92247	-0.34298	0.343585		reliably quantified	9.45584	9.82401	8.76425	9.30569	8.97747	8.6867	7.94937	9.08374
Q9BT23	LIMD2	LIM domain-containing protein 2 OS=Homo sapiens GN=LIMD2 PE=1 SV=1	127	14.061	9.03	< 0.01	0.00101626	12.0325	4	8	4	0	13.4591	4	957.206	4	33.8583	11.0428	11.0871	0.044286	0.847918		reliably quantified	10.9809	10.8596	11.2925	10.8042	11.2769	10.804	10.5569	11.0001	11.4905	11.5841	5	5				1		not quantifiable
Q13428	TCOF1	Treacle protein OS=Homo sapiens GN=TCOF1 PE=1 SV=3	1488	152.015	9.04	< 0.01	0.00101626	37.7942	14	30	14	0	46.1087	14	3038.11	14	8.93817	13.684	13.655	-0.0289985	0.849035		reliably quantified	13.6181	13.3449	13.8937	13.6664	13.8969	13.8293	13.6895	13.4475	13.4072	13.9015	5	5	11.4008	11.4469	0.0461483	0.715746		reliably quantified	11.394	11.2447	11.5659	11.465	11.3344	11.532	11.7831	11.3877
P09661	SNRPA1	U2 small nuclear ribonucleoprotein A' OS=Homo sapiens GN=SNRPA1 PE=1 SV=2	255	28.398	8.62	< 0.01	0.00101626	24.0192	7	16	7	0	24.3101	7	1893.1	7	37.2549	10.2503	10.2828	0.032502	0.854836		reliably quantified	10.4266	10.199	10.1959	10.382	10.0481	10.2883	10.3809	9.75171	10.6149	10.3784	5	5	10.9915	10.9729	-0.0185385	0.893188		reliably quantified	10.8487	10.7638	10.969	11.1363	11.2395	10.8125	10.9704	10.7768
P49588	AARS	Alanine--tRNA ligase, cytoplasmic OS=Homo sapiens GN=AARS PE=1 SV=2	968	106.743	5.53	< 0.01	0.00101626	12.9713	4	8	4	0	15.0589	4	1124.48	4	3.82231	11.5043	11.4733	-0.0309571	0.856303		reliably quantified	11.347	11.3244	11.6804	11.6858	11.4839	11.2612	11.2136	11.5166	11.9901	11.3852	5	5				1		not quantifiable
O00151	PDLIM1	PDZ and LIM domain protein 1 OS=Homo sapiens GN=PDLIM1 PE=1 SV=4	329	36.049	7.02	< 0.01	0.00101626	14.4887	3	6	3	0	13.3246	3	907.219	3	11.5502	11.4552	11.4182	-0.0370318	0.856771		reliably quantified	11.4943	11.4154	11.4037	11.5905	11.3722	12.0109	11.1592	11.5294	11.5015	10.8899	5	5				1		not quantifiable
Q99733	NAP1L4	Nucleosome assembly protein 1-like 4 OS=Homo sapiens GN=NAP1L4 PE=1 SV=1	375	42.797	4.69	< 0.01	0.00101626	13.847	5	11	4	1	12.802	4	1344.05	5	14.9333	11.3498	11.3178	-0.0319994	0.858148		reliably quantified	11.3589	11.1151	11.5346	11.675	11.0655	11.4406	11.4001	10.9341	11.1356	11.6788	5	5	9.70803	9.31349	-0.394543	0.0188609		reliably quantified	9.9872	9.91642	9.64447	9.40941	9.58267	9.17474	9.06514	9.42838
P13645	KRT10	Keratin, type I cytoskeletal 10 OS=Homo sapiens GN=KRT10 PE=1 SV=6	584	58.792	5.21	< 0.01	0.00101626	87.9507	19	69	19	0	131.806	19	9450.58	19	36.1301	14.0262	13.991	-0.0351787	0.860281		reliably quantified	13.8444	14.2046	13.721	14.142	14.219	13.8537	14.1216	14.4865	13.5442	13.949	5	5	14.9114	15.4109	0.499456	0.310475		reliably quantified	14.3632	15.6733	15.2524	14.32	14.9481	14.5612	15.0843	14.824
P07910	HNRNPC	Heterogeneous nuclear ribonucleoproteins C1/C2 OS=Homo sapiens GN=HNRNPC PE=1 SV=4	306	33.65	5.08	< 0.01	0.00101626	133.432	24	131	24	0	259.689	23	18213.8	24	52.6144	15.6053	15.6344	0.029053	0.860435		reliably quantified	15.5636	15.5483	15.6414	16.0008	15.2725	15.8145	15.5698	15.3436	15.899	15.5449	5	5	16.3388	16.212	-0.126859	0.545398		reliably quantified	16.8335	16.1632	16.2633	16.1752	16.2589	16.4632	16.4148	15.606
P23193	TCEA1	Transcription elongation factor A protein 1 OS=Homo sapiens GN=TCEA1 PE=1 SV=2	301	33.948	8.38	< 0.01	0.00101626	36.4478	7	24	7	0	39.0925	7	2748.63	7	30.2326	12.7887	12.8131	0.0243966	0.87682		reliably quantified	12.7826	13.0037	12.5333	12.6532	12.9706	12.5185	12.6724	12.6683	13.3755	12.8306	5	5	9.80302	9.7544	-0.0486211	0.743032		reliably quantified	9.70164	9.55986	9.77609	9.97281	10.0047	10.1282	9.48321	9.53607
P18669	PGAM1; LOC643576	Phosphoglycerate mutase 1 OS=Homo sapiens GN=PGAM1 PE=1 SV=2	254	28.786	7.18	< 0.01	0.00101626	62.0604	10	47	10	0	97.0757	10	5832.44	10	47.6378	14.5447	14.5761	0.0314489	0.878622		reliably quantified	14.5773	14.4898	14.575	14.5346	14.5467	14.6955	14.1797	15.1479	14.0572	14.8004	5	5	11.916	12.0138	0.0978359	0.743606		reliably quantified	12.0663	12.1073	11.8739	11.8348	11.6975	11.7813	11.3143	12.7903
Q15907	RAB11B	Ras-related protein Rab-11B OS=Homo sapiens GN=RAB11B PE=1 SV=4	218	24.473	5.94	< 0.01	0.00101626	39.2447	11	42	11	0	61.647	10	4894.03	11	46.789	13.3775	13.3916	0.0141076	0.889085		reliably quantified	13.5641	13.3394	13.3129	13.3918	13.2795	13.4224	13.5897	13.0823	13.4319	13.4319	5	5	14.7045	14.1719	-0.532612	0.199352		reliably quantified	15.2185	15.0858	14.8281	14.0908	14.2993	14.2177	13.5111	14.8974
P10606	COX5B	Cytochrome c oxidase subunit 5B, mitochondrial OS=Homo sapiens GN=COX5B PE=1 SV=2	129	13.687	8.81	< 0.01	0.00101626	27.2299	7	29	7	0	52.2745	7	3718.57	7	49.6124	13.3354	13.3922	0.0568392	0.890432		reliably quantified	13.4496	13.2532	13.2917	13.1859	13.4965	13.2421	14.8973	12.6749	12.9975	13.1494	5	5	13.493	13.1375	-0.355445	0.138691		reliably quantified	13.3056	13.4113	13.4826	13.8494	13.4159	13.6613	13.2141	13.3757
P20674	COX5A	Cytochrome c oxidase subunit 5A, mitochondrial OS=Homo sapiens GN=COX5A PE=1 SV=2	150	16.752	6.79	< 0.01	0.00101626	17.8699	6	26	6	0	42.2977	6	2664.86	6	55.3333	12.2856	12.2488	-0.0368364	0.890597		reliably quantified	12.441	12.2712	12.117	12.2057	12.3931	12.4977	13.1444	11.6862	11.8513	12.0643	5	5	14.4283	13.6152	-0.813068	0.00136899		reliably quantified	14.5847	14.4199	14.4941	14.4417	14.2009	13.8179	13.8243	13.921
P09496	CLTA	Clathrin light chain A OS=Homo sapiens GN=CLTA PE=1 SV=1	248	27.06	4.51	< 0.01	0.00101626	22.6029	8	20	8	0	37.3341	8	2344.67	8	25.8065	12.7917	12.8147	0.0230555	0.892803		reliably quantified	12.7298	12.8191	12.9665	12.7879	12.6552	12.8994	12.2772	12.9664	12.758	13.1727	5	5	10.6899	10.8952	0.205351	0.258893		reliably quantified	10.64	10.8127	10.5419	10.8383	10.6164	11.3128	10.4477	10.7481
P27824	CANX	Calnexin OS=Homo sapiens GN=CANX PE=1 SV=2	592	67.526	4.6	< 0.01	0.00101626	32.1814	10	32	10	0	61.0448	10	4185.32	10	14.3581	12.5108	12.5429	0.0320176	0.897632		reliably quantified	12.5927	12.3064	12.8416	12.5193	12.2942	12.7685	13.3023	12.1932	12.1694	12.2809	5	5	15.3102	14.9282	-0.382006	0.456559		reliably quantified	15.7797	15.5298	15.4733	14.9042	14.8637	15.2594	14.7773	15.5993
P43243	MATR3	Matrin-3 OS=Homo sapiens GN=MATR3 PE=1 SV=2	847	94.565	6.25	< 0.01	0.00101626	67.4539	17	62	17	0	109.262	17	7440.95	17	23.2586	14.043	14.0491	0.00607756	0.901528		reliably quantified	14.0816	14.0862	13.9198	14.1128	14.0148	13.9665	14.1117	13.9271	14.218	14.0224	5	5	14.4481	14.5274	0.0793763	0.324345		reliably quantified	14.5126	14.2742	14.4688	14.4777	14.507	14.4206	14.7305	14.394
P29590	PML	Protein PML OS=Homo sapiens GN=PML PE=1 SV=3	882	97.489	6.21	< 0.01	0.00101626	19.7001	8	18	8	0	27.8458	8	1678.5	8	9.63719	12.0339	12.0504	0.0164438	0.912088		reliably quantified	12.0105	11.8291	12.1741	12.2115	11.9444	11.9413	11.874	11.8042	12.587	12.0453	5	5	11.6598	11.735	0.0752736	0.750634		reliably quantified	11.3987	11.6748	11.7393	11.5071	11.979	11.8835	12.1276	11.1672
P42704	LRPPRC	Leucine-rich PPR motif-containing protein, mitochondrial OS=Homo sapiens GN=LRPPRC PE=1 SV=3	1394	157.805	6.13	< 0.01	0.00101626	20.0341	6	11	6	0	18.8752	5	1342.33	6	4.23242	11.8063	11.8173	0.0109918	0.921578		reliably quantified	11.8623	11.7676	11.7571	11.9453	11.6994	12.0266	11.939	11.5107	11.7887	11.8217	5	5	10.9987	10.9345	-0.0642513	0.708657		reliably quantified	11.0913	11.1847	11.1082	10.9372	10.6723	11.0281	10.6208	11.4252
P30153	PPP2R1A	Serine/threonine-protein phosphatase 2A 65 kDa regulatory subunit A alpha isoform OS=Homo sapiens GN=PPP2R1A PE=1 SV=4	589	65.267	5.11	< 0.01	0.00101626	24.0442	7	16	7	0	27.5789	7	1927.93	7	13.5823	13.1555	13.1653	0.00979703	0.924271		reliably quantified	13.0519	13.3821	13.005	13.2941	13.0443	13.0628	12.9911	13.383	13.2354	13.1541	5	5	8.92637	8.87196	-0.0544077	0.551999		reliably quantified	8.84308	9.0568	8.78783	9.10111	8.84302	8.84845	8.9015	9.08831
Q9NX24	NHP2	H/ACA ribonucleoprotein complex subunit 2 OS=Homo sapiens GN=NHP2 PE=1 SV=1	153	17.19	8.22	< 0.01	0.00101626	14.2096	3	6	3	0	14.8595	3	964.392	3	31.3725	10.8324	10.8181	-0.0143608	0.92633		reliably quantified	10.9187	10.6613	10.8107	11.2022	10.5693	10.7323	10.9505	10.4762	11.0244	10.9069	5	5	9.69619	9.94941	0.253223	0.0188753		reliably quantified	9.59234	9.79567	9.56023	9.74786	9.78483	9.76984	9.83679	10.0607
Q9H299	SH3BGRL3	SH3 domain-binding glutamic acid-rich-like protein 3 OS=Homo sapiens GN=SH3BGRL3 PE=1 SV=1	93	10.431	4.93	< 0.01	0.00101626	41.6824	9	46	9	0	92.3843	9	5324.5	9	60.2151	14.0945	14.1139	0.0194217	0.927843		reliably quantified	14.1304	14.3093	14.0138	13.8726	14.1465	14.441	13.3903	14.5333	14.0571	14.1479	5	5	10.8751	11.5317	0.656625	0.22956		reliably quantified	10.656	11.5275	11.0893	10.3388	10.7637	11.2979	9.97457	12.4284
P62491	RAB11A	Ras-related protein Rab-11A OS=Homo sapiens GN=RAB11A PE=1 SV=3	216	24.378	6.57	< 0.01	0.00101626	36.6832	10	38	10	0	56.3555	9	4543.63	10	43.5185	13.1536	13.1661	0.0124317	0.933013		reliably quantified	13.3769	13.1253	13.0802	13.1662	13.0196	13.1984	13.4087	12.8144	13.2057	13.2032	5	5	14.5622	14.0393	-0.522875	0.192692		reliably quantified	15.0723	14.9595	14.7029	13.9438	14.1322	14.0746	13.3379	14.7163
P80723	BASP1	Brain acid soluble protein 1 OS=Homo sapiens GN=BASP1 PE=1 SV=2	227	22.68	4.63	< 0.01	0.00101626	31.0277	7	22	7	0	40.3246	7	3113.35	7	49.3392	11.6353	11.5967	-0.0386061	0.93552		reliably quantified	11.746	11.5539	11.6342	11.3842	11.8582	11.1046	12.8096	12.5276	10.6144	10.9274	5	5	9.47467	9.67094	0.196271	0.587038		reliably quantified	9.4595	9.22778	9.66584	9.35554	9.66469	9.41876	9.42345	10.9811
P05204	HMGN2	Non-histone chromosomal protein HMG-17 OS=Homo sapiens GN=HMGN2 PE=1 SV=3	90	9.387	9.99	< 0.01	0.00101626	69.0216	15	117	13	2	187.975	14	13452.9	14	81.1111	15.1067	15.0792	-0.0274969	0.936258		reliably quantified	15.279	15.282	15.0317	14.5295	15.4111	15.2855	15.6466	14.4371	15.4697	14.557	5	5	15.6114	16.0688	0.457366	0.36131		reliably quantified	14.8513	15.0193	15.38	16.7841	16.0222	16.7447	16.8488	15.2798
P62306	SNRPF	Small nuclear ribonucleoprotein F OS=Homo sapiens GN=SNRPF PE=1 SV=1	86	9.719	4.67	< 0.01	0.00101626	14.9507	3	16	3	0	29.019	3	2404.25	3	24.4186	12.2954	12.3088	0.0133913	0.939204		reliably quantified	12.307	12.1625	12.4053	12.3713	12.231	12.3519	12.6795	11.7357	12.1505	12.6265	5	5	8.90671	8.44723	-0.459476	0.103392		reliably quantified	9.34525	8.73725	8.94994	8.7268	8.77431	8.93848	8.34831	7.82892
P30499	HLA-C	HLA class I histocompatibility antigen, Cw-1 alpha chain OS=Homo sapiens GN=HLA-C PE=1 SV=1	366	40.939	5.71	< 0.01	0.00101626	12.6913	3	8	1	0	14.2314	3	997.179	3	10.1093	11.6331	11.6225	-0.0105618	0.940525		reliably quantified	11.4622	11.6223	11.6952	11.9254	11.4603	11.516	11.7066	11.3882	11.5512	11.9506	5	5				1		not quantifiable
Q8WW12	PCNP	PEST proteolytic signal-containing nuclear protein OS=Homo sapiens GN=PCNP PE=1 SV=2	178	18.913	7.49	< 0.01	0.00101626	36.6869	9	27	9	0	52.3905	8	3929.76	9	56.1798	13.8015	13.7903	-0.0111919	0.941535		reliably quantified	13.8595	13.5454	14.0247	13.5316	14.0465	13.7742	14.1808	13.5085	13.6503	13.8379	5	5	10.0096	9.42939	-0.580258	0.106557		reliably quantified	9.96157	10.5188	10.2705	9.61006	9.68729	10.2879	8.68105	9.59027
O75874	IDH1	Isocitrate dehydrogenase [NADP] cytoplasmic OS=Homo sapiens GN=IDH1 PE=1 SV=2	414	46.63	7.01	< 0.01	0.00101626	55.8022	15	38	14	1	73.6035	15	5192.31	15	35.7488	14.5572	14.5379	-0.019296	0.946783		reliably quantified	14.5829	14.8906	14.3138	14.5159	14.4827	14.9824	14.0772	14.9084	13.9751	14.7463	5	5				1		not quantifiable
P62316	SNRPD2	Small nuclear ribonucleoprotein Sm D2 OS=Homo sapiens GN=SNRPD2 PE=1 SV=1	118	13.518	9.91	< 0.01	0.00101626	30.5021	6	37	6	0	54.955	6	3823.76	6	45.7627	13.6016	13.5943	-0.00739106	0.949046		reliably quantified	13.5881	13.4697	13.6286	13.8446	13.4773	13.4731	13.4959	13.5182	13.7555	13.7286	5	5	11.3571	11.2965	-0.0605567	0.643647		reliably quantified	11.5747	11.2921	11.199	11.4969	11.2228	11.3634	11.4695	11.0289
P82979	SARNP	SAP domain-containing ribonucleoprotein OS=Homo sapiens GN=SARNP PE=1 SV=3	210	23.656	6.42	< 0.01	0.00101626	15.0164	6	13	6	0	17.003	6	1524.12	6	29.0476	11.8183	11.8005	-0.0177304	0.951518		reliably quantified	11.9245	11.3387	12.1796	11.4884	12.1603	11.5188	12.2172	11.8127	12.1976	11.2564	5	5	13.0524	12.9533	-0.0991258	0.571168		reliably quantified	12.8958	13.0604	12.9547	13.3111	13.0399	13.4348	13.0107	12.5281
Q9P016	THYN1	Thymocyte nuclear protein 1 OS=Homo sapiens GN=THYN1 PE=1 SV=1	225	25.681	9.25	< 0.01	0.00101626	17.3155	6	12	6	0	19.2565	6	1393.17	6	28.8889	12.2461	12.2344	-0.0117772	0.951539		reliably quantified	12.3644	12.4066	12.2081	12.0786	12.173	12.4622	12.2605	11.6987	12.7503	12.0002	5	5	11.6597	11.4694	-0.190327	0.488988		reliably quantified	11.3403	11.3478	11.614	12.2886	11.7077	12.166	11.4929	10.9519
P35908	KRT2	Keratin, type II cytoskeletal 2 epidermal OS=Homo sapiens GN=KRT2 PE=1 SV=2	639	65.393	8	< 0.01	0.00101626	87.6786	20	71	15	4	119.951	20	8951.65	20	35.9937	13.4336	13.4151	-0.0185082	0.953434		reliably quantified	13.3231	13.4644	13.1481	14.0796	13.1526	13.1686	13.2824	14.1584	12.9889	13.4769	5	5	14.6856	15.2618	0.576199	0.221501		reliably quantified	14.25	15.495	14.8284	14.1857	14.669	14.4407	14.8841	14.8076
Q9UKK9	NUDT5	ADP-sugar pyrophosphatase OS=Homo sapiens GN=NUDT5 PE=1 SV=1	219	24.312	4.94	< 0.01	0.00101626	28.3004	7	17	7	0	33.361	7	1911.48	7	36.0731	13.8033	13.7984	-0.00493278	0.959647		reliably quantified	13.7515	14.0467	13.691	13.6786	13.8487	13.8021	13.7491	13.7085	13.5935	14.1387	5	5				1		not quantifiable
Q9H0L4	CSTF2T	Cleavage stimulation factor subunit 2 tau variant OS=Homo sapiens GN=CSTF2T PE=1 SV=1	616	64.396	7.25	< 0.01	0.00101626	16.8266	4	10	1	0	12.853	4	1074.69	4	8.6039	9.87071	9.87673	0.00602614	0.962833		reliably quantified	9.89609	9.72179	9.96493	9.74066	10.0301	9.84795	9.89037	9.75305	9.62325	10.2691	5	5				1		not quantifiable
P16104	H2AFX	Histone H2AX OS=Homo sapiens GN=H2AFX PE=1 SV=2	143	15.135	10.74	< 0.01	0.00101626	128.733	18	142	2	9	254.745	17	16895.1	18	64.3357	10.1761	10.1825	0.00646056	0.966545		reliably quantified	10.2589	10.2445	10.1749	9.91482	10.2872	10.3923	10.7238	9.72622	9.96997	10.1003	5	5	13.2437	14.0862	0.842439	0.00272912		reliably quantified	12.9799	12.947	13.2505	13.4665	13.5749	14.0381	14.5725	13.6551
Q03252	LMNB2	Lamin-B2 OS=Homo sapiens GN=LMNB2 PE=1 SV=4	620	69.906	5.59	< 0.01	0.00101626	56.1793	19	55	13	0	86.739	19	6052.32	19	28.7097	12.9418	12.9365	-0.00536706	0.967231		reliably quantified	12.9261	12.7185	12.6645	13.0529	13.3472	12.9777	13.0101	12.6836	13.0785	12.9323	5	5	13.1815	13.2807	0.0991472	0.683973		reliably quantified	12.8483	12.8635	13.2294	13.5799	13.3866	13.612	13.8341	12.9258
P55957	BID	BH3-interacting domain death agonist OS=Homo sapiens GN=BID PE=1 SV=1	195	21.981	5.44	< 0.01	0.00101626	12.2285	2	4	2	0	10.952	2	801.725	2	21.0256	10.6666	10.6712	0.004655	0.976123		reliably quantified	10.3128	10.6429	11.1133	10.3364	10.9275	11.0713	10.6068	10.5503	10.4005	10.7273	5	5				1		not quantifiable
Q1KMD3	HNRNPUL2	Heterogeneous nuclear ribonucleoprotein U-like protein 2 OS=Homo sapiens GN=HNRNPUL2 PE=1 SV=1	747	85.052	4.91	< 0.01	0.00101626	65.6212	20	48	20	0	77.7257	18	5326.87	19	29.0495	14.2365	14.238	0.00154635	0.987452		reliably quantified	14.1954	14.0658	14.3508	14.5422	14.0282	14.3941	14.0523	14.2512	14.4288	14.0637	5	5	13.185	13.2319	0.0468718	0.701986		reliably quantified	13.4781	13.1737	13.0578	13.0643	13.1511	13.1201	13.5581	13.153
P30049	ATP5D	ATP synthase subunit delta, mitochondrial OS=Homo sapiens GN=ATP5D PE=1 SV=2	168	17.479	5.49	< 0.01	0.00101626	14.5006	3	16	3	0	27.8762	3	2008.54	3	17.2619	12.0606	12.0662	0.0056409	0.987905		reliably quantified	12.1088	12.2622	11.7395	12.004	12.1884	12.2934	12.7842	11.6726	11.4171	12.1638	5	5	12.7016	12.2224	-0.479216	0.0781739		reliably quantified	12.7132	12.8071	12.8822	12.4508	12.6547	12.9407	11.8949	12.0814
Q16576	RBBP7	Histone-binding protein RBBP7 OS=Homo sapiens GN=RBBP7 PE=1 SV=1	425	47.79	5.05	< 0.01	0.00101626	29.6835	10	21	3	0	33.1715	9	2338.11	10	18.3529	11.4046	11.4068	0.00215894	0.989046		reliably quantified	11.1702	11.1666	11.7412	11.4165	11.5285	11.5001	11.1474	11.4622	11.6558	11.2682	5	5				1		not quantifiable
Q16643	DBN1	Drebrin OS=Homo sapiens GN=DBN1 PE=1 SV=4	649	71.385	4.45	< 0.01	0.00101626	19.3313	5	11	5	0	20.6324	5	1437.32	5	10.0154	10.9114	10.9126	0.00115414	0.999999		reliably quantified	11.0337	10.8406	10.9182	10.828	10.9366	10.7754	11.0617	10.3005	11.3744	11.0508	5	5				1		not quantifiable
Q13126	MTAP	S-methyl-5'-thioadenosine phosphorylase OS=Homo sapiens GN=MTAP PE=1 SV=2	283	31.216	7.18	< 0.01	0.00101626	12.3002	4	7	4	0	11.5341	3	959.372	4	15.9011	11.3969	11.3958	-0.00103967	1		reliably quantified	11.4922	11.3092	11.3113	11.5073	11.3645	11.4535	10.8675	11.7054	11.271	11.6817	5	5	9.13418	9.07161	-0.0625672	0.692991		reliably quantified	8.86536	9.04721	9.23945	9.36336	9.15553	9.34708	8.83781	9.00611
Q8IUE6	HIST2H2AB	Histone H2A type 2-B OS=Homo sapiens GN=HIST2H2AB PE=1 SV=3	130	13.987	10.89	< 0.01	0.00101626	111.978	17	108	2	0	194.715	15	13558.2	17	63.0769				1		not quantifiable											0	0	10.3736	10.8087	0.435066	0.390263		reliably quantified	9.77114	9.91115	10.3144	10.8516	11.0196	11.1845	11.9228	9.52599
P0CG39	POTEJ	POTE ankyrin domain family member J OS=Homo sapiens GN=POTEJ PE=3 SV=1	1038	117.315	5.97	< 0.01	0.00101626	43.0318	16	82	1	0	133.316	14	8728.86	14	10.3083				1		not quantifiable											0	0				1		not quantifiable
Q96A08	HIST1H2BA	Histone H2B type 1-A OS=Homo sapiens GN=HIST1H2BA PE=1 SV=3	127	14.159	10.32	< 0.01	0.00101626	40.2346	9	123	1	0	175.433	9	11915.6	8	51.9685				1		not quantifiable											0	0				1		not quantifiable
P84243	H3F3A; H3F3AP4; H3F3B	Histone H3.3 OS=Homo sapiens GN=H3F3A PE=1 SV=2	136	15.319	11.27	< 0.01	0.00101626	36.8024	13	75	3	0	117.895	12	6304.62	13	70.5882				1		not quantifiable											0	0	12.0065	12.4738	0.467325	0.0577304		reliably quantified	11.7615	12.0887	11.8386	12.1997	12.144	12.3946	13.1095	12.2285
O00148	DDX39A	ATP-dependent RNA helicase DDX39A OS=Homo sapiens GN=DDX39A PE=1 SV=2	427	49.098	5.68	< 0.01	0.00101626	29.5225	7	24	1	0	40.8985	7	2615.95	7	16.8618				1		not quantifiable											0	0	8.74231	9.08478	0.342471	0.111534		reliably quantified	8.42991	8.55986	9.29537	8.59685	8.82954	8.76405	9.31215	8.89827
P21796	VDAC1	Voltage-dependent anion-selective channel protein 1 OS=Homo sapiens GN=VDAC1 PE=1 SV=2	283	30.754	8.54	< 0.01	0.00101626	27.8239	9	17	8	1	25.993	8	2098.01	9	39.576				1		not quantifiable											0	0	14.6634	14.5903	-0.0730838	0.758819		reliably quantified	15.0897	14.611	14.6806	14.3602	14.5756	15.1663	14.6306	14.2373
Q31612	HLA-B	HLA class I histocompatibility antigen, B-73 alpha chain OS=Homo sapiens GN=HLA-B PE=1 SV=1	363	40.41	6.24	< 0.01	0.00101626	25.1017	6	20	1	0	36.3431	6	2567.03	6	26.1708				1		not quantifiable											0	0	6.30056	5.88958	-0.410979	1		not quantifiable	6.00738	6.57328	7.27882		5.34276	5.55894	6.17552	5.93427
P18462	HLA-A	HLA class I histocompatibility antigen, A-25 alpha chain OS=Homo sapiens GN=HLA-A PE=1 SV=1	365	41.192	6.54	< 0.01	0.00101626	24.892	6	22	1	0	43.5924	6	3159.32	6	23.2877				1		not quantifiable											0	0	13.4911	13.1681	-0.323027	0.039749		reliably quantified	13.6124	13.2987	13.6822	13.4296	13.4327	13.5161	13.2868	13.1649
P30450	HLA-A	HLA class I histocompatibility antigen, A-26 alpha chain OS=Homo sapiens GN=HLA-A PE=1 SV=2	365	41.036	6.54	< 0.01	0.00101626	24.892	6	22	1	0	43.5924	6	3159.32	6	23.2877				1		not quantifiable											0	0	13.4911	13.1681	-0.323027	0.039749		reliably quantified	13.6124	13.2987	13.6822	13.4296	13.4327	13.5161	13.2868	13.1649
P16190		HLA class I histocompatibility antigen, A-33 alpha chain OS=Homo sapiens GN=HLA-A PE=1 SV=3	365	40.866	6.7	< 0.01	0.00101626	23.8249	5	20	1	0	40.4193	5	3008.77	5	20.274				1		not quantifiable											0	0	12.8793	12.4795	-0.399884	0.0255686		reliably quantified	12.9069	12.7791	13.1471	12.6878	12.8758	12.8695	12.5976	12.4556
P35232	PHB	Prohibitin OS=Homo sapiens GN=PHB PE=1 SV=1	272	29.786	5.76	< 0.01	0.00101626	23.5552	7	19	7	0	25.1458	7	1650.38	7	33.0882				1		not quantifiable											0	0	12.5759	12.7089	0.133028	0.227773		reliably quantified	12.4392	12.641	12.5935	12.5477	12.658	12.9126	12.779	12.6829
P62873	GNB1	Guanine nucleotide-binding protein G(I)/G(S)/G(T) subunit beta-1 OS=Homo sapiens GN=GNB1 PE=1 SV=3	340	37.353	6	< 0.01	0.00101626	21.9381	5	12	3	2	17.8391	3	1635.79	5	18.8235				1		not quantifiable											0	0	12.9026	13.04	0.137411	0.797976		reliably quantified	12.547	12.738	13.494	12.8647	12.8692	12.8647	13.2311	14.4594
P01892	HLA-A; LOC100507703	HLA class I histocompatibility antigen, A-2 alpha chain OS=Homo sapiens GN=HLA-A PE=1 SV=1	365	40.896	6.99	< 0.01	0.00101626	21.8752	5	18	1	0	34.3524	5	2557.01	5	20.5479				1		not quantifiable											0	0	8.10308	8.44896	0.34588	0.776821		reliably quantified	10.0149	5.72528	10.4972	6.40184	7.87619	5.66203	9.11971	9.3863
P02042	HBD	Hemoglobin subunit delta OS=Homo sapiens GN=HBD PE=1 SV=2	147	16.045	8.05	< 0.01	0.00101626	21.4099	5	16	1	0	27.6154	5	1582.65	5	36.0544				1		not quantifiable											0	0	9.75935	8.82398	-0.935365	0.00632538		reliably quantified	10.6122	9.8463	9.28436	9.52023	9.53362	9.04723	8.8976	9.01094
P13647	KRT5	Keratin, type II cytoskeletal 5 OS=Homo sapiens GN=KRT5 PE=1 SV=3	590	62.34	7.74	< 0.01	0.00101626	21.1889	7	22	3	0	32.6301	7	2230.69	7	12.7119				1		not quantifiable											0	0	10.2204	10.9311	0.71069	0.101126		reliably quantified	9.80324	11.0327	10.0862	10.0378	10.142	10.613	10.4105	10.7697
P10314	HLA-A	HLA class I histocompatibility antigen, A-32 alpha chain OS=Homo sapiens GN=HLA-A PE=1 SV=2	365	41.022	6.47	< 0.01	0.00101626	20.3689	5	18	1	0	33.0027	5	2399.23	5	19.4521				1		not quantifiable											0	0	13.4911	13.1681	-0.323027	0.039749		reliably quantified	13.6124	13.2987	13.6822	13.4296	13.4327	13.5161	13.2868	13.1649
P30512	HLA-A	HLA class I histocompatibility antigen, A-29 alpha chain OS=Homo sapiens GN=HLA-A PE=1 SV=2	365	40.837	7.01	< 0.01	0.00101626	20.3689	5	18	1	0	33.0027	5	2399.23	5	19.4521				1		not quantifiable											0	0	13.4911	13.1681	-0.323027	0.039749		reliably quantified	13.6124	13.2987	13.6822	13.4296	13.4327	13.5161	13.2868	13.1649
P16189	HLA-A	HLA class I histocompatibility antigen, A-31 alpha chain OS=Homo sapiens GN=HLA-A PE=1 SV=2	365	40.978	6.47	< 0.01	0.00101626	20.3689	5	18	1	0	33.0027	5	2399.23	5	19.4521				1		not quantifiable											0	0	13.4911	13.1681	-0.323027	0.039749		reliably quantified	13.6124	13.2987	13.6822	13.4296	13.4327	13.5161	13.2868	13.1649
P30456	HLA-A	HLA class I histocompatibility antigen, A-43 alpha chain OS=Homo sapiens GN=HLA-A PE=1 SV=1	365	41.007	6.39	< 0.01	0.00101626	20.3689	5	18	1	0	33.0027	5	2399.23	5	19.4521				1		not quantifiable											0	0	13.4911	13.1681	-0.323027	0.039749		reliably quantified	13.6124	13.2987	13.6822	13.4296	13.4327	13.5161	13.2868	13.1649
P30459		HLA class I histocompatibility antigen, A-74 alpha chain OS=Homo sapiens GN=HLA-A PE=1 SV=1	365	40.865	6.47	< 0.01	0.00101626	20.3689	5	18	1	0	33.0027	5	2399.23	5	19.4521				1		not quantifiable											0	0	13.4911	13.1681	-0.323027	0.039749		reliably quantified	13.6124	13.2987	13.6822	13.4296	13.4327	13.5161	13.2868	13.1649
P61006	RAB8A	Ras-related protein Rab-8A OS=Homo sapiens GN=RAB8A PE=1 SV=1	207	23.653	9.07	< 0.01	0.00101626	18.0437	5	17	2	0	30.1197	5	1948.43	5	25.1208				1		not quantifiable											0	0	11.335	12.0776	0.742579	0.000610599		reliably quantified	11.5465	11.2021	11.1513	11.4347	11.3404	11.6519	12.1079	12.3403
Q92930	RAB8B	Ras-related protein Rab-8B OS=Homo sapiens GN=RAB8B PE=1 SV=2	207	23.569	9.07	< 0.01	0.00101626	18.0437	5	17	2	0	30.1197	5	1948.43	5	25.1208				1		not quantifiable											0	0	11.335	12.0776	0.742579	0.000610599		reliably quantified	11.5465	11.2021	11.1513	11.4347	11.3404	11.6519	12.1079	12.3403
Q8WXX5	DNAJC9	DnaJ homolog subfamily C member 9 OS=Homo sapiens GN=DNAJC9 PE=1 SV=1	260	29.891	5.73	< 0.01	0.00101626	16.8705	5	9	5	0	19.6035	5	1103.78	4	33.4615				1		not quantifiable											0	0	12.6086	13.0027	0.394165	0.0609023		reliably quantified	12.4723	12.4586	12.5482	12.9616	12.6021	12.906	12.8109	12.9057
P30479	HLA-B	HLA class I histocompatibility antigen, B-41 alpha chain OS=Homo sapiens GN=HLA-B PE=1 SV=1	362	40.514	6.54	< 0.01	0.00101626	16.2712	4	10	2	0	20.7664	4	1361.73	4	16.8508				1		not quantifiable											0	0	12.7513	12.4616	-0.289669	0.192244		reliably quantified	12.3338	13.1688	13.0151	12.5627	12.676	12.4502	12.1452	12.6972
P62879	GNB2	Guanine nucleotide-binding protein G(I)/G(S)/G(T) subunit beta-2 OS=Homo sapiens GN=GNB2 PE=1 SV=3	340	37.307	6	< 0.01	0.00101626	15.0424	3	9	1	0	14.8205	2	1221.97	3	13.8235				1		not quantifiable											0	0				1		not quantifiable
P38919	EIF4A3	Eukaryotic initiation factor 4A-III OS=Homo sapiens GN=EIF4A3 PE=1 SV=4	411	46.841	6.73	< 0.01	0.00101626	14.094	4	9	2	0	16.9863	3	1120.81	4	10.9489				1		not quantifiable											0	0				1		not quantifiable
Q6DRA6	HIST2H2BD; HIST2H2BC	Putative histone H2B type 2-D OS=Homo sapiens GN=HIST2H2BD PE=5 SV=3	164	18.006	10.58	< 0.01	0.00101626	13.5646	5	75	1	0	110.066	5	7298.69	5	23.7805				1		not quantifiable											0	0	11.0398	11.3542	0.314389	0.047302		reliably quantified	10.9998	10.9958	10.9962	11.0722	11.1351	11.0743	11.8114	11.423
Q6DN03	HIST2H2BC	Putative histone H2B type 2-C OS=Homo sapiens GN=HIST2H2BC PE=5 SV=3	193	21.458	10.7	< 0.01	0.00101626	13.5646	5	75	1	0	110.066	5	7298.69	5	20.2073				1		not quantifiable											0	0	11.0398	11.3542	0.314389	0.047302		reliably quantified	10.9998	10.9958	10.9962	11.0722	11.1351	11.0743	11.8114	11.423
P08571	CD14	Monocyte differentiation antigen CD14 OS=Homo sapiens GN=CD14 PE=1 SV=2	375	40.051	6.23	< 0.01	0.00101626	13.2643	6	13	6	0	15.3251	6	910.553	5	13.6				1		not quantifiable											0	0	11.602	12.1822	0.580112	0.238435		reliably quantified	11.6448	11.629	11.593	11.532	11.6115	12.1856	11.8668	13.7288
P04222	HLA-C	HLA class I histocompatibility antigen, Cw-3 alpha chain OS=Homo sapiens GN=HLA-C PE=1 SV=2	366	40.835	6.39	< 0.01	0.00101626	11.7937	3	8	1	0	13.301	3	832.603	3	9.83607				1		not quantifiable											0	0	12.4782	12.2069	-0.271274	0.168448		reliably quantified	12.3497	12.9032	12.7118	12.0876	12.3386	12.215	11.8459	12.1574
P08575	PTPRC	Receptor-type tyrosine-protein phosphatase C OS=Homo sapiens GN=PTPRC PE=1 SV=2	1304	147.162	6.15	< 0.01	0.00101626	11.6571	4	8	4	0	9.44188	4	786.431	4	3.83436				1		not quantifiable											0	0	11.9053	12.0354	0.130171	0.697328		reliably quantified	11.9394	11.8268	11.9954	11.8457	11.919	12.0383	11.8018	13.0592
Q9P0M6	H2AFY2	Core histone macro-H2A.2 OS=Homo sapiens GN=H2AFY2 PE=1 SV=3	372	40.033	9.69	< 0.01	0.00101626	11.4559	2	10	2	0	18.2277	2	1290.67	2	6.98925				1		not quantifiable											0	0	13.1631	13.6276	0.464445	0.251281		reliably quantified	12.7715	12.6647	13.0444	13.5371	13.7981	13.6517	14.635	12.8518
Q9UJZ1	STOML2	Stomatin-like protein 2, mitochondrial OS=Homo sapiens GN=STOML2 PE=1 SV=1	356	38.51	7.39	< 0.01	0.00101626	11.4109	4	8	4	0	12.4193	4	875.068	4	14.8876				1		not quantifiable											0	0	12.7303	12.1747	-0.55561	0.204065		reliably quantified	12.9638	12.755	13.2508	12.2451	12.4369	12.7151	11.6048	11.7492
P34949	MPI	Mannose-6-phosphate isomerase OS=Homo sapiens GN=MPI PE=1 SV=2	423	46.626	5.95	< 0.01	0.00155039	7.18087	2	4	2	0	7.25051	2	395.728	2	5.67376	11.3808	10.9226	-0.458157	3.49318e-05		reliably quantified	11.3688	11.5182	11.3368	11.3137	11.3665	10.9905	10.8849	10.8177	11.0495	10.8705	5	5				1		not quantifiable
O15144	ARPC2	Actin-related protein 2/3 complex subunit 2 OS=Homo sapiens GN=ARPC2 PE=1 SV=1	300	34.311	7.36	< 0.01	0.00101626	19.9432	7	18	7	0	29.0627	7	1701.28	7	20	12.552	13.2667	0.714718	0.0148069	+	sign. altered abundance	12.5564	12.5339	12.5252	12.5905	12.5539	12.7362	13.3367	14.056	13.3382	12.8664	5	5				1		not quantifiable
P06865	HEXA	Beta-hexosaminidase subunit alpha OS=Homo sapiens GN=HEXA PE=1 SV=2	529	60.664	5.16	< 0.01	0.00101626	27.9215	10	20	9	0	38.2199	10	2279.84	10	17.7694	13.7584	13.158	-0.600388	0.0149952	+	sign. altered abundance	13.7782	14.3192	13.3317	13.8444	13.5185	13.3095	12.9412	13.2095	13.4085	12.9215	5	5				1		not quantifiable
Q15366	PCBP2	Poly(rC)-binding protein 2 OS=Homo sapiens GN=PCBP2 PE=1 SV=1	365	38.556	6.79	< 0.01	0.00101626	47.6358	10	43	6	0	76.8262	10	5491.97	10	34.7945	11.8244	12.5739	0.749467	0.015679	+	sign. altered abundance	11.7484	11.703	11.8093	12.2058	11.6555	12.0612	12.4353	12.6332	13.3887	12.351	5	5	12.4386	12.2946	-0.143969	0.625315		reliably quantified	12.5448	12.548	12.3104	12.4073	12.3825	11.9802	12.0102	13.3301
P00441	SOD1	Superoxide dismutase [Cu-Zn] OS=Homo sapiens GN=SOD1 PE=1 SV=2	154	15.926	6.13	< 0.01	0.00101626	73.9371	14	75	14	0	159.544	14	10026.8	14	68.1818	16.0211	15.1192	-0.901925	0.016269	+	sign. altered abundance	16.2706	16.1052	16.017	15.514	16.1988	15.6303	15.1294	14.359	14.717	15.7602	5	5				1		not quantifiable
P61916	NPC2	Epididymal secretory protein E1 OS=Homo sapiens GN=NPC2 PE=1 SV=1	151	16.559	7.65	< 0.01	0.00101626	20.9586	5	12	5	0	24.6462	5	1837.93	5	43.0464	12.8294	12.2154	-0.613956	0.0170415	+	sign. altered abundance	13.1171	13.1603	12.3982	12.7089	12.7624	12.6122	11.8463	12.5187	12.093	12.0071	5	5				1		not quantifiable
Q9Y2Q3	GSTK1	Glutathione S-transferase kappa 1 OS=Homo sapiens GN=GSTK1 PE=1 SV=3	226	25.48	8.41	< 0.01	0.00155039	8.66702	2	4	2	0	8.02697	2	651.355	2	9.73451	10.1609	11.2944	1.13355	0.0178297	+	sign. altered abundance	10.1548	9.90715	10.1699	10.2808	10.2916	10.7621	12.7237	11.3754	10.891	10.7198	5	5				1		not quantifiable
P62937	PPIA	Peptidyl-prolyl cis-trans isomerase A OS=Homo sapiens GN=PPIA PE=1 SV=2	165	18.001	7.81	< 0.01	0.00101626	140.874	17	221	16	1	386.323	17	27054.5	17	86.0606	17.1286	16.3634	-0.765158	0.0178847	+	sign. altered abundance	17.066	17.275	17.1485	16.8477	17.3056	17.0633	15.6541	16.3337	16.0589	16.707	5	5	15.8108	15.6297	-0.181029	0.627613		reliably quantified	15.8246	16.1944	15.9409	15.5261	15.5678	15.6804	14.3531	16.2286
P05062	ALDOB	Fructose-bisphosphate aldolase B OS=Homo sapiens GN=ALDOB PE=1 SV=2	364	39.448	7.87	< 0.01	0.00331675	4.30624	2	6	1	0	9.61053	2	614.138	2	3.84615	11.5272	10.6141	-0.913036	0.0180355	+	sign. altered abundance	11.929	11.9103	11.2218	11.2944	11.2803	10.8216	9.99979	11.4632	10.1224	10.6637	5	5				1		not quantifiable
P26599	PTBP1	Polypyrimidine tract-binding protein 1 OS=Homo sapiens GN=PTBP1 PE=1 SV=1	531	57.186	9.17	< 0.01	0.00101626	39.9945	11	30	11	0	55.4599	11	3991.94	11	23.9171	12.6096	13.2505	0.640837	0.0196707	+	sign. altered abundance	12.5232	12.4271	12.5579	12.9786	12.5614	12.8621	13.5767	13.0803	13.8543	12.879	5	5	12.4325	12.0269	-0.405661	0.0146583		reliably quantified	12.8025	12.4819	12.3319	12.2965	12.2496	11.9346	11.8103	11.9638
P23434	GCSH	Glycine cleavage system H protein, mitochondrial OS=Homo sapiens GN=GCSH PE=1 SV=2	173	18.873	4.88	< 0.01	0.00101626	16.847	2	8	2	0	17.7118	2	1278.45	2	17.341	12.9348	11.9763	-0.958483	0.0208843	+	sign. altered abundance	12.8797	13.1956	12.8223	12.6325	13.1441	12.6367	12.6521	10.9553	11.711	11.9267	5	5				1		not quantifiable
P05455	SSB	Lupus La protein OS=Homo sapiens GN=SSB PE=1 SV=2	408	46.808	7.12	< 0.01	0.00101626	138.481	28	99	28	0	207.814	28	13329.9	27	51.4706	16.2775	15.6451	-0.632402	0.0212136	+	sign. altered abundance	16.3484	16.3833	16.2549	16.1243	16.2766	16.2773	15.7171	15.0098	15.3762	15.8452	5	5	12.7031	12.0602	-0.642925	0.00311723		reliably quantified	12.9398	13.0156	12.5862	12.3906	12.5832	12.1829	11.9888	11.7193
P10599	TXN	Thioredoxin OS=Homo sapiens GN=TXN PE=1 SV=3	105	11.73	4.92	< 0.01	0.00101626	44.2713	9	54	9	0	84.7293	8	5341.65	9	58.0952	14.9889	14.376	-0.612838	0.0239723	+	sign. altered abundance	14.9293	14.9795	15.0479	14.768	15.2198	14.9117	13.7857	14.1624	14.2324	14.7881	5	5	11.5661	11.1628	-0.403332	0.0450041		reliably quantified	11.6656	12.0663	11.3571	11.3521	11.3895	11.2345	10.9764	10.895
P02787	TF	Serotransferrin OS=Homo sapiens GN=TF PE=1 SV=3	698	77.014	7.12	< 0.01	0.00101626	87.5124	20	52	20	0	100.501	20	7002.53	20	30.5158	15.4399	14.2002	-1.23971	0.024756	+	sign. altered abundance	15.0184	17.205	14.8475	15.149	14.9799	14.3363	14.3517	14.082	13.9507	14.2805	5	5				1		not quantifiable
P80297	MT1X	Metallothionein-1X OS=Homo sapiens GN=MT1X PE=1 SV=1	61	6.063	7.96	< 0.01	0.00101626	12.8582	3	5	3	0	14.1923	3	236.146	1	34.4262	12.3133	11.3316	-0.98165	0.0251264	+	sign. altered abundance	12.0596	12.4558	12.3407	11.9568	12.7534	11.7844	10.4604	10.9747	11.1022	12.3364	5	5				1		not quantifiable
P13640	MT1G	Metallothionein-1G OS=Homo sapiens GN=MT1G PE=1 SV=2	62	6.136	7.96	< 0.01	0.00101626	12.8582	3	5	3	0	14.1923	3	236.146	1	33.871	12.3133	11.3316	-0.98165	0.0251264	+	sign. altered abundance	12.0596	12.4558	12.3407	11.9568	12.7534	11.7844	10.4604	10.9747	11.1022	12.3364	5	5				1		not quantifiable
P02795	MT2A	Metallothionein-2 OS=Homo sapiens GN=MT2A PE=1 SV=1	61	6.037	7.83	< 0.01	0.00101626	16.4124	4	6	4	0	17.9598	4	236.146	1	67.2131	12.4372	11.4377	-0.999579	0.0272672	+	sign. altered abundance	12.163	12.5639	12.4943	12.0678	12.8971	11.905	10.5542	11.0539	11.1945	12.4807	5	5				1		not quantifiable
P41219	PRPH	Peripherin OS=Homo sapiens GN=PRPH PE=1 SV=2	470	53.618	5.47	< 0.01	0.00101626	23.8686	4	33	4	0	53.0535	4	3928.05	4	6.38298	12.8918	13.5756	0.683763	0.0275003	+	sign. altered abundance	12.8719	12.5956	12.8623	13.0411	13.0882	13.8319	13.0779	14.0534	12.9179	13.9967	5	5	14.0926	14.141	0.0483647	0.927711		reliably quantified	14.3117	13.9883	14.0211	13.8944	14.2478	14.7382	13.8252	15.2145
O95758	PTBP3	Polypyrimidine tract-binding protein 3 OS=Homo sapiens GN=PTBP3 PE=1 SV=2	552	59.652	9.04	< 0.01	0.00155039	8.36497	3	10	3	0	19.2767	3	1475.46	3	4.52899	11.4791	12.1556	0.676509	0.0294009	+	sign. altered abundance	11.5082	11.3501	11.3304	11.904	11.3031	11.7425	12.576	12.043	12.7925	11.6242	5	5	10.8981	10.2393	-0.65877	0.0140633		reliably quantified	11.7001	10.7432	10.6952	10.7956	10.5563	10.3257	10.1868	10.0676
P09211	GSTP1	Glutathione S-transferase P OS=Homo sapiens GN=GSTP1 PE=1 SV=2	210	23.341	5.64	< 0.01	0.00101626	102.951	14	86	14	0	184.158	12	14371.1	14	69.5238	15.9146	15.2831	-0.631437	0.030222	+	sign. altered abundance	15.9685	16.2416	15.5878	15.8005	15.9745	15.4787	14.7074	14.8906	15.8922	15.4468	5	5	14.4074	14.4715	0.0641066	0.868711		reliably quantified	14.5592	14.4266	14.4697	14.0571	14.5241	14.0396	13.7881	14.2771
Q96IU4	ABHD14B	Protein ABHD14B OS=Homo sapiens GN=ABHD14B PE=1 SV=1	210	22.332	6.4	< 0.01	0.00155039	11.0472	3	7	3	0	12.588	3	891.296	3	15.7143	12.1207	11.6768	-0.443887	0.00102958		reliably quantified	12.2959	12.178	11.9407	12.2	11.9888	11.9028	11.6271	11.5677	11.6317	11.6547	5	5				1		not quantifiable
P00488	F13A1	Coagulation factor XIII A chain OS=Homo sapiens GN=F13A1 PE=1 SV=4	732	83.215	6.09	< 0.01	0.00101626	12.2334	4	10	4	0	17.1446	4	1169.06	4	5.19126	11.9636	12.6241	0.660515	0.0304913	+	sign. altered abundance	11.9397	12.0119	11.9316	11.9845	11.9502	12.1355	12.1844	13.3885	13.0535	12.3588	5	5				1		not quantifiable
P68871	HBB	Hemoglobin subunit beta OS=Homo sapiens GN=HBB PE=1 SV=2	147	15.988	7.28	< 0.01	0.00101626	50.8079	9	42	5	4	91.1984	9	5584.4	9	63.2653	13.8794	12.9658	-0.913619	0.0313352	+	sign. altered abundance	14.4367	14.2095	13.121	13.8905	13.7392	12.8663	14.0195	12.706	12.668	12.5691	5	5	15.8083	14.4329	-1.37545	0.00390216		reliably quantified	16.9868	15.8441	15.3247	15.1434	15.7425	14.3779	14.8766	14.4434
P50552	VASP	Vasodilator-stimulated phosphoprotein OS=Homo sapiens GN=VASP PE=1 SV=3	380	39.805	8.94	< 0.01	0.00101626	35.8692	9	20	9	0	41.9691	9	2807.55	9	25.7895	12.5029	13.1459	0.643026	0.0323704	+	sign. altered abundance	12.5232	12.5709	12.4493	12.4083	12.5627	12.7456	12.7272	13.733	13.7784	12.7452	5	5	9.79494	9.9762	0.18126	0.355067		reliably quantified	9.7109	9.82962	9.47077	9.92606	10.0373	9.80687	9.93232	10.3285
Q99757	TXN2	Thioredoxin, mitochondrial OS=Homo sapiens GN=TXN2 PE=1 SV=2	166	18.372	8.29	< 0.01	0.00101626	14.5949	3	6	3	0	17.8883	3	1203.29	3	30.1205	12.3861	11.7472	-0.638909	0.0358445	+	sign. altered abundance	12.416	12.8045	12.0116	12.3591	12.3391	12.3691	12.1299	11.1569	11.5645	11.5154	5	5				1		not quantifiable
P29350	PTPN6	Tyrosine-protein phosphatase non-receptor type 6 OS=Homo sapiens GN=PTPN6 PE=1 SV=1	595	67.519	7.78	< 0.01	0.00101626	18.7896	5	10	5	0	19.1668	5	1490.16	5	8.40336	11.8169	12.5333	0.716446	0.0373754	+	sign. altered abundance	11.9639	11.7305	11.8359	11.7175	11.8365	12.1044	12.0561	13.2398	13.2129	12.0533	5	5				1		not quantifiable
P04264	KRT1	Keratin, type II cytoskeletal 1 OS=Homo sapiens GN=KRT1 PE=1 SV=6	644	65.999	8.12	< 0.01	0	183.488	34	151	32	3	272.262	34	20377.1	34	50.7764	15.1295	14.4044	-0.725174	0.0404352	+	sign. altered abundance	15.1894	15.0665	14.4017	16.0625	14.9276	14.4262	14.6057	14.3554	13.9642	14.6703	5	5	16.8706	17.2453	0.374667	0.648719		reliably quantified	16.1184	19.3746	16.2944	16.2452	16.3203	16.7198	16.5665	16.3901
P04406	GAPDH	Glyceraldehyde-3-phosphate dehydrogenase OS=Homo sapiens GN=GAPDH PE=1 SV=3	335	36.03	8.46	< 0.01	0	199.953	30	233	30	0	493.502	28	30877.1	28	71.0448	15.9926	16.623	0.630378	0.0413219	+	sign. altered abundance	15.7442	15.7524	16.113	16.1607	16.1928	16.5368	16.0367	17.4436	16.812	16.2858	5	5	16.682	16.8858	0.203831	0.198753		reliably quantified	16.6738	16.4422	16.7082	16.8977	16.6882	16.6698	16.572	17.2863
Q9Y285	FARSA	Phenylalanine--tRNA ligase alpha subunit OS=Homo sapiens GN=FARSA PE=1 SV=3	508	57.528	7.8	< 0.01	0.00155039	8.10177	3	5	3	0	6.37583	2	524.705	3	7.48031	10.3111	10.105	-0.206036	0.00145742		reliably quantified	10.2612	10.3636	10.2508	10.3198	10.3599	10.1738	10.2101	10.0554	10.0649	10.0209	5	5	10.9433	10.905	-0.0383133	0.643681		reliably quantified	11.083	10.8573	10.9945	10.8334	10.9481	10.7899	10.8409	10.8234
P62269	RPS18	40S ribosomal protein S18 OS=Homo sapiens GN=RPS18 PE=1 SV=3	152	17.708	10.99	< 0.01	0.00155039	7.3413	3	10	3	0	10.3547	3	991.783	3	21.0526	10.5553	10.9648	0.409529	0.00167281		reliably quantified	10.5322	10.5174	10.5804	10.8177	10.3288	11.0105	11.0708	10.8338	10.9568	10.9522	5	5	9.98545	10.4382	0.452789	0.154776		reliably quantified	9.89273	9.73725	9.94295	10.2178	10.1365	10.5522	10.3311	11.31
O15372	EIF3H	Eukaryotic translation initiation factor 3 subunit H OS=Homo sapiens GN=EIF3H PE=1 SV=1	352	39.905	6.54	< 0.01	0.00155039	6.8715	2	5	2	0	7.9233	2	692.656	2	5.96591	11.0099	11.3899	0.380057	0.002297		reliably quantified	11.0668	10.8746	11.1264	11.0604	10.9211	11.2797	11.319	11.6722	11.3553	11.3234	5	5	9.85925	9.58014	-0.279109	0.0892971		reliably quantified	10.1862	9.69491	9.79949	9.95481	9.66089	9.27979	9.63846	9.44452
Q13867	BLMH	Bleomycin hydrolase OS=Homo sapiens GN=BLMH PE=1 SV=1	455	52.528	6.27	< 0.01	0.00155039	8.87501	3	7	3	0	10.5504	2	906.711	3	6.59341	12.7469	12.3656	-0.381327	0.00253553		reliably quantified	12.5607	12.8643	12.7878	12.7263	12.7956	12.5519	12.2715	12.3616	12.491	12.152	5	5				1		not quantifiable
P35813	PPM1A	Protein phosphatase 1A OS=Homo sapiens GN=PPM1A PE=1 SV=1	382	42.421	5.36	< 0.01	0.00155039	7.55996	2	4	2	0	7.15398	2	617.14	2	5.2356	9.08221	9.5522	0.469986	0.00379003		reliably quantified	9.08799	8.92121	9.05984	9.33093	9.0111	9.32005	9.35181	9.67631	9.6075	9.80533	5	5				1		not quantifiable
P53041	PPP5C	Serine/threonine-protein phosphatase 5 OS=Homo sapiens GN=PPP5C PE=1 SV=1	499	56.842	6.28	< 0.01	0.00155039	8.55736	3	6	3	0	12.4544	3	783.462	3	6.01202	11.9993	11.6093	-0.390039	0.00441469		reliably quantified	11.9742	12.1905	11.8142	11.9567	12.0612	11.7253	11.349	11.5327	11.6663	11.7732	5	5				1		not quantifiable
Q9GZT3	SLIRP	SRA stem-loop-interacting RNA-binding protein, mitochondrial OS=Homo sapiens GN=SLIRP PE=1 SV=1	109	12.341	10.24	< 0.01	0.00155039	8.17228	2	4	2	0	9.39767	2	611.429	2	22.0183	11.1224	11.4572	0.334793	0.00458436		reliably quantified	11.0428	10.8843	11.176	11.345	11.1639	11.4112	11.478	11.3818	11.6035	11.4115	5	5				1		not quantifiable
O60493	SNX3	Sorting nexin-3 OS=Homo sapiens GN=SNX3 PE=1 SV=3	162	18.751	8.66	< 0.01	0.00155039	7.10851	2	4	2	0	5.96797	2	487.21	2	14.1975	10.6089	10.8746	0.265738	0.00547073		reliably quantified	10.529	10.5805	10.544	10.7639	10.6269	10.8259	10.7521	10.9588	11.0528	10.7833	5	5				1		not quantifiable
P55060	CSE1L	Exportin-2 OS=Homo sapiens GN=CSE1L PE=1 SV=3	971	110.346	5.77	< 0.01	0.00155039	9.73894	3	8	3	0	7.54514	3	585.227	3	4.42842	10.2391	10.4773	0.238219	0.00552156		reliably quantified	10.2593	10.203	10.2538	10.3338	10.1455	10.5351	10.3734	10.409	10.6676	10.4014	5	5	9.66506	9.72035	0.0552889	0.738709		reliably quantified	9.4885	9.49787	9.63149	10.1573	9.55016	9.97398	9.65819	9.38258
Q9Y608	LRRFIP2	Leucine-rich repeat flightless-interacting protein 2 OS=Homo sapiens GN=LRRFIP2 PE=1 SV=1	721	82.121	6.95	< 0.01	0.00155039	10.1986	2	4	1	0	9.34938	2	781.4	2	3.46741	10.1107	10.4143	0.303613	0.00631902		reliably quantified	10.1222	10.1339	10.0608	10.0865	10.1501	10.4158	10.1372	10.6529	10.4656	10.4001	5	5				1		not quantifiable
Q9Y3B8	REXO2	Oligoribonuclease, mitochondrial OS=Homo sapiens GN=REXO2 PE=1 SV=3	237	26.816	6.87	< 0.01	0.00155039	7.14674	2	4	2	0	8.14985	2	548.452	2	8.86076	12.1154	11.5537	-0.561733	0.00643985		reliably quantified	12.1148	12.0156	12.0592	12.2503	12.1372	11.5838	12.0745	11.1851	11.577	11.3481	5	5				1		not quantifiable
Q13043	STK4	Serine/threonine-protein kinase 4 OS=Homo sapiens GN=STK4 PE=1 SV=2	487	55.595	5.07	< 0.01	0.00155039	8.27895	3	6	3	0	9.28783	3	538.503	3	7.59754	11.2987	11.5455	0.246786	0.00685223		reliably quantified	11.2905	11.2218	11.2822	11.3463	11.3527	11.5154	11.3659	11.7052	11.6779	11.463	5	5				1		not quantifiable
O43143	DHX15	Pre-mRNA-splicing factor ATP-dependent RNA helicase DHX15 OS=Homo sapiens GN=DHX15 PE=1 SV=2	795	90.875	7.46	< 0.01	0.00155039	6.94827	2	4	2	0	6.78711	2	474.932	2	2.64151	11.2715	11.5462	0.274621	0.00803026		reliably quantified	11.1968	11.1149	11.2806	11.3533	11.4121	11.5747	11.4055	11.5061	11.7557	11.4888	5	5				1		not quantifiable
P28482	MAPK1	Mitogen-activated protein kinase 1 OS=Homo sapiens GN=MAPK1 PE=1 SV=3	360	41.363	6.98	< 0.01	0.00155039	7.10237	2	4	2	0	6.92487	2	486.946	2	3.05556	10.4177	10.7754	0.357651	0.00811405		reliably quantified	10.623	10.3185	10.3319	10.4066	10.4085	10.8522	10.8847	10.9968	10.5261	10.617	5	5				1		not quantifiable
P35998	PSMC2	26S protease regulatory subunit 7 OS=Homo sapiens GN=PSMC2 PE=1 SV=3	433	48.603	5.95	< 0.01	0.00155039	7.91277	3	6	3	0	7.02978	3	582.61	3	6.92841	8.89218	9.32619	0.434005	0.0106187		reliably quantified	8.68169	8.75249	9.03883	9.02924	8.95866	9.45482	9.03524	9.52904	9.5228	9.08904	5	5	11.3337	10.7806	-0.553062	0.495618		reliably quantified	11.2016	11.2107	11.0541	11.7139	11.4882	11.4551	11.5224	11.7387
P31483	TIA1	Nucleolysin TIA-1 isoform p40 OS=Homo sapiens GN=TIA1 PE=1 SV=3	386	42.936	7.74	< 0.01	0.00155039	11.1779	3	6	2	1	11.6059	3	872.139	3	8.03109	10.4592	10.9243	0.465091	0.0114268		reliably quantified	10.4827	10.389	10.4733	10.5703	10.3807	10.6525	11.1225	10.7813	11.3696	10.6955	5	5				1		not quantifiable
O75914	PAK3	Serine/threonine-protein kinase PAK 3 OS=Homo sapiens GN=PAK3 PE=1 SV=2	559	62.271	5.45	< 0.01	0.00155039	7.89133	2	4	2	0	9.89853	2	621.124	2	5.00894	10.7135	11.1175	0.403997	0.0121705		reliably quantified	10.7099	10.8976	10.4763	10.8578	10.6259	10.8928	11.1696	11.2727	11.3665	10.8858	5	5				1		not quantifiable
Q9BZL1	UBL5	Ubiquitin-like protein 5 OS=Homo sapiens GN=UBL5 PE=1 SV=1	73	8.541	8.44	< 0.01	0.00155039	7.16766	2	4	2	0	6.55981	2	532.774	2	27.3973	11.4168	11.0671	-0.349703	0.0125443		reliably quantified	11.5808	11.6775	11.1847	11.3517	11.2893	11.0698	10.8565	11.1031	11.1078	11.1983	5	5				1		not quantifiable
P42765	ACAA2	3-ketoacyl-CoA thiolase, mitochondrial OS=Homo sapiens GN=ACAA2 PE=1 SV=2	397	41.898	8.09	< 0.01	0.00155039	6.86939	3	6	3	0	9.00467	3	711.253	3	5.79345	11.4619	11.862	0.400103	0.0134745		reliably quantified	11.3603	11.6185	11.3336	11.5139	11.4834	11.8282	12.2316	11.8492	11.8981	11.5031	5	5				1		not quantifiable
Q5VWX1	KHDRBS2	KH domain-containing, RNA-binding, signal transduction-associated protein 2 OS=Homo sapiens GN=KHDRBS2 PE=1 SV=1	349	38.904	6.29	< 0.01	0.00155039	6.88503	3	8	3	0	13	3	689.298	3	5.44413	11.4443	11.8765	0.432155	0.0138329		reliably quantified	11.4449	11.1577	11.6964	11.7127	11.2099	11.6456	11.7586	11.9619	12.0468	11.9694	5	5	10.5382	10.838	0.299841	0.351505		reliably quantified	10.3193	10.3614	10.3571	11.0584	10.5947	11.1461	11.3797	9.99032
O43598	C6orf108; DNPH1	2'-deoxynucleoside 5'-phosphate N-hydrolase 1 OS=Homo sapiens GN=DNPH1 PE=1 SV=1	174	19.097	5.05	< 0.01	0.00155039	7.55201	3	6	3	0	11.3328	3	479.483	3	17.8161	12.3576	12.036	-0.321635	0.0148988		reliably quantified	12.225	12.3825	12.3142	12.4336	12.4328	12.2833	12.2648	11.8517	11.8672	11.9128	5	5				1		not quantifiable
Q9Y2X3	NOP58	Nucleolar protein 58 OS=Homo sapiens GN=NOP58 PE=1 SV=1	529	59.541	8.92	< 0.01	0.00155039	8.78534	2	6	2	0	6.56815	2	672.628	2	6.04915	9.55216	10.0711	0.518988	0.0150656		reliably quantified	9.43529	9.06178	9.85367	9.74548	9.66457	10.1389	9.97312	9.94808	10.4049	9.89073	5	5	6.37507	6.9302	0.555134	0.222749		reliably quantified		5.81839	6.38574	6.99185	6.30429	7.53197	7.32817
Q9H7C9	AAMDC	Mth938 domain-containing protein OS=Homo sapiens GN=AAMDC PE=1 SV=1	122	13.324	8.46	< 0.01	0.00155039	10.6841	3	6	3	0	12.3784	3	814.89	3	23.7705	11.486	10.9154	-0.570631	0.0167937		reliably quantified	11.541	11.5541	11.5911	11.0446	11.6993	11.3422	10.6221	10.5799	10.8493	11.1835	5	5				1		not quantifiable
P28072	PSMB6	Proteasome subunit beta type-6 OS=Homo sapiens GN=PSMB6 PE=1 SV=4	239	25.341	4.92	< 0.01	0.00155039	7.45771	2	4	2	0	8.89541	2	554.463	2	8.78661	11.0994	10.6433	-0.456085	0.0169767		reliably quantified	11.0358	11.4066	11.0217	10.9044	11.1286	10.9451	10.2474	10.853	10.666	10.5051	5	5				1		not quantifiable
Q9NZZ3	CHMP5	Charged multivesicular body protein 5 OS=Homo sapiens GN=CHMP5 PE=1 SV=1	219	24.555	4.83	< 0.01	0.00155039	8.12623	3	6	3	0	10.4121	3	747.937	3	13.6986	10.6022	11.0122	0.409942	0.0169887		reliably quantified	10.8094	10.4978	10.5643	10.6205	10.519	10.7591	10.9066	10.8019	11.4197	11.1735	5	5				1		not quantifiable
Q8IX12	CCAR1	Cell division cycle and apoptosis regulator protein 1 OS=Homo sapiens GN=CCAR1 PE=1 SV=2	1150	132.739	5.76	< 0.01	0.00155039	7.18621	2	4	2	0	7.01652	2	604.305	2	2.26087	11.0505	11.2335	0.182994	0.0171731		reliably quantified	11.1656	10.9565	10.9994	11.1673	10.9639	11.137	11.1621	11.2789	11.3323	11.2574	5	5				1		not quantifiable
Q9Y3C6	PPIL1	Peptidyl-prolyl cis-trans isomerase-like 1 OS=Homo sapiens GN=PPIL1 PE=1 SV=1	166	18.225	7.99	< 0.01	0.00155039	10.7251	3	8	3	0	17.6565	3	979.575	3	26.506	12.0689	11.6618	-0.407172	0.0173086		reliably quantified	12.1138	12.2377	11.9666	11.8559	12.1706	11.9252	11.8257	11.2456	11.7031	11.6093	5	5				1		not quantifiable
Q99417	MYCBP	C-Myc-binding protein OS=Homo sapiens GN=MYCBP PE=1 SV=3	103	11.959	5.91	< 0.01	0.00155039	8.13696	3	8	3	0	11.6317	3	881.71	3	28.1553	11.6797	11.4951	-0.184596	0.019445		reliably quantified	11.6665	11.7659	11.5231	11.6965	11.7466	11.4658	11.3444	11.4974	11.6336	11.5343	5	5	9.56545	8.75867	-0.806776	0.116668		reliably quantified	9.92491	9.94251	9.87484	8.84041	9.24458	9.53197	7.45032	8.94943
Q04323	UBXN1	UBX domain-containing protein 1 OS=Homo sapiens GN=UBXN1 PE=1 SV=2	297	33.305	5.25	< 0.01	0.00155039	10.1119	3	4	3	0	3.78457	1	706.522	3	11.4478	11.4461	11.1705	-0.275611	0.0196101		reliably quantified	11.4122	11.4548	11.5673	11.1752	11.621	11.301	11.1962	10.996	11.0998	11.2594	5	5				1		not quantifiable
Q9H3K6	BOLA2B; BOLA2	BolA-like protein 2 OS=Homo sapiens GN=BOLA2 PE=1 SV=1	86	10.11	6.52	< 0.01	0.00155039	9.01012	3	6	3	0	11.9068	3	654.223	3	40.6977	11.1751	10.856	-0.319101	0.0197659		reliably quantified	11.2649	11.296	11.0381	11.1199	11.1566	10.9952	10.4911	10.9112	10.8368	11.0458	5	5				1		not quantifiable
Q9BZZ5	API5	Apoptosis inhibitor 5 OS=Homo sapiens GN=API5 PE=1 SV=3	524	58.968	7.34	< 0.01	0.00155039	8.64164	3	10	3	0	9.72434	3	1035.73	3	5.72519	10.3232	10.6962	0.372998	0.0198575		reliably quantified	10.3556	10.2216	10.3612	10.2395	10.4383	10.603	10.7252	10.5893	11.1414	10.4223	5	5	9.91342	9.86398	-0.0494485	0.775324		reliably quantified	9.64802	10.0424	9.88945	10.2414	9.74588	10.2573	9.53182	9.69142
Q56UQ5	FLJ44635	TPT1-like protein OS=Homo sapiens PE=2 SV=2	140	15.747	6.19	< 0.01	0.00155039	8.66665	2	10	2	0	24.7716	2	1579.28	2	14.2857	12.818	12.4542	-0.363836	0.0200194		reliably quantified	12.6312	13.0452	12.6637	12.9505	12.7995	12.5047	12.1757	12.4486	12.3708	12.7711	5	5				1		not quantifiable
Q99873	PRMT1	Protein arginine N-methyltransferase 1 OS=Homo sapiens GN=PRMT1 PE=1 SV=2	361	41.489	5.43	< 0.01	0.00155039	8.55838	2	4	2	0	9.55223	2	677.264	2	6.6482	11.0946	10.6346	-0.460069	0.021346		reliably quantified	10.9021	11.3483	10.8131	11.4045	11.0052	10.7458	10.2378	10.5785	10.824	10.7867	5	5				1		not quantifiable
Q9Y2Z0	SUGT1	Protein SGT1 homolog OS=Homo sapiens GN=SUGT1 PE=1 SV=3	365	40.998	5.16	< 0.01	0.00155039	10.6508	4	7	4	0	10.235	3	884.137	4	12.3288	11.8103	11.9994	0.189101	0.0232626		reliably quantified	11.7066	11.7218	11.9599	11.8439	11.8193	12.1818	11.9531	11.9607	11.8938	12.0075	5	5				1		not quantifiable
Q16181	SEPT7	Septin-7 OS=Homo sapiens GN=SEPT7 PE=1 SV=2	437	50.648	8.63	< 0.01	0.00155039	9.29995	4	9	4	0	13.044	4	797.667	4	8.46682	11.6122	12.1001	0.487964	0.0235996		reliably quantified	11.6592	11.4631	11.6449	11.5907	11.703	11.7624	12.3229	12.1306	12.5989	11.6858	5	5	8.86271	8.91106	0.0483533	0.86146		reliably quantified	8.44478	8.58657	8.97755	9.27906	9.02557	8.90208	9.40983	8.31591
P84077	ARF1	ADP-ribosylation factor 1 OS=Homo sapiens GN=ARF1 PE=1 SV=2	181	20.684	6.8	< 0.01	0.00155039	8.89859	3	6	3	0	10.996	3	560.887	3	21.547	10.2218	10.7605	0.538625	0.0239162		reliably quantified	10.2238	10.0809	10.1721	10.3171	10.3152	10.5744	10.3824	10.8631	11.4449	10.5375	5	5	10.5894	10.7106	0.121238	0.797506		reliably quantified	10.9473	10.6949	11.0147	9.77303	10.5169	10.4151	9.3354	11.3425
P61204	ARF3	ADP-ribosylation factor 3 OS=Homo sapiens GN=ARF3 PE=1 SV=2	181	20.588	7.43	< 0.01	0.00155039	8.89859	3	6	3	0	10.996	3	560.887	3	21.547	10.2218	10.7605	0.538625	0.0239162		reliably quantified	10.2238	10.0809	10.1721	10.3171	10.3152	10.5744	10.3824	10.8631	11.4449	10.5375	5	5	10.5894	10.7106	0.121238	0.797506		reliably quantified	10.9473	10.6949	11.0147	9.77303	10.5169	10.4151	9.3354	11.3425
Q6P587	FAHD1	Acylpyruvase FAHD1, mitochondrial OS=Homo sapiens GN=FAHD1 PE=1 SV=2	224	24.827	7.39	< 0.01	0.00155039	7.6882	3	6	3	0	9.86078	3	616.982	3	7.14286	12.4539	11.9742	-0.479787	0.0262794		reliably quantified	12.3271	12.8921	12.3119	12.4436	12.295	12.1796	12.299	11.6252	12.084	11.6829	5	5				1		not quantifiable
Q9UNP9	PPIE	Peptidyl-prolyl cis-trans isomerase E OS=Homo sapiens GN=PPIE PE=1 SV=1	301	33.41	5.6	< 0.01	0.00155039	8.08712	3	8	2	0	11.4234	3	974.652	3	8.30565	10.3971	10.0618	-0.335317	0.0265077		reliably quantified	10.176	10.4608	10.4429	10.6188	10.2869	10.0641	9.96178	9.75789	10.3515	10.1735	5	5				1		not quantifiable
P83731	RPL24	60S ribosomal protein L24 OS=Homo sapiens GN=RPL24 PE=1 SV=1	157	17.768	11.25	< 0.01	0.00155039	10.957	4	9	4	0	11.4399	4	763.581	4	23.5669	10.4047	10.2438	-0.160935	0.0267043		reliably quantified	10.4228	10.3682	10.5624	10.3724	10.2979	10.2753	10.1842	10.3577	10.2655	10.1364	5	5	12.7669	12.862	0.0950786	0.663057		reliably quantified	12.5923	12.7849	12.5232	13.053	12.8811	12.8347	13.1984	12.3413
Q02252	ALDH6A1	Methylmalonate-semialdehyde dehydrogenase [acylating], mitochondrial OS=Homo sapiens GN=ALDH6A1 PE=1 SV=2	535	57.803	8.5	< 0.01	0.00155039	7.59788	3	8	3	0	8.94336	3	736.774	3	4.85981	11.0708	11.3359	0.265105	0.0270747		reliably quantified	11.0523	10.9937	11.081	11.1995	11.0277	11.2091	11.3966	11.1901	11.6727	11.2112	5	5	11.6059	11.4778	-0.128033	0.492409		reliably quantified	11.4921	11.288	11.5985	11.9412	11.7095	11.5862	11.7712	10.9915
O43765	SGTA	Small glutamine-rich tetratricopeptide repeat-containing protein alpha OS=Homo sapiens GN=SGTA PE=1 SV=1	313	34.042	4.87	< 0.01	0.00155039	9.62506	2	7	2	0	13.5753	2	1080.09	2	8.30671	10.875	10.4191	-0.455863	0.0272387		reliably quantified	10.8198	10.9798	10.8081	10.8337	10.9336	10.6644	10.2358	9.90569	10.4338	10.856	5	5	7.29671	5.55271	-1.74399	0.0338897		reliably quantified	7.74434	8.15824	7.27882	5.9405	7.36162	5.19637	4.06861	6.35438
Q14141	SEPT6	Septin-6 OS=Homo sapiens GN=SEPT6 PE=1 SV=4	434	49.685	6.67	< 0.01	0.00155039	10.3964	3	6	3	0	12.4278	3	751.607	3	8.29493	11.6373	12.0455	0.408176	0.0283607		reliably quantified	11.6678	11.4799	11.7014	11.7269	11.6106	11.8239	12.2655	11.9781	12.4796	11.6804	5	5				1		not quantifiable
Q96GX9	APIP	Methylthioribulose-1-phosphate dehydratase OS=Homo sapiens GN=APIP PE=1 SV=1	242	27.107	7.12	< 0.01	0.00155039	7.54199	2	4	2	0	8.22906	2	523.298	2	9.50413	11.6431	11.1275	-0.51558	0.029423		reliably quantified	11.7923	11.7787	11.4786	11.6491	11.5167	11.341	11.6083	10.9995	10.5105	11.1781	5	5				1		not quantifiable
P39748	FEN1	Flap endonuclease 1 OS=Homo sapiens GN=FEN1 PE=1 SV=1	380	42.566	8.62	< 0.01	0.00155039	10.8872	4	6	4	0	8.09469	2	1032.56	4	10.7895	11.697	12.1951	0.498111	0.0294314		reliably quantified	11.7844	11.5018	11.7809	11.8351	11.5827	11.848	12.0583	12.3466	12.8175	11.905	5	5	11.67	11.7088	0.0387782	0.816432		reliably quantified	11.4768	11.4202	11.6052	12.0484	11.7996	11.7539	11.9957	11.3793
Q4VC31	CCDC58	Coiled-coil domain-containing protein 58 OS=Homo sapiens GN=CCDC58 PE=1 SV=1	144	16.609	7.81	< 0.01	0.00155039	10.5912	3	5	3	0	9.47086	2	811.598	3	27.7778	12.2861	11.7362	-0.549962	0.0299932		reliably quantified	12.3604	12.6583	11.9527	12.1874	12.2718	12.2989	11.8315	11.2345	11.5862	11.7297	5	5				1		not quantifiable
Q96C86	DCPS	m7GpppX diphosphatase OS=Homo sapiens GN=DCPS PE=1 SV=2	337	38.585	6.38	< 0.01	0.00155039	7.25374	3	6	3	0	8.92856	3	680.396	3	7.12166	11.7668	12.1983	0.431523	0.0313983		reliably quantified	11.8725	11.7122	11.737	11.9452	11.567	12.1534	11.9971	12.3879	12.6584	11.7947	5	5				1		not quantifiable
P61289	PSME3	Proteasome activator complex subunit 3 OS=Homo sapiens GN=PSME3 PE=1 SV=1	254	29.488	5.95	< 0.01	0.00155039	8.43156	3	5	3	0	8.07392	2	655.915	3	11.811	11.8336	12.1635	0.329843	0.0318972		reliably quantified	11.8357	11.981	11.7456	11.9156	11.6903	12.0389	12.1697	12.4041	12.4026	11.802	5	5				1		not quantifiable
Q15428	SF3A2	Splicing factor 3A subunit 2 OS=Homo sapiens GN=SF3A2 PE=1 SV=2	464	49.224	9.64	< 0.01	0.00155039	8.51973	3	6	3	0	9.55754	3	691.305	3	7.32759	9.89664	10.4493	0.552637	0.0331961		reliably quantified	10.1615	9.6409	9.79384	10.1665	9.72047	10.0137	10.9066	10.1097	10.8372	10.3791	5	5				1		not quantifiable
Q96QH2	PRAM1	PML-RARA-regulated adapter molecule 1 OS=Homo sapiens GN=PRAM1 PE=1 SV=2	718	79.196	9.63	< 0.01	0.00155039	8.30264	2	8	2	0	15.0732	2	763.382	2	13.3705	12.1903	12.6512	0.460822	0.0355712		reliably quantified	12.1014	12.1782	12.0675	12.2452	12.3594	12.4729	12.418	13.343	12.5864	12.4355	5	5				1		not quantifiable
Q13200	PSMD2	26S proteasome non-ATPase regulatory subunit 2 OS=Homo sapiens GN=PSMD2 PE=1 SV=3	908	100.136	5.2	< 0.01	0.00155039	6.78534	2	4	2	0	7.32999	2	500.865	2	2.20264	10.5364	10.7993	0.262928	0.0393011		reliably quantified	10.4418	10.3855	10.5667	10.7174	10.5706	10.8544	10.507	10.9648	10.9804	10.69	5	5				1		not quantifiable
O75396	SEC22B	Vesicle-trafficking protein SEC22b OS=Homo sapiens GN=SEC22B PE=1 SV=4	215	24.578	6.92	< 0.01	0.00155039	10.0068	3	7	3	0	10.5736	2	972.786	3	13.0233	11.5092	11.8557	0.346493	0.0407963		reliably quantified	11.4386	11.3255	11.6787	11.6738	11.4294	11.5821	11.6902	11.9222	12.2897	11.7942	5	5	11.5467	11.2898	-0.256965	0.191337		reliably quantified	12.17	11.5101	11.3754	11.3885	11.2896	11.4533	11.4632	11.0085
P02792	FTL	Ferritin light chain OS=Homo sapiens GN=FTL PE=1 SV=2	175	20.007	5.78	< 0.01	0.00155039	8.1982	2	4	2	0	8.54153	2	602.834	2	13.7143	10.4862	10.9813	0.495102	0.0416658		reliably quantified	10.4318	10.3436	10.6369	10.3008	10.7179	10.6375	10.7371	10.8257	11.0132	11.6931	5	5				1		not quantifiable
P78527	PRKDC	DNA-dependent protein kinase catalytic subunit OS=Homo sapiens GN=PRKDC PE=1 SV=3	4128	468.788	7.12	< 0.01	0.00155039	11.2228	4	10	4	0	10.7578	4	858.071	4	1.16279	9.66652	9.92876	0.262233	0.0419094		reliably quantified	9.69268	9.70115	9.72973	9.61024	9.59882	9.87105	9.57187	10.2107	10.0211	9.9691	5	5	11.2033	11.5001	0.296825	0.160848		reliably quantified	10.8389	11.0875	11.1175	11.565	11.4077	11.548	11.7813	11.0974
P35269	GTF2F1	General transcription factor IIF subunit 1 OS=Homo sapiens GN=GTF2F1 PE=1 SV=2	517	58.205	7.49	< 0.01	0.00155039	9.77417	2	4	2	0	11.5977	2	759.508	2	4.64217	10.7836	11.0351	0.251454	0.0435806		reliably quantified	10.8891	10.7849	10.7928	10.8123	10.6389	11.0539	10.8477	10.778	11.2208	11.2749	5	5				1		not quantifiable
P17174	GOT1	Aspartate aminotransferase, cytoplasmic OS=Homo sapiens GN=GOT1 PE=1 SV=3	413	46.219	7.01	< 0.01	0.00155039	7.80839	2	4	2	0	9.50844	2	622.812	2	5.56901	11.1677	10.8958	-0.271935	0.0448812		reliably quantified	11.1972	11.3335	10.9932	11.1433	11.1712	11.1111	10.6926	11.125	10.8926	10.6575	5	5				1		not quantifiable
O15143	ARPC1B	Actin-related protein 2/3 complex subunit 1B OS=Homo sapiens GN=ARPC1B PE=1 SV=3	372	40.923	8.35	< 0.01	0.00155039	8.66114	2	6	2	0	11.1476	2	773.897	2	5.37634	11.2429	11.8418	0.59889	0.0450645		reliably quantified	11.1981	11.3595	11.1579	11.1547	11.3446	11.4096	11.5061	12.5753	12.305	11.4131	5	5	8.26875	8.41553	0.146775	0.468695		reliably quantified	8.02728	7.81839	8.24514	8.45769	8.79527	8.52515	8.61372	8.07915
P59666	DEFA3	Neutrophil defensin 3 OS=Homo sapiens GN=DEFA3 PE=1 SV=1	94	10.238	5.99	< 0.01	0.00155039	6.78993	2	8	2	0	10.6162	2	842.647	2	28.7234	11.2438	10.6753	-0.568514	0.0481115		reliably quantified	11.9801	11.4897	10.7373	11.1709	10.8411	10.8886	10.8927	10.6037	10.5617	10.4298	5	5	9.58326	9.65778	0.0745186	0.833331		reliably quantified	10.5134	9.49082	9.21065	9.32583	9.3756	9.57224	9.113	10.5659
P59665	DEFA1; DEFA1B	Neutrophil defensin 1 OS=Homo sapiens GN=DEFA1 PE=1 SV=1	94	10.194	6.99	< 0.01	0.00155039	6.78993	2	8	2	0	10.6162	2	842.647	2	28.7234	11.2438	10.6753	-0.568514	0.0481115		reliably quantified	11.9801	11.4897	10.7373	11.1709	10.8411	10.8886	10.8927	10.6037	10.5617	10.4298	5	5	9.58326	9.65778	0.0745186	0.833331		reliably quantified	10.5134	9.49082	9.21065	9.32583	9.3756	9.57224	9.113	10.5659
Q8IUI8	CRLF3	Cytokine receptor-like factor 3 OS=Homo sapiens GN=CRLF3 PE=1 SV=2	442	49.735	5.14	< 0.01	0.00155039	7.77838	3	8	3	0	8.77565	3	686.856	3	6.33484	10.426	10.6283	0.202302	0.0491644		reliably quantified	10.4246	10.2042	10.5981	10.5285	10.3748	10.541	10.6153	10.6653	10.5045	10.8155	5	5	7.50227	7.81926	0.316995	0.284669		reliably quantified	7.57892	6.72528	7.38574	7.56669	8.2547	7.49055	8.17552	8.00853
O00170	AIP	AH receptor-interacting protein OS=Homo sapiens GN=AIP PE=1 SV=2	330	37.612	6.29	< 0.01	0.00155039	10.3071	2	4	2	0	8.99846	2	664.34	2	7.57576	11.4668	11.7807	0.313836	0.0494342		reliably quantified	11.3045	11.81	11.3494	11.515	11.3552	11.4253	11.6941	11.889	11.9579	11.9369	5	5				1		not quantifiable
Q96HQ2	CDKN2AIPNL	CDKN2AIP N-terminal-like protein OS=Homo sapiens GN=CDKN2AIPNL PE=1 SV=1	116	13.187	5	< 0.01	0.00155039	9.88852	3	6	3	0	12.3469	3	829.559	3	30.1724	10.6767	10.4437	-0.23307	0.0518746		reliably quantified	10.5622	10.8324	10.5471	10.7489	10.6932	10.3706	10.4463	10.2063	10.4538	10.7415	5	5				1		not quantifiable
P42126	ECI1	Enoyl-CoA delta isomerase 1, mitochondrial OS=Homo sapiens GN=ECI1 PE=1 SV=1	302	32.795	8.54	< 0.01	0.00155039	7.87232	2	4	2	0	8.4183	2	707.068	2	7.28477	12.0615	11.4896	-0.571938	0.0526085		reliably quantified	12.0065	12.3821	11.7284	12.0186	12.1721	11.8596	12.1323	10.8896	11.1265	11.44	5	5				1		not quantifiable
P28070	PSMB4	Proteasome subunit beta type-4 OS=Homo sapiens GN=PSMB4 PE=1 SV=4	264	29.185	5.97	< 0.01	0.00155039	11.0267	4	16	4	0	25.6342	4	1599.57	4	17.803	13.0019	12.7128	-0.289133	0.0536894		reliably quantified	12.7736	13.3402	13.0544	12.7972	13.0444	12.7848	12.6148	12.9429	12.7338	12.4877	5	5				1		not quantifiable
Q4VXU2	PABPC1L	Polyadenylate-binding protein 1-like OS=Homo sapiens GN=PABPC1L PE=2 SV=1	614	68.349	8.87	< 0.01	0.00155039	11.2395	4	10	4	0	20.3095	4	1349.96	4	7.00326	12.96	12.8197	-0.140268	0.0543503		reliably quantified	13.0067	12.9258	12.9304	13.123	12.8142	12.7844	12.7667	12.9204	12.8947	12.7325	5	5				1		not quantifiable
O43447	PPIH	Peptidyl-prolyl cis-trans isomerase H OS=Homo sapiens GN=PPIH PE=1 SV=1	177	19.196	8.07	< 0.01	0.00155039	7.321	3	19	2	0	19.8486	3	1103.23	3	12.4294	11.7782	11.3234	-0.454809	0.0575561		reliably quantified	11.9493	12.1203	11.4406	11.8366	11.5443	11.3461	10.7444	11.7335	11.4062	11.3869	5	5				1		not quantifiable
P49915	GMPS	GMP synthase [glutamine-hydrolyzing] OS=Homo sapiens GN=GMPS PE=1 SV=1	693	76.667	6.87	< 0.01	0.00155039	8.96288	3	6	3	0	10.6968	3	789.378	3	4.0404	11.0543	11.4164	0.362159	0.0620854		reliably quantified	11.2108	10.6887	11.0242	11.3444	11.0031	11.3346	11.1229	11.8421	11.5332	11.2493	5	5				1		not quantifiable
Q14166	TTLL12	Tubulin--tyrosine ligase-like protein 12 OS=Homo sapiens GN=TTLL12 PE=1 SV=2	644	74.356	5.53	< 0.01	0.00155039	8.64586	2	4	2	0	11.1722	2	628.965	2	5.59006	10.2746	10.4514	0.176789	0.0690541		reliably quantified	10.3079	10.0977	10.4354	10.3004	10.2315	10.4969	10.5683	10.3957	10.227	10.5688	5	5				1		not quantifiable
Q9H5N1	RABEP2	Rab GTPase-binding effector protein 2 OS=Homo sapiens GN=RABEP2 PE=1 SV=2	569	63.504	4.78	< 0.01	0.00155039	8.55359	3	6	3	0	10.0151	3	636.233	3	5.9754	10.1453	10.0138	-0.131454	0.0698135		reliably quantified	10.1739	10.1459	10.1013	10.1308	10.1744	10.1332	9.80295	10.0852	9.95854	10.0893	5	5				1		not quantifiable
O43776	NARS	Asparagine--tRNA ligase, cytoplasmic OS=Homo sapiens GN=NARS PE=1 SV=1	548	62.903	6.25	< 0.01	0.00155039	7.32974	3	6	3	0	9.97291	3	598.635	3	5.29197	11.3677	11.6133	0.245622	0.0700757		reliably quantified	11.3956	11.4156	11.1842	11.559	11.284	11.3889	11.6239	11.9147	11.7145	11.4244	5	5				1		not quantifiable
Q9BRA2	TXNDC17	Thioredoxin domain-containing protein 17 OS=Homo sapiens GN=TXNDC17 PE=1 SV=1	123	13.932	5.52	< 0.01	0.00155039	9.28008	3	8	3	0	17.1947	3	1109.41	3	29.2683	11.9926	11.4901	-0.50251	0.0709685		reliably quantified	11.9031	12.1412	12.0506	11.7031	12.1653	12.0641	10.8305	11.3511	11.2713	11.9337	5	5				1		not quantifiable
Q16666	IFI16	Gamma-interferon-inducible protein 16 OS=Homo sapiens GN=IFI16 PE=1 SV=3	785	88.199	9.28	< 0.01	0.00155039	7.76249	3	6	3	0	10.9509	3	588.064	2	3.56688	11.6286	11.8287	0.200077	0.0791549		reliably quantified	11.6372	11.4954	11.772	11.5083	11.7302	11.6998	11.9503	11.7142	12.0912	11.6879	5	5				1		not quantifiable
Q8N6H7	ARFGAP2	ADP-ribosylation factor GTPase-activating protein 2 OS=Homo sapiens GN=ARFGAP2 PE=1 SV=1	521	56.685	7.99	< 0.01	0.00155039	9.13145	3	6	3	0	9.79732	3	748.76	3	4.9904	10.2322	10.4697	0.237464	0.080455		reliably quantified	10.3075	10.1381	10.382	9.9587	10.3748	10.438	10.7798	10.4132	10.4771	10.2403	5	5				1		not quantifiable
Q9Y520	PRRC2C	Protein PRRC2C OS=Homo sapiens GN=PRRC2C PE=1 SV=4	2896	316.718	9.13	< 0.01	0.00155039	9.85121	4	8	4	0	9.54829	4	778.959	4	1.24309	11.8608	12.0208	0.16005	0.0818415		reliably quantified	11.9561	11.7839	11.8912	11.767	11.9057	11.8252	12.0379	12.1786	12.1702	11.8923	5	5				1		not quantifiable
P13284	IFI30	Gamma-interferon-inducible lysosomal thiol reductase OS=Homo sapiens GN=IFI30 PE=1 SV=3	250	27.945	4.88	< 0.01	0.00155039	8.82081	2	4	2	0	9.4678	2	657.016	2	14	9.32646	9.70477	0.378306	0.0841011		reliably quantified	9.36614	9.30084	9.23454	9.36519	9.3656	9.75877	9.52094	10.399	9.30316	9.54201	5	5				1		not quantifiable
P50452	SERPINB8	Serpin B8 OS=Homo sapiens GN=SERPINB8 PE=1 SV=2	374	42.739	5.57	< 0.01	0.00155039	9.7133	3	12	1	0	18.3548	3	1429.53	3	7.21925	10.1465	9.93327	-0.213181	0.0853334		reliably quantified	10.2943	10.2934	9.99305	10.0049	10.1466	9.86209	9.78071	10.1733	10.0986	9.75166	5	5				1		not quantifiable
Q96AT1	KIAA1143	Uncharacterized protein KIAA1143 OS=Homo sapiens GN=KIAA1143 PE=1 SV=2	154	17.455	6.11	< 0.01	0.00155039	9.84911	3	6	3	0	9.96134	3	652.258	3	14.2857	11.9263	11.5795	-0.346762	0.0859367		reliably quantified	11.9432	11.8936	11.9268	11.8746	11.9932	11.8743	11.6069	10.9139	11.6397	11.8628	5	5				1		not quantifiable
P50453	SERPINB9	Serpin B9 OS=Homo sapiens GN=SERPINB9 PE=1 SV=1	376	42.376	5.86	< 0.01	0.00155039	10.9572	3	12	2	0	19.764	3	1532.27	3	7.71277	10.4841	10.1597	-0.324395	0.08633		reliably quantified	10.5254	10.7926	10.2087	10.7079	10.1858	9.94274	10.2227	10.4069	10.3727	9.85327	5	5				1		not quantifiable
Q9NUJ1	ABHD10	Mycophenolic acid acyl-glucuronide esterase, mitochondrial OS=Homo sapiens GN=ABHD10 PE=1 SV=1	306	33.911	8.57	< 0.01	0.00155039	7.78979	3	8	3	0	11.3562	3	708.82	3	11.1111	10.895	10.5825	-0.312536	0.0900615		reliably quantified	10.7742	11.0788	10.4768	11.222	10.9233	10.6501	10.8693	10.3939	10.6671	10.3321	5	5	11.3819	11.2014	-0.180537	0.282663		reliably quantified	11.361	11.6592	11.6293	11.1058	11.1542	11.2113	10.9314	11.4622
Q16851	UGP2	UTP--glucose-1-phosphate uridylyltransferase OS=Homo sapiens GN=UGP2 PE=1 SV=5	508	56.905	8.15	< 0.01	0.00155039	9.66156	4	8	4	0	13.7014	4	872.687	4	6.49606	12.3464	12.5348	0.188393	0.0911051		reliably quantified	12.3426	12.329	12.2903	12.4679	12.3021	12.4268	12.5566	12.8883	12.3812	12.421	5	5				1		not quantifiable
Q7Z422	SZRD1	SUZ domain-containing protein 1 OS=Homo sapiens GN=SZRD1 PE=1 SV=1	152	16.987	8.95	< 0.01	0.00155039	8.89419	3	5	3	0	8.70845	2	656.992	3	26.9737	10.0446	9.8598	-0.184774	0.0914381		reliably quantified	10.0138	10.0304	10.0776	9.86935	10.2318	9.93906	9.98074	9.55766	9.93159	9.88993	5	5				1		not quantifiable
P55735	SEC13	Protein SEC13 homolog OS=Homo sapiens GN=SEC13 PE=1 SV=3	322	35.518	5.48	< 0.01	0.00155039	9.17184	2	4	2	0	10.3259	2	645.857	2	10.559	11.0761	11.2972	0.221058	0.0937385		reliably quantified	11.0421	11.0348	10.9962	11.1406	11.1668	11.0154	11.1265	11.6412	11.466	11.2367	5	5				1		not quantifiable
Q86UX7	FERMT3	Fermitin family homolog 3 OS=Homo sapiens GN=FERMT3 PE=1 SV=1	667	75.905	6.98	< 0.01	0.00155039	8.70996	3	6	3	0	10.7153	3	697.183	3	4.49775	11.3454	11.6711	0.325725	0.0971895		reliably quantified	11.3719	11.1983	11.4408	11.1809	11.5351	11.2898	11.6105	12.0177	12.0615	11.3761	5	5				1		not quantifiable
P01911	HLA-DRB1	HLA class II histocompatibility antigen, DRB1-15 beta chain OS=Homo sapiens GN=HLA-DRB1 PE=1 SV=2	266	29.947	7.74	< 0.01	0.00155039	10.7996	5	12	4	1	15.669	5	974.087	5	14.2857	11.23	11.5437	0.313692	0.0976783		reliably quantified	11.1753	11.4142	11.1454	11.0396	11.3756	11.596	11.3568	11.1102	11.6376	12.018	5	5	10.9112	11.1603	0.249127	0.252562		reliably quantified	11.1378	11.1869	11.0345	10.2392	10.9575	10.9073	11.4868	11.2908
Q5Y7A7	HLA-DRB1; HLA-DRB4	HLA class II histocompatibility antigen, DRB1-13 beta chain OS=Homo sapiens GN=HLA-DRB1 PE=1 SV=1	266	29.989	6.99	< 0.01	0.00155039	9.06773	4	10	3	0	12.9426	4	852.954	4	11.6541	11.23	11.5437	0.313692	0.0976783		reliably quantified	11.1753	11.4142	11.1454	11.0396	11.3756	11.596	11.3568	11.1102	11.6376	12.018	5	5	10.9112	11.1603	0.249127	0.252562		reliably quantified	11.1378	11.1869	11.0345	10.2392	10.9575	10.9073	11.4868	11.2908
Q95IE3	HLA-DRB1	HLA class II histocompatibility antigen, DRB1-12 beta chain OS=Homo sapiens GN=HLA-DRB1 PE=1 SV=1	266	29.859	7.8	< 0.01	0.00155039	9.06773	4	10	3	0	12.9426	4	852.954	4	11.6541	11.23	11.5437	0.313692	0.0976783		reliably quantified	11.1753	11.4142	11.1454	11.0396	11.3756	11.596	11.3568	11.1102	11.6376	12.018	5	5	10.9112	11.1603	0.249127	0.252562		reliably quantified	11.1378	11.1869	11.0345	10.2392	10.9575	10.9073	11.4868	11.2908
P20039	HLA-DRB1	HLA class II histocompatibility antigen, DRB1-11 beta chain OS=Homo sapiens GN=HLA-DRB1 PE=1 SV=1	266	30.141	7.18	< 0.01	0.00155039	9.06773	4	10	3	0	12.9426	4	852.954	4	11.6541	11.23	11.5437	0.313692	0.0976783		reliably quantified	11.1753	11.4142	11.1454	11.0396	11.3756	11.596	11.3568	11.1102	11.6376	12.018	5	5	10.9112	11.1603	0.249127	0.252562		reliably quantified	11.1378	11.1869	11.0345	10.2392	10.9575	10.9073	11.4868	11.2908
Q6NXS1	PPP1R2P3	Protein phosphatase inhibitor 2-like protein 3 OS=Homo sapiens GN=PPP1R2P3 PE=1 SV=1	205	23.034	4.92	< 0.01	0.00155039	9.46018	3	5	3	0	8.97408	2	688.856	3	10.7317	11.7978	11.5456	-0.252178	0.0983284		reliably quantified	11.6956	11.9511	11.7796	11.5977	11.9649	11.7127	11.764	11.2566	11.2664	11.7283	5	5				1		not quantifiable
P41236	PPP1R2	Protein phosphatase inhibitor 2 OS=Homo sapiens GN=PPP1R2 PE=1 SV=2	205	23.001	4.74	< 0.01	0.00155039	9.46018	3	5	3	0	8.97408	2	688.856	3	10.7317	11.7978	11.5456	-0.252178	0.0983284		reliably quantified	11.6956	11.9511	11.7796	11.5977	11.9649	11.7127	11.764	11.2566	11.2664	11.7283	5	5				1		not quantifiable
P62310	LSM3	U6 snRNA-associated Sm-like protein LSm3 OS=Homo sapiens GN=LSM3 PE=1 SV=2	102	11.838	4.7	< 0.01	0.00155039	10.7802	3	6	3	0	12.0223	3	858.22	3	21.5686	12.2121	11.9585	-0.253532	0.0991526		reliably quantified	12.1869	12.2482	12.1865	12.2183	12.2203	12.3083	12.0341	11.5815	11.7081	12.1605	5	5				1		not quantifiable
Q6FI81	CIAPIN1	Anamorsin OS=Homo sapiens GN=CIAPIN1 PE=1 SV=2	312	33.561	5.62	< 0.01	0.00155039	6.94511	2	4	2	0	9.31217	2	544.448	2	7.05128	10.2165	9.87947	-0.337049	0.0997647		reliably quantified	10.3109	10.3784	9.96673	10.4965	9.93003	9.81461	9.47521	10.0377	10.3167	9.75312	5	5				1		not quantifiable
Q9NQG5	RPRD1B	Regulation of nuclear pre-mRNA domain-containing protein 1B OS=Homo sapiens GN=RPRD1B PE=1 SV=1	326	36.877	5.97	< 0.01	0.00155039	7.32032	2	4	2	0	8.49904	2	449.7	2	7.66871	10.9484	11.0855	0.137079	0.100297		reliably quantified	10.9494	10.9612	10.9568	10.9437	10.9309	11.0339	11.2358	10.8321	11.2005	11.125	5	5				1		not quantifiable
P62277	RPS13	40S ribosomal protein S13 OS=Homo sapiens GN=RPS13 PE=1 SV=2	151	17.212	10.54	< 0.01	0.00155039	9.45341	3	8	3	0	15.2167	3	940.209	3	25.1656	10.4848	10.2854	-0.199432	0.103043		reliably quantified	10.4565	10.4664	10.4728	10.7299	10.2984	10.5233	9.99685	10.2339	10.3145	10.3583	5	5	12.5572	13.0539	0.496713	0.0436981		reliably quantified	12.5998	12.2478	12.5557	12.7194	12.6633	12.7322	12.9583	13.0545
P62701	RPS4X	40S ribosomal protein S4, X isoform OS=Homo sapiens GN=RPS4X PE=1 SV=2	263	29.579	10.15	< 0.01	0.00155039	10.1966	5	12	5	0	17.1497	5	1117.29	5	16.3498	10.9023	10.646	-0.256259	0.105194		reliably quantified	10.9103	11.0261	10.8047	11.073	10.6971	10.6752	10.8619	10.1768	10.778	10.7381	5	5	12.8458	13.3062	0.460388	0.176575		reliably quantified	12.6339	12.5472	12.6822	13.2267	13.1389	13.1644	13.9642	12.6347
Q96D71	REPS1	RalBP1-associated Eps domain-containing protein 1 OS=Homo sapiens GN=REPS1 PE=1 SV=3	796	86.609	5.69	< 0.01	0.00155039	8.1156	2	4	2	0	8.4082	2	551.78	2	2.88945	10.6675	10.886	0.218485	0.106457		reliably quantified	10.6849	10.7048	10.7009	10.6468	10.6003	10.5423	10.7911	11.2848	10.8969	10.9151	5	5				1		not quantifiable
Q9NUB1	ACSS1	Acetyl-coenzyme A synthetase 2-like, mitochondrial OS=Homo sapiens GN=ACSS1 PE=1 SV=2	689	74.809	7.11	< 0.01	0.00155039	8.83255	3	6	3	0	10.9795	3	721.771	3	4.209	11.7104	11.5136	-0.196804	0.109941		reliably quantified	11.7949	11.7507	11.5169	11.9315	11.5577	11.6278	11.7462	11.4264	11.4451	11.3223	5	5				1		not quantifiable
P55884	EIF3B	Eukaryotic translation initiation factor 3 subunit B OS=Homo sapiens GN=EIF3B PE=1 SV=3	814	92.424	5	< 0.01	0.00155039	8.39296	2	8	2	0	10.2895	2	926.821	2	2.82555	10.429	10.2846	-0.144411	0.113451		reliably quantified	10.3049	10.6966	10.3551	10.4661	10.3224	10.2359	10.2521	10.423	10.247	10.2652	5	5	7.97667	8.19872	0.22205	0.589919		reliably quantified	7.68294	6.72528	7.99792	8.9561	8.5211	8.32761	8.50772	8.11544
P01876	IGHA1	Ig alpha-1 chain C region OS=Homo sapiens GN=IGHA1 PE=1 SV=2	353	37.631	6.51	< 0.01	0.00155039	7.58172	3	5	3	0	7.50362	2	639.969	3	7.36544	10.2776	9.735	-0.54263	0.115044		reliably quantified	10.1418	11.4058	9.8645	9.93355	10.0426	9.99283	9.78791	9.55976	9.43848	9.896	5	5				1		not quantifiable
A6NHL2	TUBAL3	Tubulin alpha chain-like 3 OS=Homo sapiens GN=TUBAL3 PE=1 SV=2	446	49.877	6.05	< 0.01	0.00155039	7.22736	3	8	3	0	11.3271	3	738.212	3	5.60538	11.1599	11.6281	0.468205	0.117834		reliably quantified	11.1606	11.0725	11.0334	11.5925	10.9406	11.3598	11.04	12.2674	12.1445	11.3289	5	5	10.4044	10.6358	0.231381	0.190902		reliably quantified	10.6254	10.2405	10.2077	10.6035	10.3451	10.6897	10.8327	10.215
P01857	IGHG1	Ig gamma-1 chain C region OS=Homo sapiens GN=IGHG1 PE=1 SV=1	330	36.083	8.19	< 0.01	0.00155039	10.6285	3	6	2	1	12.1764	3	854.258	3	9.09091	12.4834	11.8788	-0.604512	0.118608		reliably quantified	12.1844	13.7854	12.1323	12.1295	12.1851	11.8203	11.9978	11.4795	12.1819	11.9147	5	5				1		not quantifiable
Q16644	MAPKAPK3	MAP kinase-activated protein kinase 3 OS=Homo sapiens GN=MAPKAPK3 PE=1 SV=1	382	42.96	7.28	< 0.01	0.00155039	7.85085	3	6	3	0	8.61051	3	624.573	3	6.80628	11.7912	12.089	0.297824	0.119137		reliably quantified	11.7578	11.5904	11.9433	12.0438	11.6208	12.0094	11.7394	12.4515	12.4145	11.8302	5	5				1		not quantifiable
O15511	ARPC5	Actin-related protein 2/3 complex subunit 5 OS=Homo sapiens GN=ARPC5 PE=1 SV=3	151	16.31	5.67	< 0.01	0.00155039	11.2703	3	8	3	0	16.0782	3	1214.27	3	19.2053	10.9017	11.3114	0.409725	0.119587		reliably quantified	11.05	10.9399	10.8183	10.6981	11.0022	11.0083	10.7543	12.0874	11.3328	11.3744	5	5	13.0014	12.8325	-0.168899	0.201233		reliably quantified	13.0411	13.0893	13.0842	12.7586	13.0337	13.0175	12.4536	12.8765
P41218	MNDA	Myeloid cell nuclear differentiation antigen OS=Homo sapiens GN=MNDA PE=1 SV=1	407	45.807	9.76	< 0.01	0.00155039	10.5573	4	8	4	0	11.9819	4	797.902	4	8.35381	11.5905	12.2628	0.672317	0.122242		reliably quantified	11.5816	11.6822	11.4245	11.6496	11.6145	11.9021	11.9655	13.8073	11.7337	11.9054	5	5				1		not quantifiable
O15347	HMGB3	High mobility group protein B3 OS=Homo sapiens GN=HMGB3 PE=1 SV=4	200	22.965	8.37	< 0.01	0.00155039	9.98725	5	11	1	0	17.1018	5	1214.3	5	16.5	9.94922	9.63436	-0.314853	0.12833		reliably quantified	10.1585	10.1891	9.76152	9.73169	9.90526	9.58461	9.53046	9.58703	10.2168	9.25292	5	5				1		not quantifiable
Q01085	TIAL1	Nucleolysin TIAR OS=Homo sapiens GN=TIAL1 PE=1 SV=1	375	41.564	7.74	< 0.01	0.00155039	6.79542	2	4	1	0	7.3824	2	600.442	2	5.86667	9.61072	9.82773	0.217009	0.12942		reliably quantified	9.56689	9.56696	9.52025	9.75652	9.64298	9.61691	10.1511	9.80235	10.0503	9.51793	5	5				1		not quantifiable
Q9NNW7	TXNRD2	Thioredoxin reductase 2, mitochondrial OS=Homo sapiens GN=TXNRD2 PE=1 SV=3	524	56.472	7.5	< 0.01	0.00155039	7.35492	2	4	2	0	8.50561	2	539.159	2	3.62595	11.2789	10.7466	-0.532248	0.133431		reliably quantified	10.7263	11.473	11.4598	11.191	11.5443	11.1301	11.5494	10.1402	10.8095	10.1039	5	5				1		not quantifiable
P62913	RPL11	60S ribosomal protein L11 OS=Homo sapiens GN=RPL11 PE=1 SV=2	178	20.24	9.6	< 0.01	0.00155039	7.43001	4	7	4	0	8.91669	3	933.788	4	19.6629	11.8555	12.1165	0.261067	0.136645		reliably quantified	11.9569	11.7361	11.8279	12.1206	11.6358	11.8712	12.1126	12.0744	12.6058	11.9187	5	5	11.2705	11.628	0.357475	0.173677		reliably quantified	11.2405	10.7071	11.1827	11.8132	11.4088	11.3634	12.2225	11.523
P51570	GALK1	Galactokinase OS=Homo sapiens GN=GALK1 PE=1 SV=1	392	42.246	6.46	< 0.01	0.00155039	7.68091	3	6	3	0	9.23936	3	603.629	3	8.16327	11.077	11.1599	0.082874	0.136646		reliably quantified	11.0205	11.0164	11.1213	11.0979	11.129	11.1868	11.0457	11.3018	11.0796	11.1856	5	5	9.72106	9.59493	-0.126132	0.195905		reliably quantified	9.61881	9.94251	9.67008	9.70542	9.66848	9.62104	9.8028	9.47976
Q15435	PPP1R7	Protein phosphatase 1 regulatory subunit 7 OS=Homo sapiens GN=PPP1R7 PE=1 SV=1	360	41.539	4.91	< 0.01	0.00155039	7.87582	2	4	2	0	7.99647	2	534.394	2	9.16667	8.4571	8.67529	0.21819	0.140049		reliably quantified	8.45445	8.15007	8.50945	8.65811	8.51342	8.79843	8.47051	8.54264	9.02218	8.54268	5	5				1		not quantifiable
Q13510	ASAH1	Acid ceramidase OS=Homo sapiens GN=ASAH1 PE=1 SV=5	395	44.631	7.62	< 0.01	0.00155039	6.99814	2	4	2	0	6.56653	2	459.649	2	5.56962	9.83637	9.7463	-0.0900756	0.143289		reliably quantified	9.80785	9.86713	9.81513	9.68574	10.006	9.66919	9.73989	9.79555	9.739	9.78785	5	5				1		not quantifiable
P29466	CASP1	Caspase-1 OS=Homo sapiens GN=CASP1 PE=1 SV=1	404	45.129	5.91	< 0.01	0.00155039	7.92489	2	4	1	1	8.56894	2	590.99	2	5.69307	10.8297	11.1891	0.359421	0.145137		reliably quantified	10.8266	10.9989	10.6759	10.8972	10.7497	11.1624	10.7479	11.9791	10.8684	11.1876	5	5				1		not quantifiable
O43852	CALU	Calumenin OS=Homo sapiens GN=CALU PE=1 SV=2	315	37.084	4.64	< 0.01	0.00155039	9.07112	3	8	3	0	14.4373	3	801.546	3	6.66667	12.1547	11.7541	-0.400611	0.146185		reliably quantified	12.9382	12.1854	11.8976	11.8504	11.9021	12.1436	11.7442	11.5229	11.3588	12.0011	5	5				1		not quantifiable
P54578	USP14	Ubiquitin carboxyl-terminal hydrolase 14 OS=Homo sapiens GN=USP14 PE=1 SV=3	494	56.033	5.3	< 0.01	0.00155039	9.96836	3	6	3	0	11.5522	3	788.433	3	6.2753	11.7344	11.9283	0.193901	0.146191		reliably quantified	11.8334	11.4973	11.6588	11.7446	11.9378	11.7903	11.742	12.2833	11.9073	11.9185	5	5				1		not quantifiable
P0C7P4	UQCRFS1P1	Putative cytochrome b-c1 complex subunit Rieske-like protein 1 OS=Homo sapiens GN=UQCRFS1P1 PE=5 SV=1	283	30.796	8.87	< 0.01	0.00155039	7.08991	2	4	2	0	8.04924	2	511.83	2	12.0141	10.0335	10.3306	0.297116	0.146539		reliably quantified	9.99476	10.136	9.90514	10.0265	10.1052	10.197	10.9783	9.90328	10.3397	10.2349	5	5	10.5836	10.2972	-0.286395	0.283801		reliably quantified	10.7383	10.4694	11.008	10.1277	10.5746	10.166	9.80071	10.7358
P47985	UQCRFS1	Cytochrome b-c1 complex subunit Rieske, mitochondrial OS=Homo sapiens GN=UQCRFS1 PE=1 SV=2	274	29.649	8.32	< 0.01	0.00155039	7.08991	2	4	2	0	8.04924	2	511.83	2	12.4088	10.0335	10.3306	0.297116	0.146539		reliably quantified	9.99476	10.136	9.90514	10.0265	10.1052	10.197	10.9783	9.90328	10.3397	10.2349	5	5	10.5836	10.2972	-0.286395	0.283801		reliably quantified	10.7383	10.4694	11.008	10.1277	10.5746	10.166	9.80071	10.7358
P40306	PSMB10	Proteasome subunit beta type-10 OS=Homo sapiens GN=PSMB10 PE=1 SV=1	273	28.918	7.81	< 0.01	0.00155039	10.6363	3	10	3	0	15.5308	3	1097.63	3	7.69231	11.4816	11.2102	-0.271411	0.151653		reliably quantified	11.3967	11.645	11.6189	11.4188	11.3287	11.4453	11.4456	11.4847	10.9849	10.6906	5	5				1		not quantifiable
Q9UBQ0	VPS29	Vacuolar protein sorting-associated protein 29 OS=Homo sapiens GN=VPS29 PE=1 SV=1	182	20.493	6.79	< 0.01	0.00155039	8.68037	3	6	3	0	10.4553	3	709.236	3	15.3846	11.5379	11.1124	-0.425483	0.156707		reliably quantified	11.3805	12.0739	11.2513	11.7885	11.195	11.1829	10.6452	11.867	11.0874	10.7792	5	5				1		not quantifiable
[truncated: 1,036 more rows]
[truncated: 11 more columns]

## Sheet: Description
Accession	Accession number in Uniprot knowlegebase
Gene ID	Gene ID retrieved from Uniprot knowledgebase
Description	Protein descritpion retrieved from Uniprot knowledgebase
# AAs	number of amino acids of corresponding protein
MW [kDa]	mass weight of corresponding protein
[truncated: 56 more rows]
