# Supplementary material for: Pilot Study on Mass Spectrometry–Based Analysis of the Proteome of CD34+CD123+ Progenitor Cells for the Identification of Potential Targets for Immunotherapy in Acute Myeloid Leukemia
Source: Proteomes. 2018 Feb 12;6(1):11. doi: 10.3390/proteomes6010011 (PMC5874770; doi:10.3390/proteomes6010011)
Supplement: Supplementary file 1 [file proteomes-06-00011-s001.zip › Supplemental_Table_S2.xlsx]

## Sheet: Suppl table S2
Protein information			Test for significance cytosolic fraction						Test for significance mambrane fraction
Accession	Gene ID	Description	mean abundance DON_cytosol	mean abundance AML_cytosol	LOG2 FC AML/DON_cytosol	p value cytosol (permuted FDR)	Significance cytosol (permuted FDR)	status (cytosol)	mean abundance DON_membrane	mean abundance AML_membrane	LOG2 FC AML/DON_membrane	p value membrane (permuted FDR)	Significance membrane (permuted FDR)	status (membrane)
P63261	ACTG1	Actin, cytoplasmic 2 OS=Homo sapiens GN=ACTG1 PE=1 SV=1	10.5885	11.6638	1.0752	1.50558e-05	+	sign. altered abundance	11.3883	11.2657	-0.122612	0.738591		reliably quantified
Q9P2T1	GMPR2	GMP reductase 2 OS=Homo sapiens GN=GMPR2 PE=1 SV=1	12.1497	11.2477	-0.902063	2.24518e-05	+	sign. altered abundance				1		not quantifiable
Q9UNH7	SNX6	Sorting nexin-6 OS=Homo sapiens GN=SNX6 PE=1 SV=1	10.7455	11.5128	0.767329	4.90609e-05	+	sign. altered abundance				1		not quantifiable
P11766	ADH5	Alcohol dehydrogenase class-3 OS=Homo sapiens GN=ADH5 PE=1 SV=4	11.5519	11.0179	-0.53399	5.04385e-05	+	sign. altered abundance				1		not quantifiable
Q9H2H8	PPIL3	Peptidyl-prolyl cis-trans isomerase-like 3 OS=Homo sapiens GN=PPIL3 PE=1 SV=1	12.3282	11.6066	-0.721584	5.81841e-05	+	sign. altered abundance				1		not quantifiable
P0CG34	TMSB15B; LOC101060235; TMSB15A	Thymosin beta-15A OS=Homo sapiens GN=TMSB15A PE=1 SV=1	11.7519	10.4451	-1.30679	6.90961e-05	+	sign. altered abundance				1		not quantifiable
P35611	ADD1	Alpha-adducin OS=Homo sapiens GN=ADD1 PE=1 SV=2	10.2297	10.9204	0.690688	9.09608e-05	+	sign. altered abundance				1		not quantifiable
O15067	PFAS	Phosphoribosylformylglycinamidine synthase OS=Homo sapiens GN=PFAS PE=1 SV=4	13.7355	13.065	-0.67052	9.10556e-05	+	sign. altered abundance				1		not quantifiable
Q9HB71	CACYBP	Calcyclin-binding protein OS=Homo sapiens GN=CACYBP PE=1 SV=2	12.7109	13.611	0.900102	0.000102532	+	sign. altered abundance				1		not quantifiable
Q12765	SCRN1	Secernin-1 OS=Homo sapiens GN=SCRN1 PE=1 SV=2	13.0305	12.0173	-1.01321	0.000106598	+	sign. altered abundance				1		not quantifiable
P20962	PTMS	Parathymosin OS=Homo sapiens GN=PTMS PE=1 SV=2	13.7817	11.7906	-1.99108	0.00012949	+	sign. altered abundance	9.91774	9.00399	-0.913754	0.025899		reliably quantified
P60842	EIF4A1	Eukaryotic initiation factor 4A-I OS=Homo sapiens GN=EIF4A1 PE=1 SV=1	12.3068	13.1431	0.836228	0.000129615	+	sign. altered abundance				1		not quantifiable
P21291	CSRP1	Cysteine and glycine-rich protein 1 OS=Homo sapiens GN=CSRP1 PE=1 SV=3	12.6513	11.4308	-1.22049	0.000131964	+	sign. altered abundance				1		not quantifiable
P09936	UCHL1	Ubiquitin carboxyl-terminal hydrolase isozyme L1 OS=Homo sapiens GN=UCHL1 PE=1 SV=2	13.0725	11.6569	-1.41562	0.000140678	+	sign. altered abundance				1		not quantifiable
P33241	LSP1	Lymphocyte-specific protein 1 OS=Homo sapiens GN=LSP1 PE=1 SV=1	13.8897	14.468	0.578224	0.000175887	+	sign. altered abundance	11.7773	12.2211	0.443798	0.0381894		reliably quantified
O75828	CBR3	Carbonyl reductase [NADPH] 3 OS=Homo sapiens GN=CBR3 PE=1 SV=3	10.0043	9.19159	-0.812685	0.000210586	+	sign. altered abundance				1		not quantifiable
P09493	TPM1	Tropomyosin alpha-1 chain OS=Homo sapiens GN=TPM1 PE=1 SV=2	11.7676	10.6598	-1.1078	0.000219819	+	sign. altered abundance				1		not quantifiable
Q14240	EIF4A2	Eukaryotic initiation factor 4A-II OS=Homo sapiens GN=EIF4A2 PE=1 SV=2	11.8654	12.6626	0.797203	0.000281427	+	sign. altered abundance				1		not quantifiable
Q14568	HSP90AA2; HSP90AA2P	Heat shock protein HSP 90-alpha A2 OS=Homo sapiens GN=HSP90AA2P PE=1 SV=2	12.8772	13.4966	0.619352	0.000311781	+	sign. altered abundance				1		not quantifiable
P32119	PRDX2	Peroxiredoxin-2 OS=Homo sapiens GN=PRDX2 PE=1 SV=5	14.1454	13.2547	-0.890604	0.000313238	+	sign. altered abundance	14.0148	12.9523	-1.06244	0.000105313		reliably quantified
Q13838	DDX39B	Spliceosome RNA helicase DDX39B OS=Homo sapiens GN=DDX39B PE=1 SV=1	13.2684	13.8986	0.630197	0.000336714	+	sign. altered abundance	12.3606	12.2721	-0.088573	0.598942		reliably quantified
Q9UI12	ATP6V1H	V-type proton ATPase subunit H OS=Homo sapiens GN=ATP6V1H PE=1 SV=1	7.63305	8.73706	1.104	0.000363035	+	sign. altered abundance				1		not quantifiable
P27348	YWHAQ	14-3-3 protein theta OS=Homo sapiens GN=YWHAQ PE=1 SV=1	14.8644	14.0028	-0.861673	0.000399842	+	sign. altered abundance	11.4128	10.9117	-0.501085	0.00539114		reliably quantified
Q969E4	TCEAL3	Transcription elongation factor A protein-like 3 OS=Homo sapiens GN=TCEAL3 PE=1 SV=1	12.8404	12.1135	-0.726871	0.000497337	+	sign. altered abundance				1		not quantifiable
Q5H9L2	TCEAL5	Transcription elongation factor A protein-like 5 OS=Homo sapiens GN=TCEAL5 PE=1 SV=1	12.8404	12.1135	-0.726871	0.000497337	+	sign. altered abundance				1		not quantifiable
P60174	TPI1	Triosephosphate isomerase OS=Homo sapiens GN=TPI1 PE=1 SV=3	16.7339	15.7783	-0.955666	0.00050948	+	sign. altered abundance	14.3805	14.3021	-0.078393	0.621099		reliably quantified
Q8NBS9	TXNDC5	Thioredoxin domain-containing protein 5 OS=Homo sapiens GN=TXNDC5 PE=1 SV=2	14.4877	13.7495	-0.738187	0.000509912	+	sign. altered abundance				1		not quantifiable
Q13642	FHL1	Four and a half LIM domains protein 1 OS=Homo sapiens GN=FHL1 PE=1 SV=4	14.0601	12.7347	-1.32547	0.000664783	+	sign. altered abundance	10.1222	10.3035	0.181373	0.102216		reliably quantified
P21283	ATP6V1C1	V-type proton ATPase subunit C 1 OS=Homo sapiens GN=ATP6V1C1 PE=1 SV=4	10.7245	11.3974	0.672876	0.000685642	+	sign. altered abundance				1		not quantifiable
P62633	CNBP	Cellular nucleic acid-binding protein OS=Homo sapiens GN=CNBP PE=1 SV=1	14.5785	13.8952	-0.683372	0.000819573	+	sign. altered abundance				1		not quantifiable
Q92734	TFG	Protein TFG OS=Homo sapiens GN=TFG PE=1 SV=2	11.6445	11.029	-0.615541	0.000838659	+	sign. altered abundance	10.5538	9.06468	-1.48913	0.00186851	+	sign. altered abundance
P02768	ALB	Serum albumin OS=Homo sapiens GN=ALB PE=1 SV=2	19.1295	17.2794	-1.85011	0.000882976	+	sign. altered abundance	16.1197	16.709	0.589313	0.522058		reliably quantified
Q15121	PEA15	Astrocytic phosphoprotein PEA-15 OS=Homo sapiens GN=PEA15 PE=1 SV=2	12.2705	11.7071	-0.563438	0.000884163	+	sign. altered abundance				1		not quantifiable
P68032	ACTC1	Actin, alpha cardiac muscle 1 OS=Homo sapiens GN=ACTC1 PE=1 SV=1	12.2686	13.5426	1.27403	0.000926926	+	sign. altered abundance	13.6693	14.2933	0.623976	0.145934		reliably quantified
P62736	ACTA2	Actin, aortic smooth muscle OS=Homo sapiens GN=ACTA2 PE=1 SV=1	12.2686	13.5426	1.27403	0.000926926	+	sign. altered abundance	13.6693	14.2933	0.623976	0.145934		reliably quantified
P63267	ACTG2	Actin, gamma-enteric smooth muscle OS=Homo sapiens GN=ACTG2 PE=1 SV=1	12.2686	13.5426	1.27403	0.000926926	+	sign. altered abundance	13.6693	14.2933	0.623976	0.145934		reliably quantified
P68133	ACTA1	Actin, alpha skeletal muscle OS=Homo sapiens GN=ACTA1 PE=1 SV=1	12.2686	13.5426	1.27403	0.000926926	+	sign. altered abundance	13.6693	14.2933	0.623976	0.145934		reliably quantified
Q7Z5R6	APBB1IP	Amyloid beta A4 precursor protein-binding family B member 1-interacting protein OS=Homo sapiens GN=APBB1IP PE=1 SV=1	10.0219	10.9346	0.912705	0.000961681	+	sign. altered abundance				1		not quantifiable
O00115	DNASE2	Deoxyribonuclease-2-alpha OS=Homo sapiens GN=DNASE2 PE=1 SV=2	13.1775	12.387	-0.790482	0.0010298	+	sign. altered abundance				1		not quantifiable
P00352	ALDH1A1	Retinal dehydrogenase 1 OS=Homo sapiens GN=ALDH1A1 PE=1 SV=2	15.2066	14.0568	-1.14975	0.00105022	+	sign. altered abundance	10.8921	10.307	-0.585102	0.0228087		reliably quantified
Q99497	PARK7	Protein deglycase DJ-1 OS=Homo sapiens GN=PARK7 PE=1 SV=2	15.1509	14.5264	-0.624503	0.00117986	+	sign. altered abundance	11.9031	11.5691	-0.334051	0.0872532		reliably quantified
Q6IPX3	TCEAL6	Transcription elongation factor A protein-like 6 OS=Homo sapiens GN=TCEAL6 PE=2 SV=1	12.3989	11.4623	-0.936598	0.00124578	+	sign. altered abundance				1		not quantifiable
Q13177	PAK2	Serine/threonine-protein kinase PAK 2 OS=Homo sapiens GN=PAK2 PE=1 SV=3	12.0173	12.6272	0.609942	0.00132177	+	sign. altered abundance				1		not quantifiable
P42167	TMPO	Lamina-associated polypeptide 2, isoforms beta/gamma OS=Homo sapiens GN=TMPO PE=1 SV=2	13.134	13.7061	0.572064	0.00136179	+	sign. altered abundance	13.3904	13.7541	0.363727	0.22401		reliably quantified
Q9NYU2	UGGT1	UDP-glucose:glycoprotein glucosyltransferase 1 OS=Homo sapiens GN=UGGT1 PE=1 SV=3	10.495	11.0859	0.590919	0.00142609	+	sign. altered abundance				1		not quantifiable
Q9NWV4	C1orf123	UPF0587 protein C1orf123 OS=Homo sapiens GN=C1orf123 PE=1 SV=1	13.0421	12.3865	-0.655534	0.0016792	+	sign. altered abundance				1		not quantifiable
P61981	YWHAG	14-3-3 protein gamma OS=Homo sapiens GN=YWHAG PE=1 SV=2	15.3025	14.5794	-0.723118	0.0017535	+	sign. altered abundance	12.6168	12.2925	-0.324345	0.0645201		reliably quantified
P30626	SRI	Sorcin OS=Homo sapiens GN=SRI PE=1 SV=1	13.3274	12.5857	-0.741767	0.00177395	+	sign. altered abundance	9.70304	8.13436	-1.56868	0.000730188	+	sign. altered abundance
P61956	SUMO2	Small ubiquitin-related modifier 2 OS=Homo sapiens GN=SUMO2 PE=1 SV=3	14.7652	13.9862	-0.778993	0.00182331	+	sign. altered abundance				1		not quantifiable
P63208	SKP1	S-phase kinase-associated protein 1 OS=Homo sapiens GN=SKP1 PE=1 SV=2	12.9361	12.3498	-0.586257	0.0019244	+	sign. altered abundance	7.40828	6.8666	-0.541686	0.295017		reliably quantified
P55854	SUMO3	Small ubiquitin-related modifier 3 OS=Homo sapiens GN=SUMO3 PE=1 SV=2	10.5079	9.62914	-0.878794	0.00193975	+	sign. altered abundance				1		not quantifiable
O14737	PDCD5	Programmed cell death protein 5 OS=Homo sapiens GN=PDCD5 PE=1 SV=3	13.4464	12.8693	-0.577182	0.00195779	+	sign. altered abundance				1		not quantifiable
O60496	DOK2	Docking protein 2 OS=Homo sapiens GN=DOK2 PE=1 SV=2	9.4186	10.0668	0.64816	0.00206528	+	sign. altered abundance				1		not quantifiable
Q6IBS0	TWF2	Twinfilin-2 OS=Homo sapiens GN=TWF2 PE=1 SV=2	11.0915	11.653	0.561462	0.00214583	+	sign. altered abundance				1		not quantifiable
P10768	ESD	S-formylglutathione hydrolase OS=Homo sapiens GN=ESD PE=1 SV=2	13.4792	12.6802	-0.799017	0.00216819	+	sign. altered abundance				1		not quantifiable
Q00722	PLCB2	1-phosphatidylinositol 4,5-bisphosphate phosphodiesterase beta-2 OS=Homo sapiens GN=PLCB2 PE=1 SV=2	10.3442	11.0218	0.677642	0.00221108	+	sign. altered abundance				1		not quantifiable
Q9UQE7	SMC3	Structural maintenance of chromosomes protein 3 OS=Homo sapiens GN=SMC3 PE=1 SV=2	9.18579	9.77424	0.588454	0.00230236	+	sign. altered abundance	11.9925	12.2555	0.262975	0.258931		reliably quantified
O60763	USO1	General vesicular transport factor p115 OS=Homo sapiens GN=USO1 PE=1 SV=2	9.63791	10.4559	0.817963	0.00232736	+	sign. altered abundance				1		not quantifiable
P14550	AKR1A1	Alcohol dehydrogenase [NADP(+)] OS=Homo sapiens GN=AKR1A1 PE=1 SV=3	15.5073	14.817	-0.690344	0.00232966	+	sign. altered abundance	11.4523	11.5639	0.111514	0.394191		reliably quantified
P35237	SERPINB6	Serpin B6 OS=Homo sapiens GN=SERPINB6 PE=1 SV=3	13.5104	12.7662	-0.744199	0.00233985	+	sign. altered abundance				1		not quantifiable
P50897	PPT1	Palmitoyl-protein thioesterase 1 OS=Homo sapiens GN=PPT1 PE=1 SV=1	13.1989	12.6144	-0.584511	0.00235418	+	sign. altered abundance				1		not quantifiable
P61769	B2M	Beta-2-microglobulin OS=Homo sapiens GN=B2M PE=1 SV=1	12.2335	11.5759	-0.657622	0.00238844	+	sign. altered abundance				1		not quantifiable
P11117	ACP2	Lysosomal acid phosphatase OS=Homo sapiens GN=ACP2 PE=1 SV=3	11.9392	11.0282	-0.910946	0.00238853	+	sign. altered abundance				1		not quantifiable
P42768	WAS	Wiskott-Aldrich syndrome protein OS=Homo sapiens GN=WAS PE=1 SV=4	11.3905	12.0427	0.652204	0.00252054	+	sign. altered abundance	6.01321	6.40213	0.388922	0.507908		reliably quantified
P60709	ACTB	Actin, cytoplasmic 1 OS=Homo sapiens GN=ACTB PE=1 SV=1	16.6607	17.5269	0.866255	0.00255023	+	sign. altered abundance	17.7016	17.9832	0.281564	0.159401		reliably quantified
P37837	TALDO1	Transaldolase OS=Homo sapiens GN=TALDO1 PE=1 SV=2	17.2584	16.3207	-0.937722	0.00256075	+	sign. altered abundance	14.3945	14.1782	-0.216354	0.317331		reliably quantified
P49321	NASP	Nuclear autoantigenic sperm protein OS=Homo sapiens GN=NASP PE=1 SV=2	15.5397	14.9008	-0.638893	0.00266169	+	sign. altered abundance	9.17026	9.84107	0.670811	0.432662		reliably quantified
Q01469	FABP5	Fatty acid-binding protein, epidermal OS=Homo sapiens GN=FABP5 PE=1 SV=3	14.9458	14.1747	-0.771137	0.00313403	+	sign. altered abundance	11.1914	10.8221	-0.369305	0.432045		reliably quantified
Q3LXA3	DAK; TKFC	Triokinase/FMN cyclase OS=Homo sapiens GN=TKFC PE=1 SV=2	9.96064	10.5543	0.59366	0.00332124	+	sign. altered abundance				1		not quantifiable
P17844	DDX5	Probable ATP-dependent RNA helicase DDX5 OS=Homo sapiens GN=DDX5 PE=1 SV=1	9.50793	10.1248	0.616872	0.00363435	+	sign. altered abundance	9.8334	10.2997	0.466339	0.00928361		reliably quantified
O15145	ARPC3	Actin-related protein 2/3 complex subunit 3 OS=Homo sapiens GN=ARPC3 PE=1 SV=3	10.2472	11.1696	0.922388	0.0036694	+	sign. altered abundance	10.904	11.0788	0.174762	0.0700713		reliably quantified
P78371	CCT2	T-complex protein 1 subunit beta OS=Homo sapiens GN=CCT2 PE=1 SV=4	12.4961	13.1548	0.658685	0.00367059	+	sign. altered abundance	12.2366	11.9063	-0.330334	0.143373		reliably quantified
O60610	DIAPH1	Protein diaphanous homolog 1 OS=Homo sapiens GN=DIAPH1 PE=1 SV=2	10.4299	11.4458	1.01586	0.00376459	+	sign. altered abundance				1		not quantifiable
P14324	FDPS	Farnesyl pyrophosphate synthase OS=Homo sapiens GN=FDPS PE=1 SV=4	13.1021	12.4807	-0.621392	0.00388662	+	sign. altered abundance				1		not quantifiable
P54727	RAD23B	UV excision repair protein RAD23 homolog B OS=Homo sapiens GN=RAD23B PE=1 SV=1	14.0486	13.46	-0.588614	0.00409499	+	sign. altered abundance				1		not quantifiable
P52594	AGFG1	Arf-GAP domain and FG repeat-containing protein 1 OS=Homo sapiens GN=AGFG1 PE=1 SV=2	9.26395	10.2787	1.01478	0.00416877	+	sign. altered abundance				1		not quantifiable
P61970	NUTF2	Nuclear transport factor 2 OS=Homo sapiens GN=NUTF2 PE=1 SV=1	12.8591	12.1027	-0.756476	0.00440312	+	sign. altered abundance				1		not quantifiable
P62979	RPS27A	Ubiquitin-40S ribosomal protein S27a OS=Homo sapiens GN=RPS27A PE=1 SV=2	15.2187	14.3863	-0.832323	0.00459118	+	sign. altered abundance	12.6222	12.4958	-0.126478	0.252928		reliably quantified
A8MUU1	FABP5P3	Putative fatty acid-binding protein 5-like protein 3 OS=Homo sapiens GN=FABP5P3 PE=5 SV=1	12.1429	11.4686	-0.674363	0.00480877	+	sign. altered abundance				1		not quantifiable
P0CG47	UBB	Polyubiquitin-B OS=Homo sapiens GN=UBB PE=1 SV=1	15.1855	14.3481	-0.837391	0.00488741	+	sign. altered abundance	12.1746	11.9027	-0.271953	0.142241		reliably quantified
P62987	UBA52	Ubiquitin-60S ribosomal protein L40 OS=Homo sapiens GN=UBA52 PE=1 SV=2	15.1855	14.3481	-0.837391	0.00488741	+	sign. altered abundance	12.1746	11.9027	-0.271953	0.142241		reliably quantified
P0CG48	UBC	Polyubiquitin-C OS=Homo sapiens GN=UBC PE=1 SV=3	15.1855	14.3481	-0.837391	0.00488741	+	sign. altered abundance	12.1746	11.9027	-0.271953	0.142241		reliably quantified
P63279	UBE2I	SUMO-conjugating enzyme UBC9 OS=Homo sapiens GN=UBE2I PE=1 SV=1	12.7493	12.0302	-0.719123	0.0050284	+	sign. altered abundance				1		not quantifiable
Q13526	PIN1	Peptidyl-prolyl cis-trans isomerase NIMA-interacting 1 OS=Homo sapiens GN=PIN1 PE=1 SV=1	11.3808	10.4976	-0.883161	0.00523105	+	sign. altered abundance				1		not quantifiable
Q9BRP8	WIBG; PYM1	Partner of Y14 and mago OS=Homo sapiens GN=PYM1 PE=1 SV=1	9.13816	9.72078	0.582621	0.00538623	+	sign. altered abundance	9.76029	10.2503	0.489989	0.109996		reliably quantified
O60361	NME2P1	Putative nucleoside diphosphate kinase OS=Homo sapiens GN=NME2P1 PE=5 SV=1	13.4807	12.8253	-0.655427	0.0054278	+	sign. altered abundance	13.43	13.2685	-0.161533	0.120848		reliably quantified
P52895	AKR1C2	Aldo-keto reductase family 1 member C2 OS=Homo sapiens GN=AKR1C2 PE=1 SV=3	12.5821	11.9518	-0.63023	0.0056831	+	sign. altered abundance				1		not quantifiable
P15121	AKR1B1	Aldose reductase OS=Homo sapiens GN=AKR1B1 PE=1 SV=3	14.8468	14.05	-0.79672	0.00600049	+	sign. altered abundance				1		not quantifiable
P60983	GMFB	Glia maturation factor beta OS=Homo sapiens GN=GMFB PE=1 SV=2	10.3646	9.74435	-0.620204	0.00615959	+	sign. altered abundance				1		not quantifiable
P63165	SUMO1	Small ubiquitin-related modifier 1 OS=Homo sapiens GN=SUMO1 PE=1 SV=1	12.0796	11.4833	-0.596274	0.00630502	+	sign. altered abundance				1		not quantifiable
Q04828	AKR1C1	Aldo-keto reductase family 1 member C1 OS=Homo sapiens GN=AKR1C1 PE=1 SV=1	13.2967	12.6695	-0.627274	0.0066652	+	sign. altered abundance				1		not quantifiable
Q9BV40	VAMP8	Vesicle-associated membrane protein 8 OS=Homo sapiens GN=VAMP8 PE=1 SV=1	10.8495	10.2553	-0.594263	0.00667134	+	sign. altered abundance	11.3318	11.1372	-0.19456	0.515326		reliably quantified
P17516	AKR1C4	Aldo-keto reductase family 1 member C4 OS=Homo sapiens GN=AKR1C4 PE=1 SV=3	12.9167	12.321	-0.595643	0.00780586	+	sign. altered abundance				1		not quantifiable
P04792	HSPB1	Heat shock protein beta-1 OS=Homo sapiens GN=HSPB1 PE=1 SV=2	14.1175	12.9845	-1.13301	0.00785439	+	sign. altered abundance	13.9462	12.7401	-1.20612	0.00495942		reliably quantified
Q15365	PCBP1	Poly(rC)-binding protein 1 OS=Homo sapiens GN=PCBP1 PE=1 SV=2	13.5176	14.1125	0.594903	0.00798941	+	sign. altered abundance	13.6776	13.651	-0.0266429	0.663222		reliably quantified
Q9BRL6	SRSF8	Serine/arginine-rich splicing factor 8 OS=Homo sapiens GN=SRSF8 PE=1 SV=1	11.9539	11.2709	-0.682966	0.00809202	+	sign. altered abundance	11.0795	10.8631	-0.216448	0.25203		reliably quantified
P38606	ATP6V1A	V-type proton ATPase catalytic subunit A OS=Homo sapiens GN=ATP6V1A PE=1 SV=2	11.6127	12.2179	0.605259	0.00809815	+	sign. altered abundance				1		not quantifiable
Q6NVY1	HIBCH	3-hydroxyisobutyryl-CoA hydrolase, mitochondrial OS=Homo sapiens GN=HIBCH PE=1 SV=2	13.0272	12.3635	-0.663699	0.00838356	+	sign. altered abundance				1		not quantifiable
P50991	CCT4	T-complex protein 1 subunit delta OS=Homo sapiens GN=CCT4 PE=1 SV=4	11.3136	12.1046	0.790986	0.00859111	+	sign. altered abundance	10.8559	10.6068	-0.249065	0.23994		reliably quantified
A0A0B4J2A2	PPIAL4C	Peptidyl-prolyl cis-trans isomerase A-like 4C OS=Homo sapiens GN=PPIAL4C PE=2 SV=1	13.2933	12.1352	-1.15813	0.00880874	+	sign. altered abundance	13.2073	12.8658	-0.341568	0.342653		reliably quantified
F5H284	LOC100996744; PPIAL4E; PPIAL4D; PPIAL4F	Peptidyl-prolyl cis-trans isomerase A-like 4D OS=Homo sapiens GN=PPIAL4D PE=3 SV=1	13.2933	12.1352	-1.15813	0.00880874	+	sign. altered abundance	13.2073	12.8658	-0.341568	0.342653		reliably quantified
P0DN26	PPIAL4F; PPIAL4E; LOC101060518; LOC101060285	Peptidyl-prolyl cis-trans isomerase A-like 4F OS=Homo sapiens GN=PPIAL4F PE=3 SV=1	13.2933	12.1352	-1.15813	0.00880874	+	sign. altered abundance	13.2073	12.8658	-0.341568	0.342653		reliably quantified
P0DN37	PPIAL4A; PPIAL4G	Peptidyl-prolyl cis-trans isomerase A-like 4G OS=Homo sapiens GN=PPIAL4G PE=3 SV=1	13.2933	12.1352	-1.15813	0.00880874	+	sign. altered abundance	13.2073	12.8658	-0.341568	0.342653		reliably quantified
P30740	SERPINB1	Leukocyte elastase inhibitor OS=Homo sapiens GN=SERPINB1 PE=1 SV=1	15.5874	14.9282	-0.65918	0.00899837	+	sign. altered abundance	12.1004	12.2244	0.123995	0.475429		reliably quantified
Q9Y536	PPIAL4C; PPIAL4B; PPIAL4A; LOC100996725	Peptidyl-prolyl cis-trans isomerase A-like 4A OS=Homo sapiens GN=PPIAL4A PE=2 SV=1	14.0039	13.1561	-0.847854	0.00910312	+	sign. altered abundance	14.0534	13.8137	-0.239709	0.465218		reliably quantified
O95865	DDAH2	N(G),N(G)-dimethylarginine dimethylaminohydrolase 2 OS=Homo sapiens GN=DDAH2 PE=1 SV=1	13.8071	13.1322	-0.674883	0.00915745	+	sign. altered abundance	10.7807	10.2233	-0.557438	0.00740444		reliably quantified
O75368	SH3BGRL	SH3 domain-binding glutamic acid-rich-like protein OS=Homo sapiens GN=SH3BGRL PE=1 SV=1	15.4226	14.7294	-0.693175	0.00954407	+	sign. altered abundance	11.7922	11.8605	0.0682085	0.665647		reliably quantified
P31146	CORO1A	Coronin-1A OS=Homo sapiens GN=CORO1A PE=1 SV=4	14.3348	15.1138	0.779052	0.0095641	+	sign. altered abundance	13.6434	14.6007	0.957312	0.00341322		reliably quantified
P15586	GNS	N-acetylglucosamine-6-sulfatase OS=Homo sapiens GN=GNS PE=1 SV=3	12.0575	11.4566	-0.600922	0.00957146	+	sign. altered abundance	7.36527	7.75256	0.387291	0.139456		reliably quantified
P42330	AKR1C3	Aldo-keto reductase family 1 member C3 OS=Homo sapiens GN=AKR1C3 PE=1 SV=4	13.6288	13.0266	-0.602171	0.00971641	+	sign. altered abundance				1		not quantifiable
P58546	LUZP6; MTPN	Myotrophin OS=Homo sapiens GN=MTPN PE=1 SV=2	14.5453	13.6402	-0.905078	0.00983943	+	sign. altered abundance				1		not quantifiable
P13797	PLS3	Plastin-3 OS=Homo sapiens GN=PLS3 PE=1 SV=4	10.6932	9.74511	-0.948086	0.00991234	+	sign. altered abundance				1		not quantifiable
P30086	PEBP1	Phosphatidylethanolamine-binding protein 1 OS=Homo sapiens GN=PEBP1 PE=1 SV=3	15.8232	14.976	-0.847184	0.0103035	+	sign. altered abundance	13.3834	13.0149	-0.368571	0.22055		reliably quantified
O75348	ATP6V1G1	V-type proton ATPase subunit G 1 OS=Homo sapiens GN=ATP6V1G1 PE=1 SV=3	11.3073	11.9254	0.6181	0.0103555	+	sign. altered abundance	10.3091	10.4055	0.0964551	0.508198		reliably quantified
P49773	HINT1	Histidine triad nucleotide-binding protein 1 OS=Homo sapiens GN=HINT1 PE=1 SV=2	12.988	12.2591	-0.728878	0.0107575	+	sign. altered abundance	11.6028	11.0796	-0.523289	0.200453		reliably quantified
Q9H1E3	NUCKS1	Nuclear ubiquitous casein and cyclin-dependent kinase substrate 1 OS=Homo sapiens GN=NUCKS1 PE=1 SV=1	14.8508	13.9597	-0.891103	0.0110567	+	sign. altered abundance	11.0043	10.4975	-0.506787	0.0764495		reliably quantified
P09525	ANXA4	Annexin A4 OS=Homo sapiens GN=ANXA4 PE=1 SV=4	15.134	14.5308	-0.603218	0.0123305	+	sign. altered abundance				1		not quantifiable
P59998	ARPC4	Actin-related protein 2/3 complex subunit 4 OS=Homo sapiens GN=ARPC4 PE=1 SV=3	11.3041	12.1926	0.888541	0.0123363	+	sign. altered abundance	11.0655	11.195	0.129476	0.655196		reliably quantified
Q96FJ2	DYNLL2	Dynein light chain 2, cytoplasmic OS=Homo sapiens GN=DYNLL2 PE=1 SV=1	11.082	10.452	-0.630007	0.0125641	+	sign. altered abundance				1		not quantifiable
P83916	CBX1	Chromobox protein homolog 1 OS=Homo sapiens GN=CBX1 PE=1 SV=1	13.6241	12.9304	-0.693708	0.0126583	+	sign. altered abundance				1		not quantifiable
P55008	AIF1	Allograft inflammatory factor 1 OS=Homo sapiens GN=AIF1 PE=1 SV=1	11.6991	12.5336	0.834437	0.0129371	+	sign. altered abundance				1		not quantifiable
Q8NFU3	TSTD1	Thiosulfate sulfurtransferase/rhodanese-like domain-containing protein 1 OS=Homo sapiens GN=TSTD1 PE=1 SV=3	11.6712	11.0519	-0.619246	0.013349	+	sign. altered abundance	8.81777	9.12175	0.30398	0.468679		reliably quantified
P61158	ACTR3	Actin-related protein 3 OS=Homo sapiens GN=ACTR3 PE=1 SV=3	13.21	13.9009	0.690924	0.0137105	+	sign. altered abundance	12.3458	12.308	-0.0377425	0.753696		reliably quantified
P40121	CAPG	Macrophage-capping protein OS=Homo sapiens GN=CAPG PE=1 SV=2	13.7616	14.6243	0.862623	0.014545	+	sign. altered abundance	14.4933	14.7132	0.219871	0.349877		reliably quantified
P63244	GNB2L1; RACK1	Receptor of activated protein C kinase 1 OS=Homo sapiens GN=RACK1 PE=1 SV=3	14.195	13.5005	-0.694436	0.0145625	+	sign. altered abundance				1		not quantifiable
P57721	PCBP3	Poly(rC)-binding protein 3 OS=Homo sapiens GN=PCBP3 PE=2 SV=2	10.5268	11.3375	0.810632	0.0147159	+	sign. altered abundance				1		not quantifiable
O15144	ARPC2	Actin-related protein 2/3 complex subunit 2 OS=Homo sapiens GN=ARPC2 PE=1 SV=1	12.552	13.2667	0.714718	0.0148069	+	sign. altered abundance				1		not quantifiable
P06865	HEXA	Beta-hexosaminidase subunit alpha OS=Homo sapiens GN=HEXA PE=1 SV=2	13.7584	13.158	-0.600388	0.0149952	+	sign. altered abundance				1		not quantifiable
Q15366	PCBP2	Poly(rC)-binding protein 2 OS=Homo sapiens GN=PCBP2 PE=1 SV=1	11.8244	12.5739	0.749467	0.015679	+	sign. altered abundance	12.4386	12.2946	-0.143969	0.625315		reliably quantified
P00441	SOD1	Superoxide dismutase [Cu-Zn] OS=Homo sapiens GN=SOD1 PE=1 SV=2	16.0211	15.1192	-0.901925	0.016269	+	sign. altered abundance				1		not quantifiable
P61916	NPC2	Epididymal secretory protein E1 OS=Homo sapiens GN=NPC2 PE=1 SV=1	12.8294	12.2154	-0.613956	0.0170415	+	sign. altered abundance				1		not quantifiable
Q9Y2Q3	GSTK1	Glutathione S-transferase kappa 1 OS=Homo sapiens GN=GSTK1 PE=1 SV=3	10.1609	11.2944	1.13355	0.0178297	+	sign. altered abundance				1		not quantifiable
P62937	PPIA	Peptidyl-prolyl cis-trans isomerase A OS=Homo sapiens GN=PPIA PE=1 SV=2	17.1286	16.3634	-0.765158	0.0178847	+	sign. altered abundance	15.8108	15.6297	-0.181029	0.627613		reliably quantified
P05062	ALDOB	Fructose-bisphosphate aldolase B OS=Homo sapiens GN=ALDOB PE=1 SV=2	11.5272	10.6141	-0.913036	0.0180355	+	sign. altered abundance				1		not quantifiable
P26599	PTBP1	Polypyrimidine tract-binding protein 1 OS=Homo sapiens GN=PTBP1 PE=1 SV=1	12.6096	13.2505	0.640837	0.0196707	+	sign. altered abundance	12.4325	12.0269	-0.405661	0.0146583		reliably quantified
P23434	GCSH	Glycine cleavage system H protein, mitochondrial OS=Homo sapiens GN=GCSH PE=1 SV=2	12.9348	11.9763	-0.958483	0.0208843	+	sign. altered abundance				1		not quantifiable
P05455	SSB	Lupus La protein OS=Homo sapiens GN=SSB PE=1 SV=2	16.2775	15.6451	-0.632402	0.0212136	+	sign. altered abundance	12.7031	12.0602	-0.642925	0.00311723		reliably quantified
P10599	TXN	Thioredoxin OS=Homo sapiens GN=TXN PE=1 SV=3	14.9889	14.376	-0.612838	0.0239723	+	sign. altered abundance	11.5661	11.1628	-0.403332	0.0450041		reliably quantified
P02787	TF	Serotransferrin OS=Homo sapiens GN=TF PE=1 SV=3	15.4399	14.2002	-1.23971	0.024756	+	sign. altered abundance				1		not quantifiable
P80297	MT1X	Metallothionein-1X OS=Homo sapiens GN=MT1X PE=1 SV=1	12.3133	11.3316	-0.98165	0.0251264	+	sign. altered abundance				1		not quantifiable
P13640	MT1G	Metallothionein-1G OS=Homo sapiens GN=MT1G PE=1 SV=2	12.3133	11.3316	-0.98165	0.0251264	+	sign. altered abundance				1		not quantifiable
P02795	MT2A	Metallothionein-2 OS=Homo sapiens GN=MT2A PE=1 SV=1	12.4372	11.4377	-0.999579	0.0272672	+	sign. altered abundance				1		not quantifiable
P41219	PRPH	Peripherin OS=Homo sapiens GN=PRPH PE=1 SV=2	12.8918	13.5756	0.683763	0.0275003	+	sign. altered abundance	14.0926	14.141	0.0483647	0.927711		reliably quantified
O95758	PTBP3	Polypyrimidine tract-binding protein 3 OS=Homo sapiens GN=PTBP3 PE=1 SV=2	11.4791	12.1556	0.676509	0.0294009	+	sign. altered abundance	10.8981	10.2393	-0.65877	0.0140633		reliably quantified
P09211	GSTP1	Glutathione S-transferase P OS=Homo sapiens GN=GSTP1 PE=1 SV=2	15.9146	15.2831	-0.631437	0.030222	+	sign. altered abundance	14.4074	14.4715	0.0641066	0.868711		reliably quantified
P00488	F13A1	Coagulation factor XIII A chain OS=Homo sapiens GN=F13A1 PE=1 SV=4	11.9636	12.6241	0.660515	0.0304913	+	sign. altered abundance				1		not quantifiable
P68871	HBB	Hemoglobin subunit beta OS=Homo sapiens GN=HBB PE=1 SV=2	13.8794	12.9658	-0.913619	0.0313352	+	sign. altered abundance	15.8083	14.4329	-1.37545	0.00390216		reliably quantified
P50552	VASP	Vasodilator-stimulated phosphoprotein OS=Homo sapiens GN=VASP PE=1 SV=3	12.5029	13.1459	0.643026	0.0323704	+	sign. altered abundance	9.79494	9.9762	0.18126	0.355067		reliably quantified
Q99757	TXN2	Thioredoxin, mitochondrial OS=Homo sapiens GN=TXN2 PE=1 SV=2	12.3861	11.7472	-0.638909	0.0358445	+	sign. altered abundance				1		not quantifiable
P29350	PTPN6	Tyrosine-protein phosphatase non-receptor type 6 OS=Homo sapiens GN=PTPN6 PE=1 SV=1	11.8169	12.5333	0.716446	0.0373754	+	sign. altered abundance				1		not quantifiable
P04264	KRT1	Keratin, type II cytoskeletal 1 OS=Homo sapiens GN=KRT1 PE=1 SV=6	15.1295	14.4044	-0.725174	0.0404352	+	sign. altered abundance	16.8706	17.2453	0.374667	0.648719		reliably quantified
P04406	GAPDH	Glyceraldehyde-3-phosphate dehydrogenase OS=Homo sapiens GN=GAPDH PE=1 SV=3	15.9926	16.623	0.630378	0.0413219	+	sign. altered abundance	16.682	16.8858	0.203831	0.198753		reliably quantified
P08758	ANXA5	Annexin A5 OS=Homo sapiens GN=ANXA5 PE=1 SV=2	15.1441	14.4116	-0.732489	0.0422007	+	sign. altered abundance	12.5095	12.3653	-0.144192	0.607096		reliably quantified
P46940	IQGAP1	Ras GTPase-activating-like protein IQGAP1 OS=Homo sapiens GN=IQGAP1 PE=1 SV=1	12.0434	12.7425	0.699152	0.0425774	+	sign. altered abundance	9.72185	10.3405	0.6187	0.0373171		reliably quantified
P35580	MYH10	Myosin-10 OS=Homo sapiens GN=MYH10 PE=1 SV=3	7.74932	8.69559	0.94627	0.0431586	+	sign. altered abundance				1		not quantifiable
P06454	PTMA	Prothymosin alpha OS=Homo sapiens GN=PTMA PE=1 SV=2	16.593	15.9358	-0.657146	0.0433625	+	sign. altered abundance	13.1049	12.9673	-0.13763	0.833001		reliably quantified
P25705	ATP5A1	ATP synthase subunit alpha, mitochondrial OS=Homo sapiens GN=ATP5A1 PE=1 SV=1	13.336	14.0888	0.752814	0.0463492	+	sign. altered abundance	15.2294	15.4038	0.174469	0.411682		reliably quantified
Q5VTE0	EEF1A1P5	Putative elongation factor 1-alpha-like 3 OS=Homo sapiens GN=EEF1A1P5 PE=5 SV=1	14.1371	14.8068	0.669655	0.0526238	+	sign. altered abundance	15.084	15.1835	0.0995013	0.403373		reliably quantified
P68104	EEF1A1	Elongation factor 1-alpha 1 OS=Homo sapiens GN=EEF1A1 PE=1 SV=1	14.1371	14.8068	0.669655	0.0526238	+	sign. altered abundance	15.084	15.1835	0.0995013	0.403373		reliably quantified
P69905	HBA2; HBA1	Hemoglobin subunit alpha OS=Homo sapiens GN=HBA1 PE=1 SV=2	13.2743	12.4354	-0.83884	0.0558782	+	sign. altered abundance	14.5633	13.6215	-0.941782	0.0214064		reliably quantified
P51148	RAB5C	Ras-related protein Rab-5C OS=Homo sapiens GN=RAB5C PE=1 SV=2	8.84516	9.62724	0.782074	0.0562401	+	sign. altered abundance	10.5416	10.984	0.442335	0.358476		reliably quantified
P35749	MYH11	Myosin-11 OS=Homo sapiens GN=MYH11 PE=1 SV=3	11.8972	12.7148	0.817533	0.0590059	+	sign. altered abundance	11.833	12.0439	0.210895	0.40118		reliably quantified
Q9BRF8	CPPED1	Serine/threonine-protein phosphatase CPPED1 OS=Homo sapiens GN=CPPED1 PE=1 SV=3	12.3976	11.738	-0.659571	0.0608275	+	sign. altered abundance				1		not quantifiable
Q8N339	MT1M	Metallothionein-1M OS=Homo sapiens GN=MT1M PE=3 SV=2	11.4114	10.6165	-0.794894	0.0861169	+	sign. altered abundance				1		not quantifiable
P04732	MT1E	Metallothionein-1E OS=Homo sapiens GN=MT1E PE=1 SV=1	11.4114	10.6165	-0.794894	0.0861169	+	sign. altered abundance				1		not quantifiable
P00739	HPR	Haptoglobin-related protein OS=Homo sapiens GN=HPR PE=2 SV=2	12.1378	11.2068	-0.930926	0.088117	+	sign. altered abundance				1		not quantifiable
P00738	HP	Haptoglobin OS=Homo sapiens GN=HP PE=1 SV=1	12.5042	11.6524	-0.851816	0.0888668	+	sign. altered abundance				1		not quantifiable
Q9TQE0	HLA-DRB5; HLA-DRB1	HLA class II histocompatibility antigen, DRB1-9 beta chain OS=Homo sapiens GN=HLA-DRB1 PE=1 SV=1	9.69732	10.5094	0.812096	0.0892407	+	sign. altered abundance				1		not quantifiable
Q7Z406	MYH14	Myosin-14 OS=Homo sapiens GN=MYH14 PE=1 SV=2	10.6373	11.6194	0.982062	0.0921679	+	sign. altered abundance	12.3273	12.6237	0.296385	0.335482		reliably quantified
P09382	LGALS1	Galectin-1 OS=Homo sapiens GN=LGALS1 PE=1 SV=2	14.1949	15.009	0.814038	0.10778	+	sign. altered abundance	12.5068	13.1646	0.657857	0.198718		reliably quantified
P05109	S100A8	Protein S100-A8 OS=Homo sapiens GN=S100A8 PE=1 SV=1	12.9991	13.7301	0.730998	0.152528	+	sign. altered abundance	12.3422	13.0073	0.665036	0.142496		reliably quantified

## Sheet: Description
Accession	Accession number in Uniprot knowlegebase
Gene ID	Gene ID retrieved from Uniprot knowledgebase
Description	Protein descritpion retrieved from Uniprot knowledgebase
mean abundance DON_cytosol	mean value of log2-transformed and median-normalized reporter ion intensities from ctrl patients (in cytosolic fraction)
mean abundance AML_cytosol	mean value of log2-transformed and median-normalized reporter ion intensities from AML patients (in cytosolic fraction)
LOG2 FC AML/DON_cytosol	fold-change of mean abundances of AML to ctrl patients (in cytosolic fraction)
p value cytosol (permuted FDR)	calculated p value based on permutation-based FDR adjusted t-test (two-sided, unpaired) (in cytosolic fraction)
Significance cytosol (permuted FDR)	"+" indicating proteins of significantly altered abundance based on permutation-based FDR adjusted t-test (in cytosolic fraction)
status (cytosol)	either "significantly altered abundance" (see above), "reliably quantified" (for proteins with at least 4 out of 5 quantitive channels for both ctrl and AML patients) or "not quantifiable" (for proteins not fulfilling the afore mentioned criteria)
mean abundance DON_membrane	mean value of log2-transformed and median-normalized reporter ion intensities from ctrl patients (in membrane fraction)
mean abundance AML_membrane	mean value of log2-transformed and median-normalized reporter ion intensities from AML patients (in membrane fraction)
LOG2 FC AML/DON_membrane	fold-change of mean abundances of AML to ctrl patients (in membrane fraction)
p value membrane (permuted FDR)	calculated p value based on permutation-based FDR adjusted t-test (two-sided, unpaired) (in membrane fraction)
Significance membrane (permuted FDR)	"+" indicating proteins of significantly altered abundance based on permutation-based FDR adjusted t-test (in membrane fraction)
status (membrane)	either "significantly altered abundance" (see above), "reliably quantified" (for proteins with at least 4 out of 5 quantitive channels for both ctrl and AML patients) or "not quantifiable" (for proteins not fulfilling the afore mentioned criteria)
